# Supplementary material for: Porous borders at the wild-crop interface promote weed adaptation in Southeast Asia
Source: Nat Commun. 2024 Feb 21;15:1182. doi: 10.1038/s41467-024-45447-0 (PMC10881511; doi:10.1038/s41467-024-45447-0)
Supplement: Supplementary file 4 — Supplementary Data 1 [file 41467_2024_45447_MOESM4_ESM.xlsx]

## Sheet: Data 1
Supplementary Data 1. The list of 217 accessions of wild, cultivated and weedy rice species sampled in the collection.
Accession number	Locations	Genome coverage	Group or morphotype	Type#
IRIS 313-11483	Bangladesh	16.8539	aus	cultivated
IRIS 313-11482	Bangladesh	8.03556	aus	cultivated
IRIS 313-11481	Bangladesh	9.23935	aus	cultivated
IRIS 313-11602	India	15.7584	aus	cultivated
IRIS 313-11461	India	18.2602	aus	cultivated
IRIS 313-11453	India	27.8923	aus	cultivated
IRIS 313-11600	India	11.1958	aus	cultivated
IRIS 313-11603	India	11.4849	aus	cultivated
IRIS 313-11456	India	11.6909	aus	cultivated
IRIS 313-11454	India	11.7502	aus	cultivated
IRIS 313-11476	India	12.825	aus	cultivated
IRIS 313-11597	India	13.1772	aus	cultivated
IRIS 313-11617	India	15.3941	aus	cultivated
IRIS 313-11602	India	15.7584	aus	cultivated
IRIS 313-9449	Pakistan	15.6359	aus	cultivated
IRIS 313-11741	Sri Lanka	23.0809	aus	cultivated
IRIS 313-9682	Bangladesh	14.1629	aromatic	cultivated
IRIS 313-9170	Bangladesh	12.973	aromatic	cultivated
IRIS 313-11626	Nepal	16.5254	aromatic	cultivated
IRIS 313-11625	Nepal	14.2389	aromatic	cultivated
IRIS 313-11630	Nepal	15.5276	aromatic	cultivated
IRIS 313-9066	Bangladesh	28.3931	indica	cultivated
IRIS 313-11722	Bangladesh	37.0455	indica	cultivated
IRIS 313-9262	Bangladesh	20.6945	indica	cultivated
IRIS 313-8703	Bangladesh	27.8243	indica	cultivated
IRIS 313-9572	Bhutan	11.5892	indica	cultivated
IRIS 313-11668	China	36.3722	indica	cultivated
IRIS 313-11665	China	37.4502	indica	cultivated
IRIS 313-11669	China	51.8131	indica	cultivated
IRIS 313-11646	India	36.9514	indica	cultivated
IRIS 313-11643	India	35.9883	indica	cultivated
IRIS 313-11656	Indonesia	35.445	indica	cultivated
IRIS 313-11717	Indonesia	37.212	indica	cultivated
IRIS 313-10337	Indonesia	23.438	indica	cultivated
IRIS 313-8493	Indonesia	28.3064	indica	cultivated
IRIS 313-9198	Laos	14.0809	indica	cultivated
IRIS 313-8638	Laos	11.2272	indica	cultivated
IRIS 313-8407	Malaysia	18.9575	indica	cultivated
IRIS 313-8312	Malaysia	21.948	indica	cultivated
IRIS 313-9409	Malaysia	19.9202	indica	cultivated
IRIS 313-8557	Malaysia	20.3358	indica	cultivated
IRIS 313-9953	Mexico	12.8098	indica	cultivated
IRIS 313-8659	Myanmar	17.3116	indica	cultivated
IRIS 313-11547	Myanmar	18.4982	indica	cultivated
IRIS 313-9182	Myanmar	16.7281	indica	cultivated
IRIS 313-8751	Myanmar	16.996	indica	cultivated
IRIS 313-11624	Nepal	17.2797	indica	cultivated
IRIS 313-11561	Nepal	14.1213	indica	cultivated
IRIS 313-10235	Philippines	25.4886	indica	cultivated
IRIS 313-8948	Philippines	24.1611	indica	cultivated
IRIS 313-9922	South Korea	17.1757	indica	cultivated
IRIS 313-9472	Sri Lanka	15.7148	indica	cultivated
IRIS 313-9917	Sri Lanka	18.3998	indica	cultivated
IRIS 313-11692	Taiwan	29.9115	indica	cultivated
IRIS 313-8454	Taiwan	18.6176	indica	cultivated
IRIS 313-11700	Thailand	32.4281	indica	cultivated
IRIS 313-11683	Thailand	35.2257	indica	cultivated
IRIS 313-11710	Thailand	36.2752	indica	cultivated
IRIS 313-11686	Thailand	36.3563	indica	cultivated
IRIS 313-9131	Vietnam	14.6239	indica	cultivated
IRIS 313-9429	Vietnam	11.495	indica	cultivated
IRIS 313-9637	Vietnam	12.6374	indica	cultivated
DGWG	Taiwan	13.96	indica	cultivated
IRIS 313-11681	Thailand	37	indica	cultivated
IRIS 313-11521	Vietnam	13.2464	indica	cultivated
IRIS 313-9048	Bhutan	15.5408	temperate japonica	cultivated
IRIS 313-11651	China	33.0823	temperate japonica	cultivated
IRIS 313-9239	Indonesia	11.3068	temperate japonica	cultivated
IRIS 313-8755	Japan	19.091	temperate japonica	cultivated
IRIS 313-8105	United States	11.6078	temperate japonica	cultivated
IRIS 313-8202	United States	12.331	temperate japonica	cultivated
IRIS 313-8102	United States	12.7139	temperate japonica	cultivated
IRIS 313-8856	United States	12.791	temperate japonica	cultivated
IRIS 313-8669	United States	13.192	temperate japonica	cultivated
IRIS 313-8180	United States	13.4692	temperate japonica	cultivated
IRIS 313-8665	United States	14.0936	temperate japonica	cultivated
IRIS 313-8204	United States	14.563	temperate japonica	cultivated
IRIS 313-8627	United States	15.2642	temperate japonica	cultivated
IRIS 313-8173	United States	20.7209	temperate japonica	cultivated
IRIS 313-11690	Bhutan	12.5975	tropical japonica	cultivated
IRIS 313-9470	Indonesia	19.3338	tropical japonica	cultivated
IRIS 313-8400	Japan	10.2076	tropical japonica	cultivated
IRIS 313-8381	Malaysia	15.3795	tropical japonica	cultivated
IRIS 313-9996	South Korea	14.3491	tropical japonica	cultivated
IRIS 313-8434	United States	13.0827	tropical japonica	cultivated
IRIS 313-9550	United States	13.1832	tropical japonica	cultivated
IRIS 313-8072	United States	13.2057	tropical japonica	cultivated
IRIS 313-8658	United States	15.3183	tropical japonica	cultivated
IRIS 313-8502	United States	22.263	tropical japonica	cultivated
YJ02	China	4.79	N/A*	weed
YJ06	China	5.41	N/A	weed
YJ07	China	3.74	N/A	weed
1135-01	United States	17.43	SH	weed
1001-01	United States	21.13	SH	weed
1002-02	United States	17.76	SH	weed
1004-01	United States	20.14	SH	weed
1047-01	United States	18.22	SH	weed
1091-01	United States	16.12	SH	weed
1098-01	United States	19.02	SH	weed
1141-01	United States	17.17	SH	weed
1160-01	United States	16.34	SH	weed
1179-01	United States	17	SH	weed
1190-01	United States	18.78	SH	weed
1199-01	United States	18.47	SH	weed
1210-02	United States	18.62	SH	weed
1333-02	United States	18.47	SH	weed
1344-02	United States	18.68	SH	weed
1995-12	United States	17.66	SH	weed
1996-05	United States	19.73	SH	weed
1995-15	United States	19.85	SH	weed
1996-09	United States	19.94	BHA	weed
1005-02	United States	16.12	BHA	weed
1025-01	United States	18.23	BHA	weed
1081-01	United States	17.57	BHA	weed
1096-01	United States	16.14	BHA	weed
1107-01	United States	17.68	BHA	weed
1166-02	United States	16.49	BHA	weed
1188-01	United States	19.39	BHA	weed
1214-02	United States	19.33	BHA	weed
10A	United States	18.38	BHA	weed
18A	United States	19.16	BHA	weed
1995-13	United States	21.57	BHA	weed
1995-14	United States	21.1	BHA	weed
2002-2-p1	United States	24.49	BHA	weed
LA3	United States	21.83	BHA	weed
PrCoSrt1	United States	22	BHA	weed
PrCoTall1	United States	20.03	BHA	weed
PrCoTall3	United States	18.68	BHA	weed
StgS	United States	19.93	BHA	weed
TX4	United States	18.11	BHA	weed
MR219_16	Malaysia	20	indica	cultivar	absent
MR220_06	Malaysia	20	indica	cultivar	absent
IRGC105491	Malaysia	20	wild	wild group I	fully awned
SH012-KNML01	Malaysia	20	SH	weed	absent
SH005-TRJH01	Malaysia	20	SH	weed	absent
TS09	Malaysia	20	SHA	weed	partly awned
MK09	Malaysia	20	BR	weed	absent
MS18	Malaysia	20	BRA	weed	partly awned
NT01	Malaysia	20	BR	weed	absent
TW05	Malaysia	20	BR	weed	absent
NT18	Malaysia	20	BR	weed	absent
BR005-KNML01	Malaysia	20	BR	weed	absent
BRA007-KNMA01	Malaysia	20	BRA	weed	partly awned
BRA009-SLSB01	Malaysia	20	BRA	weed	fully awned
BHA002-KNML01	Malaysia	20	BHA	weed	fully awned
BHA004-KNPB01	Malaysia	20	BHA	weed	partly awned
7002	Thailand	20	SH	weed	Awnless
7003	Thailand	20	SH	weed	Awnless
7010	Thailand	20	SHA	weed	Awn
7011	Thailand	20	SHA	weed	Awn
7012	Thailand	20	SHA	weed	Awn
7016	Thailand	20	BR	weed	Awnless
8001	Thailand	20	BH	weed	Awnless
8002	Thailand	20	BHA	weed	Awn
8003	Thailand	20	SH	weed	Awnless
8005	Thailand	20	BHA	weed	Awn
8006	Thailand	20	SHA	weed	Awn
9006	Thailand	20	SH	weed	Awnless
9007	Thailand	20	SH	weed	Awnless
9011	Thailand	20	BR	weed	Awnless
9012	Thailand	20	SHA	weed	Awn
9016	Thailand	20	BHA	weed	Awn
9018	Thailand	20	BHA	weed	Awn
9023	Thailand	20	SHA	weed	Awn
W0171	Thailand	6.07	Oryza rufipogon	wild group II
W1087	India	6.25	Oryza rufipogon	wild group II
W1093	India	5.09	Oryza rufipogon	wild group II
W1096	India	4.84	Oryza rufipogon	wild group II
W1559	Thailand	4.35	Oryza rufipogon	wild group I
W1683	India	6.75	Oryza rufipogon	wild group II
W1715	China	5.04	Oryza rufipogon	wild group II
W1725	Thailand	6.92	Oryza rufipogon	wild group IIIa
W1748	India	6.41	Oryza rufipogon	wild group IIIb
W1757	India	3.79	Oryza rufipogon	wild group I
W1777	India	4.84	Oryza rufipogon	wild group IIIb
W1804	Sri Lanka	3.99	Oryza rufipogon	wild group II
W1849	Thailand	9.77	Oryza rufipogon	wild group II
W1850	Thailand	4.57	Oryza rufipogon	wild group II
W1854	Thailand	4.73	Oryza rufipogon	wild group II
W1857	Thailand	3.99	Oryza rufipogon	wild group II
W1859	Thailand	4.65	Oryza rufipogon	wild group II
W1870	Thailand	4.18	Oryza rufipogon	wild group II
W1940	Thailand	5.04	Oryza rufipogon	wild group II
W2022	Indonesia	4.27	Oryza rufipogon	wild group II
W2024	Indonesia	4.38	Oryza rufipogon	wild group II
W2197	Indonesia	3.93	Oryza rufipogon	wild group II
W2198	China	4.36	Oryza rufipogon	wild group IIIa
W2282	Thailand	4.9	Oryza rufipogon	wild group II
W3046	China	5.1	Oryza rufipogon	wild group IIIa
W3048	China	4.58	Oryza rufipogon	wild group IIIa
W3049	China	3.96	Oryza rufipogon	wild group IIIa
W3070	China	4.61	Oryza rufipogon	wild group IIIb
W3072	China	4.73	Oryza rufipogon	wild group II
W3105	India	8.5	Oryza rufipogon	wild group I
W1943	China	17.59	Oryza rufipogon	wild group IIIa
W593	Malaysia	34.63	Oryza rufipogon	wild group IIIb
W1965	China	25.35	Oryza rufipogon	wild group IIIb
W0120	India	22.83	Oryza rufipogon	wild group II
W1294	Philippines	24.01	Oryza rufipogon	wild group IIIb
W1976	Indonesia	22.67	Oryza rufipogon	wild group II
W1807	Sri Lanka	19.5	Oryza rufipogon	wild group IIIb
W2003	India	20.26	Oryza rufipogon	wild group IIIb
W2057	Bangladesh	25.44	Oryza rufipogon	wild group IIIb
W630	Myanmar	34.97	Oryza rufipogon	wild group I
W1866	Thailand	20.94	Oryza rufipogon	wild group I
NA	China	57.54	Oryza rufipogon	wild group IIIa
NA	China	40.51	Oryza rufipogon	wild group IIIa
IRGC102463	Bangladesh	118.282	Oryza nivara	wild group I
IRGC103824	China	114.511	Oryza nivara	wild group IIIb
IRGC105705	Nepal	5.80616	Oryza nivara	wild group IIIb
IRGC105751	Cambodia	4.51131	Oryza nivara	wild group I
IRGC81837	India	101.72	Oryza nivara	wild group I
IRGC81940	Myanmar	122.49	Oryza nivara	wild group I
IRGC93183	Nepal	113.16	Oryza nivara	wild group IIIb
IRGC100897	India	90.69	Oryza nivara	wild group I
IRGC88812	Laos	29.2	Oryza nivara	wild group I
NA	NA	29.31	Oryza nivara	wild group I
ERX2068683**	NA	23.9669	Oryza barthii	NA
ERX2068675	NA	26.0218	Oryza barthii	NA
ERX2068629	NA	30.8953	Oryza barthii	NA
ERX2068618	NA	29.6869	Oryza barthii	NA
ERX2068631	NA	28.7398	Oryza barthii	NA
ERX2068825	NA	23.9262	Oryza glaberrima	NA
ERX2068824	NA	24.4026	Oryza glaberrima	NA
ERX2068816	NA	31.2681	Oryza glaberrima	NA
ERX2068786	NA	30.171	Oryza glaberrima	NA
ERX2068774	NA	30.9747	Oryza glaberrima	NA
Note: *N/A, no information; #, wild group I, II and III are defined according to Huang et al. (2012); **, the ten cultivated and wild African rice are downloaded from NCBI.
