# Supplementary material for: Porous borders at the wild-crop interface promote weed adaptation in Southeast Asia
Source: Nat Commun. 2024 Feb 21;15:1182. doi: 10.1038/s41467-024-45447-0 (PMC10881511; doi:10.1038/s41467-024-45447-0)
Supplement: Supplementary file 5 — Supplementary Data 2 [file 41467_2024_45447_MOESM5_ESM.xlsx]

## Sheet: Data 2
Supplementary Data 2. Genetic assignments and heterozygosity for each wild, cultivated and weedy rice accession.
Group name	Accession name*	Heterozygosity rate	K = 2	K = 3	K = 4	K = 5	K = 6	K = 7	K = 8	K = 9	K = 10
wild rice	ERX046585	0.00901699	0.160889 0.839111	0.815729 0.028291 0.155979	0.043598 0.772583 0.183809 0.000010	0.050682 0.064225 0.073858 0.000010 0.811225	0.795004 0.000010 0.050737 0.000010 0.087029 0.067210	0.042504 0.074250 0.000012 0.083765 0.799448 0.000010 0.000010	0.000010 0.786129 0.078407 0.000010 0.000010 0.000010 0.086822 0.048603	0.031259 0.000014 0.000010 0.082035 0.073163 0.000010 0.000010 0.813489 0.000010	0.013855 0.093131 0.043446 0.000010 0.775431 0.000010 0.000011 0.000010 0.000010 0.074086
	SRX367237	0.0236857	0.627547 0.372453	0.288885 0.711105 0.000010	0.656163 0.274504 0.000010 0.069323	0.024048 0.000010 0.000010 0.975922 0.000010	0.000010 0.000010 0.000010 0.999950 0.000010 0.000010	0.298927 0.000010 0.000010 0.000010 0.379033 0.319699 0.002311	0.000010 0.000010 0.000010 0.000010 0.999930 0.000010 0.000010 0.000010	0.000010 0.999920 0.000010 0.000010 0.000010 0.000010 0.000010 0.000010 0.000010	0.000010 0.000010 0.000017 0.000010 0.000010 0.999903 0.000010 0.000010 0.000010 0.000010
	SRX621479	0.0100305	0.174006 0.825994	0.270135 0.613997 0.115868	0.155116 0.437731 0.047282 0.359871	0.000010 0.000010 0.067255 0.878949 0.053776	0.000010 0.000010 0.000010 0.888195 0.000010 0.111765	0.135551 0.006539 0.541478 0.000011 0.266337 0.000010 0.050074	0.000010 0.000016 0.000010 0.000013 0.874212 0.000010 0.125720 0.000010	0.000010 0.905720 0.000010 0.094210 0.000010 0.000010 0.000010 0.000010 0.000010	0.073863 0.000010 0.027000 0.000010 0.179493 0.345246 0.000010 0.222753 0.000010 0.151606
	SRX621481	0.0153632	0.298643 0.701357	0.000010 0.000010 0.999980	0.000010 0.000010 0.000010 0.999970	0.000010 0.000010 0.000010 0.999960 0.000010	0.000010 0.815731 0.000010 0.000010 0.000010 0.184229	0.000010 0.000019 0.999931 0.000010 0.000010 0.000010 0.000010	0.999930 0.000010 0.000010 0.000010 0.000010 0.000010 0.000010 0.000010	0.000010 0.000010 0.795139 0.204788 0.000010 0.000010 0.000010 0.000012 0.000010	0.000010 0.000010 0.000010 0.000010 0.000010 0.000010 0.000010 0.999910 0.000010 0.000010
	SRX367236	0.023529	0.717620 0.282380	0.242111 0.757879 0.000010	0.279250 0.311868 0.000010 0.408872	0.000012 0.000010 0.000010 0.999958 0.000010	0.000010 0.000010 0.000010 0.999950 0.000010 0.000010	0.272442 0.000010 0.000010 0.000010 0.345050 0.382468 0.000010	0.000010 0.000010 0.000010 0.000010 0.999930 0.000010 0.000010 0.000010	0.000010 0.999920 0.000010 0.000010 0.000010 0.000010 0.000010 0.000010 0.000010	0.000010 0.000010 0.000010 0.000010 0.000010 0.999910 0.000010 0.000010 0.000010 0.000010
	SRX806803	0.00927367	0.081598 0.918402	0.364854 0.101266 0.533880	0.111237 0.855541 0.033212 0.000010	0.000010 0.000010 0.000010 0.999960 0.000010	0.000010 0.000010 0.000010 0.999950 0.000010 0.000010	0.173462 0.092796 0.000010 0.000010 0.074746 0.000010 0.658965	0.000015 0.000010 0.000017 0.000010 0.999914 0.000014 0.000010 0.000010	0.000010 0.999920 0.000010 0.000010 0.000010 0.000010 0.000010 0.000010 0.000010	0.000010 0.000010 0.000010 0.000010 0.000010 0.999910 0.000010 0.000010 0.000010 0.000010
	SRX809753	0.00686674	0.082047 0.917953	0.363360 0.101753 0.534887	0.111083 0.855800 0.033106 0.000010	0.000010 0.000010 0.000010 0.999960 0.000010	0.000010 0.000010 0.000010 0.999950 0.000010 0.000010	0.173376 0.092906 0.000010 0.000010 0.074266 0.000010 0.659422	0.000014 0.000010 0.000018 0.000010 0.999913 0.000015 0.000010 0.000010	0.000010 0.999920 0.000010 0.000010 0.000010 0.000010 0.000010 0.000010 0.000010	0.000010 0.000010 0.000010 0.000010 0.000010 0.999910 0.000010 0.000010 0.000010 0.000010
	MUSC208	0.00972031	0.778395 0.221605	0.000010 0.999980 0.000010	0.999970 0.000010 0.000010 0.000010	0.999960 0.000010 0.000010 0.000010 0.000010	0.000010 0.000010 0.999950 0.000010 0.000010 0.000010	0.999940 0.000010 0.000010 0.000010 0.000010 0.000010 0.000010	0.000010 0.000014 0.000010 0.000010 0.000010 0.000010 0.000010 0.999926	0.999920 0.000010 0.000010 0.000010 0.000010 0.000010 0.000010 0.000010 0.000010	0.000010 0.000010 0.999910 0.000010 0.000010 0.000010 0.000010 0.000010 0.000010 0.000010
	SRX621476	0.0147637	0.329806 0.670194	0.513448 0.486542 0.000010	0.550711 0.449269 0.000010 0.000010	0.549779 0.000010 0.000010 0.000010 0.450191	0.448799 0.000010 0.551161 0.000010 0.000010 0.000010	0.542148 0.000010 0.000010 0.000010 0.432862 0.000010 0.024949	0.000010 0.447015 0.000010 0.000010 0.000010 0.000010 0.005624 0.547311	0.312062 0.279369 0.000010 0.000010 0.000010 0.000010 0.034890 0.352456 0.021183	0.042696 0.000010 0.539573 0.000010 0.417076 0.000010 0.000010 0.000010 0.000010 0.000594
	SRX663049	0.0130405	0.631513 0.368487	0.226209 0.773781 0.000010	0.788652 0.211328 0.000010 0.000010	0.483671 0.000010 0.000010 0.516299 0.000010	0.000010 0.000010 0.390338 0.609622 0.000010 0.000010	0.771988 0.000010 0.000010 0.000010 0.227962 0.000010 0.000010	0.000010 0.000010 0.000010 0.000010 0.609463 0.000010 0.000010 0.390477	0.241524 0.758406 0.000010 0.000010 0.000010 0.000010 0.000010 0.000010 0.000010	0.000010 0.000010 0.379056 0.000010 0.000010 0.620864 0.000010 0.000010 0.000010 0.000010
	ERX046634	0.0020761	0.692285 0.307715	0.113954 0.886036 0.000010	0.897944 0.070166 0.031880 0.000010	0.861583 0.000010 0.044187 0.035309 0.058911	0.000010 0.000010 0.818388 0.140700 0.000010 0.040882	0.866553 0.065196 0.000010 0.000010 0.068211 0.000010 0.000010	0.000010 0.000010 0.000010 0.000010 0.135427 0.000010 0.056735 0.807788	0.505604 0.494326 0.000010 0.000010 0.000010 0.000010 0.000010 0.000010 0.000010	0.000010 0.000010 0.797135 0.000010 0.000010 0.145030 0.000010 0.000010 0.000010 0.057765
	SRX621480	0.0122902	0.705575 0.294425	0.000010 0.999980 0.000010	0.999970 0.000010 0.000010 0.000010	0.999960 0.000010 0.000010 0.000010 0.000010	0.000010 0.000010 0.999947 0.000013 0.000010 0.000010	0.999940 0.000010 0.000010 0.000010 0.000010 0.000010 0.000010	0.000010 0.000010 0.000010 0.000010 0.000010 0.000010 0.000010 0.999930	0.651339 0.348591 0.000010 0.000010 0.000010 0.000010 0.000010 0.000010 0.000010	0.000010 0.000010 0.983350 0.000010 0.016570 0.000010 0.000010 0.000010 0.000010 0.000010
	ERX046901	0.00406895	0.778290 0.221710	0.000010 0.999980 0.000010	0.999968 0.000012 0.000010 0.000010	0.999960 0.000010 0.000010 0.000010 0.000010	0.000010 0.000010 0.999950 0.000010 0.000010 0.000010	0.999937 0.000013 0.000010 0.000010 0.000010 0.000010 0.000010	0.000010 0.000010 0.000010 0.000010 0.000010 0.000010 0.000010 0.999930	0.999920 0.000010 0.000010 0.000010 0.000010 0.000010 0.000010 0.000010 0.000010	0.000010 0.000010 0.999910 0.000010 0.000010 0.000010 0.000010 0.000010 0.000010 0.000010
	ERX046541	0.00637285	0.875340 0.124660	0.135692 0.000010 0.864298	0.000010 0.173831 0.595277 0.230882	0.000010 0.746784 0.019652 0.000010 0.233544	0.170083 0.000010 0.000010 0.000010 0.829877 0.000010	0.000010 0.000010 0.000010 0.890184 0.068043 0.000010 0.041733	0.000010 0.166646 0.833294 0.000010 0.000010 0.000010 0.000010 0.000010	0.000010 0.000010 0.000010 0.000010 0.861313 0.000010 0.060275 0.078352 0.000010	0.069069 0.871261 0.000010 0.000010 0.059600 0.000010 0.000010 0.000010 0.000010 0.000010
	ERX046544	0.0116793	0.906239 0.093761	0.105217 0.000010 0.894773	0.011057 0.119464 0.691684 0.177795	0.001527 0.630253 0.200170 0.000010 0.168040	0.126812 0.000010 0.000010 0.000010 0.744954 0.128204	0.000010 0.048716 0.000010 0.862832 0.082279 0.000010 0.006143	0.000010 0.115079 0.722403 0.000010 0.000010 0.000010 0.162468 0.000010	0.000010 0.000010 0.000010 0.124842 0.772725 0.000010 0.026728 0.075655 0.000010	0.036261 0.801565 0.000010 0.000010 0.059410 0.000010 0.000010 0.000010 0.000010 0.102704
	ERX046545	0.0152692	0.970419 0.029581	0.035566 0.000010 0.964424	0.445274 0.023098 0.428868 0.102760	0.000010 0.269304 0.223297 0.507379 0.000010	0.049647 0.000011 0.000010 0.000010 0.849666 0.100656	0.000010 0.681829 0.000010 0.266118 0.017739 0.026083 0.008210	0.442325 0.076665 0.000664 0.278503 0.000010 0.000010 0.201814 0.000010	0.000010 0.000010 0.000010 0.000010 0.000010 0.996740 0.003190 0.000010 0.000010	0.017089 0.878736 0.000010 0.000010 0.000010 0.000010 0.000010 0.000010 0.000010 0.104105
	ERX046596	0.00761029	0.999990 0.000010	0.000010 0.009201 0.990789	0.000010 0.000010 0.660983 0.338997	0.000011 0.942134 0.057835 0.000010 0.000010	0.000010 0.000010 0.000012 0.000010 0.999948 0.000010	0.000010 0.000013 0.000010 0.999937 0.000010 0.000010 0.000010	0.000010 0.000010 0.000010 0.999930 0.000010 0.000010 0.000010 0.000010	0.000010 0.000010 0.000010 0.000010 0.999920 0.000010 0.000010 0.000010 0.000010	0.000010 0.999903 0.000010 0.000014 0.000010 0.000013 0.000010 0.000010 0.000010 0.000010
	SRX367235	0.0283232	0.853787 0.146213	0.152314 0.018435 0.829251	0.000010 0.266887 0.329083 0.404021	0.000011 0.759546 0.000014 0.000010 0.240419	0.183820 0.000010 0.000010 0.000010 0.816140 0.000010	0.000010 0.000010 0.000010 0.861655 0.138295 0.000010 0.000010	0.275719 0.250998 0.473233 0.000010 0.000010 0.000010 0.000010 0.000010	0.000010 0.000010 0.000010 0.000010 0.836090 0.000010 0.014412 0.149438 0.000010	0.013242 0.845433 0.000010 0.000010 0.141255 0.000010 0.000010 0.000010 0.000010 0.000010
	ERX046654	0.00599378	0.941824 0.058176	0.060449 0.015851 0.923699	0.000010 0.097517 0.600721 0.301752	0.000010 0.811003 0.061764 0.000010 0.127214	0.089138 0.000010 0.000010 0.000010 0.910822 0.000010	0.000010 0.000010 0.000010 0.964510 0.035440 0.000010 0.000010	0.000012 0.000010 0.000010 0.999925 0.000010 0.000010 0.000013 0.000010	0.000010 0.000010 0.000010 0.000010 0.933090 0.000010 0.000010 0.066840 0.000010	0.000010 0.428518 0.000010 0.000010 0.032387 0.000010 0.539017 0.000018 0.000010 0.000010
	ERX046495	0.0102221	0.999990 0.000010	0.000010 0.000010 0.999980	0.000010 0.000010 0.999970 0.000010	0.000010 0.999960 0.000010 0.000010 0.000010	0.000010 0.000010 0.000017 0.000010 0.999943 0.000010	0.000010 0.000010 0.999940 0.000010 0.000010 0.000010 0.000010	0.000010 0.000010 0.999929 0.000011 0.000011 0.000010 0.000010 0.000010	0.000010 0.000010 0.000010 0.000010 0.999920 0.000010 0.000010 0.000010 0.000010	0.000010 0.999908 0.000010 0.000010 0.000010 0.000012 0.000010 0.000010 0.000010 0.000010
	ERX046672	0.0168667	0.999990 0.000010	0.000010 0.000010 0.999980	0.000010 0.000010 0.609412 0.390568	0.000010 0.999960 0.000010 0.000010 0.000010	0.000010 0.000010 0.000010 0.000010 0.999950 0.000010	0.000010 0.000010 0.000010 0.999940 0.000010 0.000010 0.000010	0.000010 0.000010 0.999924 0.000010 0.000010 0.000010 0.000016 0.000010	0.000010 0.000010 0.000010 0.000010 0.999920 0.000010 0.000010 0.000010 0.000010	0.000010 0.000010 0.000010 0.000010 0.000010 0.000010 0.999910 0.000010 0.000010 0.000010
	ERX046673	0.00881781	0.999990 0.000010	0.000010 0.000010 0.999980	0.000010 0.000010 0.665947 0.334033	0.000010 0.957432 0.042538 0.000010 0.000010	0.000010 0.000010 0.000010 0.000010 0.999950 0.000010	0.000010 0.000010 0.000010 0.999940 0.000010 0.000010 0.000010	0.000010 0.000010 0.999930 0.000010 0.000010 0.000010 0.000010 0.000010	0.000010 0.000010 0.000010 0.000010 0.999920 0.000010 0.000010 0.000010 0.000010	0.000010 0.000010 0.000016 0.000010 0.000012 0.000010 0.999902 0.000011 0.000010 0.000010
	ERX046676	0.00319675	0.987963 0.012037	0.026959 0.000010 0.973031	0.000010 0.022990 0.976990 0.000010	0.000010 0.937250 0.000010 0.000010 0.062720	0.000010 0.000010 0.000010 0.000010 0.999950 0.000010	0.000010 0.000010 0.000010 0.999940 0.000010 0.000010 0.000010	0.000010 0.000015 0.999925 0.000010 0.000010 0.000010 0.000010 0.000010	0.000010 0.000010 0.000010 0.000010 0.999920 0.000010 0.000010 0.000010 0.000010	0.000010 0.999910 0.000010 0.000010 0.000010 0.000010 0.000010 0.000010 0.000010 0.000010
	ERX046677	0.00592967	0.951981 0.048019	0.059446 0.000010 0.940544	0.000010 0.052126 0.947854 0.000010	0.000010 0.833068 0.038711 0.000010 0.128201	0.075298 0.000010 0.000013 0.000010 0.924658 0.000010	0.000010 0.000010 0.000010 0.999940 0.000010 0.000010 0.000010	0.000010 0.060315 0.903781 0.000010 0.000010 0.000013 0.035850 0.000010	0.000010 0.000010 0.000010 0.000010 0.959583 0.000010 0.000010 0.040347 0.000010	0.000010 0.987370 0.000010 0.000010 0.012549 0.000010 0.000010 0.000011 0.000010 0.000010
	ERX046679	0.0130185	0.999990 0.000010	0.000010 0.000010 0.999980	0.000010 0.000010 0.999970 0.000010	0.000010 0.999960 0.000010 0.000010 0.000010	0.000010 0.000010 0.000010 0.000010 0.999950 0.000010	0.000010 0.000010 0.000010 0.999940 0.000010 0.000010 0.000010	0.000010 0.000010 0.999917 0.000018 0.000014 0.000010 0.000010 0.000010	0.000010 0.000010 0.000010 0.000010 0.999920 0.000010 0.000010 0.000010 0.000010	0.000010 0.999899 0.000010 0.000018 0.000010 0.000013 0.000010 0.000010 0.000010 0.000010
	ERX046683	0.0105816	0.861129 0.138871	0.140539 0.000010 0.859451	0.000010 0.125518 0.874462 0.000010	0.000010 0.751162 0.000010 0.000010 0.248808	0.176041 0.000010 0.000010 0.000010 0.823919 0.000010	0.000010 0.041697 0.730416 0.000010 0.227847 0.000010 0.000010	0.000010 0.185418 0.814521 0.000010 0.000011 0.000010 0.000010 0.000010	0.000010 0.000010 0.000010 0.000010 0.840395 0.000010 0.004868 0.154677 0.000010	0.005887 0.420455 0.000010 0.000010 0.122704 0.000010 0.450894 0.000010 0.000010 0.000010
	ERX046705	0.0127826	0.999990 0.000010	0.000010 0.000010 0.999980	0.000010 0.000010 0.691908 0.308072	0.000010 0.994961 0.000010 0.000010 0.005009	0.000010 0.000010 0.000010 0.000010 0.999950 0.000010	0.000010 0.000010 0.999940 0.000010 0.000010 0.000010 0.000010	0.000010 0.000010 0.999930 0.000010 0.000010 0.000010 0.000010 0.000010	0.000010 0.000010 0.000010 0.000010 0.999920 0.000010 0.000010 0.000010 0.000010	0.000010 0.833107 0.000010 0.000010 0.000010 0.000010 0.000010 0.166813 0.000010 0.000010
	ERX046776	0.0072036	0.999990 0.000010	0.000010 0.000010 0.999980	0.000010 0.000010 0.999970 0.000010	0.000010 0.898863 0.101107 0.000010 0.000010	0.000010 0.000010 0.000010 0.000010 0.999950 0.000010	0.000010 0.000010 0.000010 0.999940 0.000010 0.000010 0.000010	0.000010 0.000010 0.976543 0.000010 0.000013 0.000010 0.023394 0.000010	0.000010 0.000010 0.000010 0.000010 0.999920 0.000010 0.000010 0.000010 0.000010	0.000010 0.999910 0.000010 0.000010 0.000010 0.000010 0.000010 0.000010 0.000010 0.000010
	ERX046740	0.00550578	0.999990 0.000010	0.000010 0.000010 0.999980	0.000010 0.000010 0.999970 0.000010	0.000010 0.999960 0.000010 0.000010 0.000010	0.000010 0.000010 0.000010 0.000010 0.999950 0.000010	0.000010 0.000010 0.999940 0.000010 0.000010 0.000010 0.000010	0.000013 0.000010 0.000010 0.999927 0.000010 0.000010 0.000010 0.000010	0.000010 0.000010 0.000010 0.000010 0.000010 0.999920 0.000010 0.000010 0.000010	0.000010 0.999910 0.000010 0.000010 0.000010 0.000010 0.000010 0.000010 0.000010 0.000010
	ERX046741	0.00559139	0.999990 0.000010	0.000010 0.000010 0.999980	0.000010 0.000010 0.999970 0.000010	0.000010 0.999960 0.000010 0.000010 0.000010	0.000010 0.000010 0.000010 0.000010 0.999950 0.000010	0.000010 0.000010 0.999940 0.000010 0.000010 0.000010 0.000010	0.000010 0.000010 0.000010 0.999930 0.000010 0.000010 0.000010 0.000010	0.000010 0.000010 0.000010 0.000010 0.000010 0.999920 0.000010 0.000010 0.000010	0.000010 0.999910 0.000010 0.000010 0.000010 0.000010 0.000010 0.000010 0.000010 0.000010
	ERX046761	0.00824199	0.999990 0.000010	0.000010 0.000010 0.999980	0.000010 0.000010 0.999970 0.000010	0.000010 0.882150 0.117820 0.000010 0.000010	0.000010 0.000010 0.000010 0.000010 0.994940 0.005020	0.000010 0.116268 0.883682 0.000010 0.000010 0.000010 0.000010	0.000010 0.000011 0.000010 0.999929 0.000010 0.000010 0.000010 0.000010	0.000010 0.000010 0.000010 0.000010 0.000010 0.999920 0.000010 0.000010 0.000010	0.000014 0.999905 0.000010 0.000010 0.000010 0.000011 0.000010 0.000010 0.000010 0.000010
	SRX367233	0.0390503	0.999990 0.000010	0.000010 0.000010 0.999980	0.000010 0.000010 0.363164 0.636816	0.000010 0.544190 0.000011 0.455779 0.000010	0.000010 0.000010 0.000010 0.000010 0.999950 0.000010	0.000010 0.000010 0.999940 0.000010 0.000010 0.000010 0.000010	0.000014 0.000010 0.999925 0.000010 0.000011 0.000010 0.000010 0.000010	0.000010 0.000010 0.000016 0.000012 0.999912 0.000010 0.000010 0.000010 0.000010	0.000010 0.607556 0.000010 0.392364 0.000010 0.000010 0.000010 0.000010 0.000010 0.000010
	ERX046604	0.0121384	0.793554 0.206446	0.207569 0.000010 0.792421	0.000010 0.180618 0.819362 0.000010	0.000010 0.540636 0.174513 0.000010 0.284831	0.242072 0.000010 0.000010 0.000010 0.635002 0.122896	0.000010 0.044768 0.000010 0.730926 0.224266 0.000010 0.000010	0.000010 0.235766 0.279239 0.484944 0.000010 0.000010 0.000010 0.000010	0.000010 0.000010 0.000010 0.103268 0.660700 0.000010 0.000010 0.235972 0.000010	0.007139 0.689026 0.000011 0.000010 0.212645 0.000010 0.000010 0.000010 0.000010 0.091129
	ERX046874	0.0174773	0.568450 0.431550	0.421396 0.000010 0.578594	0.000010 0.364889 0.635090 0.000010	0.000010 0.092262 0.509338 0.000010 0.398380	0.424224 0.000010 0.000010 0.000010 0.295801 0.279945	0.000010 0.276778 0.272983 0.000010 0.442665 0.000010 0.007545	0.000010 0.420250 0.000010 0.508794 0.000010 0.000012 0.070904 0.000010	0.000010 0.000010 0.000010 0.042429 0.000010 0.521252 0.008832 0.381353 0.046094	0.030063 0.025261 0.000010 0.000010 0.442195 0.000010 0.218102 0.069920 0.000010 0.214419
	ERX046611	0.0175025	0.942905 0.057095	0.060335 0.017803 0.921862	0.028434 0.031778 0.939778 0.000010	0.025870 0.000010 0.928983 0.000010 0.045128	0.040802 0.000010 0.027350 0.000010 0.000010 0.931817	0.025541 0.537318 0.000010 0.409800 0.027311 0.000010 0.000010	0.000017 0.023307 0.000010 0.520844 0.000010 0.000010 0.429922 0.025881	0.021589 0.000010 0.000010 0.400708 0.000010 0.542026 0.000010 0.035627 0.000010	0.010932 0.000010 0.024633 0.000010 0.007342 0.000010 0.580792 0.000010 0.000010 0.376251
	ERX046762	0.00463206	0.999990 0.000010	0.000011 0.000010 0.999979	0.000010 0.000011 0.999969 0.000010	0.000010 0.000018 0.999952 0.000010 0.000010	0.000010 0.000010 0.000010 0.000010 0.000010 0.999950	0.000010 0.374646 0.000010 0.625304 0.000010 0.000010 0.000010	0.000015 0.000010 0.000010 0.839013 0.000010 0.000010 0.160922 0.000010	0.000010 0.000010 0.000010 0.073083 0.000010 0.926847 0.000010 0.000010 0.000010	0.000010 0.000010 0.000010 0.000010 0.000010 0.000010 0.988087 0.000010 0.000010 0.011833
	ERX046848	0.0104535	0.999990 0.000010	0.000012 0.000010 0.999978	0.000010 0.000010 0.999970 0.000010	0.000010 0.000012 0.999958 0.000010 0.000010	0.000010 0.000010 0.000010 0.000010 0.000010 0.999950	0.000010 0.412955 0.000010 0.586995 0.000010 0.000010 0.000010	0.000010 0.000010 0.000010 0.791874 0.000010 0.000010 0.208066 0.000010	0.000010 0.000010 0.000010 0.138748 0.000010 0.861182 0.000010 0.000010 0.000010	0.000010 0.000010 0.000010 0.000010 0.000010 0.000010 0.903047 0.000015 0.000010 0.096869
	ERX046850	0.00444078	0.990442 0.009558	0.002343 0.000010 0.997647	0.000010 0.000011 0.999969 0.000010	0.000010 0.041122 0.929546 0.000010 0.029312	0.010288 0.000010 0.000010 0.000010 0.095319 0.894363	0.000010 0.296689 0.000010 0.703261 0.000010 0.000010 0.000010	0.000010 0.000010 0.000010 0.924673 0.000010 0.000010 0.075267 0.000010	0.000010 0.000010 0.000010 0.000010 0.000010 0.999920 0.000010 0.000010 0.000010	0.000010 0.000010 0.000010 0.000010 0.000010 0.000010 0.999910 0.000010 0.000010 0.000010
	ERX046851	0.00938072	0.999990 0.000010	0.000010 0.000010 0.999980	0.000010 0.000011 0.999969 0.000010	0.000010 0.168082 0.831888 0.000010 0.000010	0.000010 0.000012 0.000010 0.000010 0.222487 0.777471	0.000010 0.296968 0.000010 0.702982 0.000010 0.000010 0.000010	0.000010 0.000011 0.000015 0.892625 0.000010 0.000010 0.107309 0.000010	0.000010 0.000010 0.000010 0.037624 0.000010 0.962306 0.000010 0.000010 0.000010	0.000010 0.000010 0.000010 0.000010 0.000010 0.000010 0.991245 0.000010 0.000010 0.008675
	ERX096841	0.00357397	0.999990 0.000010	0.000010 0.000010 0.999980	0.000010 0.000010 0.999970 0.000010	0.000010 0.000010 0.999960 0.000010 0.000010	0.000010 0.000010 0.000010 0.000010 0.000010 0.999950	0.000013 0.376729 0.000010 0.623218 0.000010 0.000010 0.000010	0.000010 0.000010 0.000010 0.845808 0.000010 0.000010 0.154132 0.000010	0.000010 0.000010 0.000016 0.056681 0.000010 0.943243 0.000010 0.000010 0.000010	0.000010 0.000010 0.000010 0.000010 0.000010 0.000010 0.999910 0.000010 0.000010 0.000010
	SRX158100	0.00591109	0.999990 0.000010	0.000010 0.000010 0.999980	0.000010 0.000011 0.999969 0.000010	0.000010 0.000010 0.999960 0.000010 0.000010	0.000010 0.000010 0.000010 0.000010 0.000010 0.999950	0.000012 0.328144 0.000010 0.671804 0.000010 0.000010 0.000010	0.000010 0.000010 0.000010 0.910825 0.000010 0.000010 0.089115 0.000010	0.000010 0.000010 0.000010 0.000010 0.000010 0.999920 0.000010 0.000010 0.000010	0.000010 0.000010 0.000010 0.000011 0.000010 0.000010 0.999909 0.000010 0.000010 0.000010
	SRX554419	0.0419565	0.980691 0.019309	0.013266 0.000010 0.986724	0.000010 0.000010 0.999970 0.000010	0.000010 0.000010 0.980016 0.000010 0.019954	0.018808 0.000010 0.000010 0.000010 0.000010 0.981152	0.000010 0.343472 0.000010 0.656478 0.000010 0.000010 0.000010	0.000010 0.000010 0.000010 0.848875 0.000010 0.000010 0.151065 0.000010	0.000010 0.000010 0.000010 0.079947 0.000010 0.919983 0.000010 0.000010 0.000010	0.000010 0.000010 0.000010 0.000010 0.000010 0.000010 0.954159 0.000010 0.000010 0.045761
	SRX621477	0.0277225	0.315295 0.684705	0.586949 0.000010 0.413041	0.000011 0.532402 0.467578 0.000010	0.000010 0.000010 0.471854 0.000010 0.528116	0.515994 0.000010 0.000010 0.000010 0.000010 0.483966	0.000010 0.121567 0.000010 0.290219 0.533161 0.000010 0.055022	0.000010 0.586488 0.000010 0.378537 0.000010 0.000010 0.034925 0.000010	0.000010 0.000010 0.000010 0.000010 0.000010 0.400540 0.059784 0.414409 0.125217	0.077812 0.000010 0.000010 0.000010 0.511828 0.000010 0.410290 0.000010 0.000010 0.000010
	ERX046872	0.0116439	0.975657 0.024343	0.027217 0.000010 0.972773	0.000010 0.018317 0.981663 0.000010	0.000010 0.457328 0.506230 0.000010 0.036422	0.017665 0.000010 0.000010 0.000010 0.635974 0.346331	0.000011 0.369394 0.621454 0.000010 0.009110 0.000010 0.000010	0.000010 0.000010 0.000010 0.999930 0.000010 0.000010 0.000010 0.000010	0.000010 0.000010 0.000010 0.000010 0.000010 0.999920 0.000010 0.000010 0.000010	0.013951 0.168941 0.000010 0.000010 0.000010 0.000010 0.460278 0.136833 0.000010 0.219946
	SRX367238	0.0498966	0.591655 0.408345	0.405747 0.000010 0.594243	0.000010 0.381484 0.578634 0.039872	0.000010 0.000010 0.628741 0.000010 0.371229	0.361296 0.000010 0.000010 0.000010 0.000010 0.638664	0.000010 0.083210 0.000010 0.498320 0.290409 0.000010 0.128030	0.139441 0.475694 0.000010 0.322109 0.000010 0.000010 0.062716 0.000010	0.000014 0.000010 0.000010 0.000010 0.000010 0.589821 0.127458 0.282658 0.000010	0.148421 0.000010 0.000010 0.000010 0.243606 0.000010 0.607903 0.000010 0.000010 0.000010
	SRX367228	0.0231479	0.999990 0.000010	0.000010 0.836747 0.163243	0.000013 0.000010 0.000010 0.999967	0.000010 0.999960 0.000010 0.000010 0.000010	0.000010 0.999950 0.000010 0.000010 0.000010 0.000010	0.000010 0.000010 0.000010 0.000016 0.000010 0.999934 0.000010	0.000010 0.000010 0.000018 0.000010 0.000010 0.999922 0.000010 0.000010	0.000018 0.000014 0.999908 0.000010 0.000010 0.000010 0.000010 0.000010 0.000010	0.000010 0.000010 0.000010 0.000010 0.000010 0.000010 0.000010 0.000010 0.999910 0.000010
	SRX367229	0.0518396	0.948206 0.051794	0.000010 0.849876 0.150114	0.475561 0.006600 0.000010 0.517829	0.387941 0.612029 0.000010 0.000010 0.000010	0.031620 0.500522 0.467828 0.000010 0.000010 0.000010	0.466475 0.029919 0.000010 0.000010 0.019126 0.484450 0.000010	0.000010 0.002353 0.000010 0.000010 0.000010 0.482451 0.021853 0.493303	0.340096 0.126582 0.477919 0.027234 0.000010 0.000010 0.000010 0.028129 0.000010	0.000010 0.000010 0.489930 0.000010 0.016028 0.000010 0.000010 0.000010 0.454712 0.039270
	SRX367231	0.0214845	0.999990 0.000010	0.000010 0.816863 0.183127	0.000010 0.000010 0.000010 0.999970	0.000010 0.999960 0.000010 0.000010 0.000010	0.000010 0.999950 0.000010 0.000010 0.000010 0.000010	0.000010 0.000010 0.000010 0.000010 0.000010 0.999940 0.000010	0.000010 0.000010 0.000010 0.000010 0.000010 0.999930 0.000010 0.000010	0.000014 0.000011 0.999914 0.000010 0.000011 0.000010 0.000010 0.000010 0.000010	0.000010 0.000010 0.000010 0.000010 0.000010 0.000010 0.000010 0.000010 0.999910 0.000010
	SRX367234	0.0236944	0.999990 0.000010	0.000010 0.000010 0.999980	0.000010 0.000010 0.192123 0.807857	0.000010 0.999960 0.000010 0.000010 0.000010	0.000010 0.000010 0.000010 0.000010 0.999950 0.000010	0.000010 0.000010 0.999940 0.000010 0.000010 0.000010 0.000010	0.000010 0.000010 0.999930 0.000010 0.000010 0.000010 0.000010 0.000010	0.000010 0.000010 0.463560 0.000010 0.536370 0.000010 0.000010 0.000010 0.000010	0.000010 0.548824 0.000010 0.000010 0.000010 0.000010 0.000010 0.000010 0.451096 0.000010
	SRX367232	0.0242482	0.999990 0.000010	0.000010 0.826832 0.173158	0.000010 0.000010 0.000010 0.999970	0.000010 0.999960 0.000010 0.000010 0.000010	0.000010 0.999950 0.000010 0.000010 0.000010 0.000010	0.000013 0.000010 0.000010 0.000010 0.000010 0.999937 0.000010	0.000010 0.000010 0.000010 0.000010 0.000010 0.999930 0.000010 0.000010	0.000010 0.000010 0.999919 0.000010 0.000011 0.000010 0.000010 0.000010 0.000010	0.000010 0.000010 0.000010 0.000010 0.000010 0.000010 0.000010 0.000010 0.999910 0.000010
	ERX046627	0.0207506	0.847828 0.152172	0.138365 0.098121 0.763513	0.065458 0.192484 0.505118 0.236939	0.070387 0.534222 0.195186 0.000010 0.200195	0.201421 0.152255 0.067305 0.000010 0.336609 0.242400	0.074756 0.077301 0.241222 0.377325 0.188876 0.040512 0.000010	0.223296 0.220807 0.000010 0.471385 0.000010 0.000010 0.016855 0.067626	0.055193 0.000010 0.000010 0.081305 0.676060 0.000010 0.000010 0.187391 0.000010	0.000010 0.520683 0.070330 0.000010 0.169682 0.000010 0.216475 0.000010 0.022781 0.000010
	ERX046640	0.00925572	0.981385 0.018615	0.000010 0.149234 0.850756	0.040465 0.045108 0.498257 0.416171	0.048852 0.743917 0.170535 0.000010 0.036686	0.056166 0.314062 0.038650 0.000010 0.287495 0.303617	0.041635 0.115171 0.000010 0.541257 0.033449 0.268467 0.000010	0.396508 0.064041 0.000010 0.486197 0.000010 0.000010 0.045642 0.007583	0.039904 0.000010 0.125034 0.114493 0.703615 0.000010 0.000010 0.016914 0.000010	0.000010 0.000010 0.033863 0.000010 0.000010 0.000010 0.875730 0.000010 0.090337 0.000010
	SRX621478	0.0125892	0.999990 0.000010	0.000010 0.116814 0.883176	0.000010 0.000010 0.037364 0.962616	0.057374 0.223132 0.719473 0.000011 0.000010	0.000010 0.855858 0.000010 0.000010 0.000010 0.144102	0.000010 0.206365 0.000010 0.000010 0.000010 0.793585 0.000010	0.999930 0.000010 0.000010 0.000010 0.000010 0.000010 0.000010 0.000010	0.000010 0.000010 0.811738 0.188192 0.000010 0.000010 0.000010 0.000010 0.000010	0.000010 0.000010 0.000010 0.999910 0.000010 0.000010 0.000010 0.000010 0.000010 0.000010
	SRX621482	0.013943	0.999990 0.000010	0.000010 0.156858 0.843132	0.000010 0.000010 0.000010 0.999970	0.066579 0.271482 0.661919 0.000010 0.000010	0.000010 0.979714 0.000010 0.000010 0.000010 0.020246	0.000010 0.105928 0.000010 0.000010 0.000010 0.894022 0.000010	0.999930 0.000010 0.000010 0.000010 0.000010 0.000010 0.000010 0.000010	0.000010 0.000010 0.920330 0.079592 0.000010 0.000018 0.000010 0.000010 0.000010	0.000010 0.000010 0.000010 0.999910 0.000010 0.000010 0.000010 0.000010 0.000010 0.000010
indica	MR219_16	0.00963874	0.000010 0.999990	0.999980 0.000010 0.000010	0.000010 0.999970 0.000010 0.000010	0.000010 0.000010 0.000010 0.000010 0.999960	0.999950 0.000010 0.000010 0.000010 0.000010 0.000010	0.000010 0.000010 0.000010 0.000010 0.999940 0.000010 0.000010	0.000010 0.999930 0.000010 0.000010 0.000010 0.000010 0.000010 0.000010	0.000010 0.000010 0.000010 0.000010 0.000010 0.000010 0.000010 0.000010 0.999920	0.000010 0.000010 0.000010 0.000010 0.999910 0.000010 0.000010 0.000010 0.000010 0.000010
	MR220_06	0.00985627	0.000010 0.999990	0.999980 0.000010 0.000010	0.000010 0.999970 0.000010 0.000010	0.000010 0.000010 0.000010 0.000010 0.999960	0.999950 0.000010 0.000010 0.000010 0.000010 0.000010	0.000010 0.000010 0.000010 0.000010 0.999940 0.000010 0.000010	0.000010 0.999930 0.000010 0.000010 0.000010 0.000010 0.000010 0.000010	0.000010 0.000010 0.000010 0.000010 0.000010 0.000010 0.000010 0.000010 0.999920	0.000010 0.000010 0.000010 0.000010 0.999910 0.000010 0.000010 0.000010 0.000010 0.000010
	IRIS_313-10235	0.00882245	0.000010 0.999990	0.999980 0.000010 0.000010	0.013207 0.986773 0.000010 0.000010	0.021486 0.000010 0.000010 0.000010 0.978484	0.976795 0.000010 0.023165 0.000010 0.000010 0.000010	0.000010 0.000010 0.000010 0.000010 0.999940 0.000010 0.000010	0.000010 0.976423 0.000010 0.000010 0.000010 0.000010 0.000010 0.023517	0.000017 0.000010 0.000010 0.000010 0.000010 0.000010 0.000010 0.583658 0.416265	0.000010 0.000010 0.000010 0.000010 0.999910 0.000010 0.000010 0.000010 0.000010 0.000010
	IRIS_313-11547	0.00718871	0.023967 0.976033	0.968296 0.000010 0.031694	0.000010 0.951837 0.048143 0.000010	0.000010 0.000010 0.059065 0.000010 0.940905	0.935120 0.000010 0.000010 0.000010 0.000010 0.064840	0.000010 0.067733 0.000010 0.000010 0.932217 0.000010 0.000010	0.000010 0.924772 0.000010 0.000010 0.000010 0.000010 0.075168 0.000010	0.000010 0.000010 0.000010 0.062693 0.000010 0.000010 0.000010 0.875953 0.061294	0.011452 0.000010 0.000010 0.000010 0.917567 0.000010 0.000010 0.000010 0.000010 0.070912
	IRIS_313-11624	0.00698383	0.000010 0.999990	0.999980 0.000010 0.000010	0.000011 0.999969 0.000010 0.000010	0.000010 0.000010 0.000016 0.000010 0.999954	0.999950 0.000010 0.000010 0.000010 0.000010 0.000010	0.000010 0.000010 0.000010 0.000010 0.915443 0.000010 0.084507	0.000010 0.999927 0.000010 0.000010 0.000010 0.000010 0.000013 0.000010	0.000010 0.000010 0.000010 0.000010 0.000010 0.000010 0.043298 0.956632 0.000010	0.109293 0.000010 0.000010 0.000010 0.890627 0.000010 0.000010 0.000010 0.000010 0.000010
	IRIS_313-11646	0.0106848	0.000010 0.999990	0.965414 0.034576 0.000010	0.056378 0.943602 0.000010 0.000010	0.061670 0.000010 0.000010 0.000010 0.938300	0.936803 0.000010 0.063156 0.000011 0.000010 0.000010	0.049021 0.000010 0.000010 0.000010 0.950929 0.000010 0.000010	0.000010 0.936632 0.000010 0.000010 0.000010 0.000010 0.000010 0.063308	0.043350 0.000010 0.000010 0.000010 0.000010 0.000010 0.000010 0.852082 0.104508	0.003301 0.000010 0.051720 0.000010 0.944909 0.000010 0.000010 0.000010 0.000010 0.000010
	IRIS_313-11656	0.0111254	0.003016 0.996984	0.992241 0.000010 0.007749	0.002899 0.975016 0.022075 0.000010	0.004394 0.000010 0.034981 0.000010 0.960604	0.956419 0.000010 0.004118 0.000011 0.000010 0.039432	0.000010 0.032550 0.000010 0.000010 0.967400 0.000010 0.000010	0.000010 0.952197 0.000010 0.000010 0.000010 0.000010 0.046727 0.001026	0.000010 0.000010 0.000010 0.031337 0.000010 0.000010 0.000010 0.084640 0.883962	0.000010 0.000010 0.000010 0.000010 0.962833 0.000010 0.000010 0.000010 0.000010 0.037087
	IRIS_313-11665	0.00883714	0.000010 0.999990	0.999980 0.000010 0.000010	0.000010 0.999970 0.000010 0.000010	0.000010 0.000010 0.000010 0.000010 0.999960	0.999948 0.000010 0.000010 0.000012 0.000010 0.000010	0.000010 0.000010 0.000010 0.000010 0.990576 0.000010 0.009374	0.000010 0.999930 0.000010 0.000010 0.000010 0.000010 0.000010 0.000010	0.000010 0.000010 0.000010 0.000010 0.000010 0.000010 0.000010 0.999920 0.000010	0.035089 0.000010 0.000012 0.000010 0.964829 0.000010 0.000010 0.000010 0.000010 0.000010
	IRIS_313-11668	0.00929188	0.000010 0.999990	0.999980 0.000010 0.000010	0.000010 0.984220 0.015760 0.000010	0.000010 0.000010 0.023387 0.000010 0.976583	0.973604 0.000010 0.000018 0.000010 0.000010 0.026348	0.000017 0.028619 0.000010 0.000010 0.907476 0.000010 0.063858	0.000010 0.968159 0.000010 0.000010 0.000010 0.000010 0.031781 0.000010	0.000010 0.000010 0.000010 0.000010 0.000010 0.000010 0.000010 0.999920 0.000010	0.087917 0.000010 0.000010 0.000010 0.882597 0.000010 0.000010 0.000010 0.000010 0.029415
	IRIS_313-11669	0.013191	0.000010 0.999990	0.986157 0.000010 0.013833	0.000011 0.969077 0.030902 0.000010	0.000013 0.000010 0.044631 0.000010 0.955336	0.949348 0.000010 0.000010 0.000011 0.000010 0.050611	0.000010 0.049929 0.000010 0.000010 0.854412 0.000010 0.095619	0.000010 0.941054 0.000010 0.000010 0.000010 0.000010 0.058886 0.000010	0.000014 0.000010 0.000010 0.045353 0.000010 0.000010 0.075888 0.806945 0.071760	0.118538 0.000010 0.000010 0.000010 0.828111 0.000010 0.000010 0.000010 0.000010 0.053280
	IRIS_313-11681	0.0100705	0.000010 0.999990	0.999980 0.000010 0.000010	0.000010 0.999970 0.000010 0.000010	0.013919 0.000010 0.006141 0.000010 0.979920	0.973432 0.000010 0.011527 0.001577 0.000010 0.013444	0.000010 0.001219 0.000010 0.000010 0.985547 0.000010 0.013194	0.000010 0.968318 0.000010 0.000010 0.000010 0.000010 0.022438 0.009195	0.000010 0.000010 0.000010 0.000010 0.000010 0.000010 0.000010 0.999920 0.000010	0.026342 0.000010 0.000019 0.000010 0.956872 0.000010 0.000010 0.000010 0.000010 0.016706
	IRIS_313-11692	0.00877289	0.000010 0.999990	0.999980 0.000010 0.000010	0.000010 0.999970 0.000010 0.000010	0.000010 0.000010 0.000010 0.000010 0.999960	0.999950 0.000010 0.000010 0.000010 0.000010 0.000010	0.000010 0.000010 0.000010 0.000010 0.857003 0.000010 0.142947	0.000010 0.999929 0.000010 0.000010 0.000010 0.000010 0.000011 0.000010	0.000010 0.000010 0.000010 0.000010 0.000010 0.000010 0.115242 0.884688 0.000010	0.168817 0.000010 0.000010 0.000010 0.831103 0.000010 0.000010 0.000010 0.000010 0.000010
	IRIS_313-11700	0.00897356	0.000010 0.999990	0.999980 0.000010 0.000010	0.000010 0.999970 0.000010 0.000010	0.000010 0.000010 0.000010 0.000010 0.999960	0.999944 0.000010 0.000010 0.000016 0.000010 0.000010	0.000010 0.000010 0.000010 0.000010 0.964415 0.000010 0.035535	0.000010 0.999930 0.000010 0.000010 0.000010 0.000010 0.000010 0.000010	0.000010 0.000010 0.000010 0.000010 0.000010 0.000010 0.006220 0.993710 0.000010	0.058325 0.000010 0.000010 0.000010 0.941595 0.000010 0.000010 0.000010 0.000010 0.000010
	IRIS_313-11717	0.00934157	0.000010 0.999990	0.999980 0.000010 0.000010	0.000010 0.999970 0.000010 0.000010	0.000010 0.000010 0.000010 0.000010 0.999960	0.999950 0.000010 0.000010 0.000010 0.000010 0.000010	0.000016 0.000010 0.000010 0.000010 0.999934 0.000010 0.000010	0.000010 0.999930 0.000010 0.000010 0.000010 0.000010 0.000010 0.000010	0.000010 0.000013 0.000010 0.000019 0.000010 0.000010 0.009930 0.250316 0.739681	0.000010 0.000010 0.000010 0.000010 0.999910 0.000010 0.000010 0.000010 0.000010 0.000010
	IRIS_313-11722	0.00918242	0.000010 0.999990	0.999980 0.000010 0.000010	0.000010 0.999970 0.000010 0.000010	0.000010 0.000010 0.000010 0.000010 0.999960	0.999946 0.000010 0.000010 0.000013 0.000010 0.000010	0.000010 0.000010 0.000010 0.000010 0.948518 0.000010 0.051432	0.000010 0.999392 0.000010 0.000010 0.000010 0.000010 0.000010 0.000548	0.000010 0.000010 0.000010 0.000010 0.000010 0.000010 0.044911 0.846979 0.108050	0.084932 0.000010 0.000010 0.000010 0.914988 0.000010 0.000010 0.000010 0.000010 0.000010
	IRIS_313-8312	0.00825855	0.000010 0.999990	0.999980 0.000010 0.000010	0.000010 0.999969 0.000011 0.000010	0.000010 0.000010 0.000010 0.000010 0.999960	0.999948 0.000010 0.000010 0.000012 0.000010 0.000010	0.000010 0.000010 0.000010 0.000010 0.999940 0.000010 0.000010	0.000010 0.999928 0.000012 0.000011 0.000010 0.000010 0.000010 0.000010	0.000010 0.000010 0.000010 0.000010 0.000010 0.000010 0.000010 0.237588 0.762342	0.000010 0.000010 0.000010 0.000010 0.999910 0.000010 0.000010 0.000010 0.000010 0.000010
	IRIS_313-8407	0.00800929	0.000010 0.999990	0.999980 0.000010 0.000010	0.000010 0.999969 0.000011 0.000010	0.000010 0.000010 0.000010 0.000010 0.999960	0.999950 0.000010 0.000010 0.000010 0.000010 0.000010	0.000019 0.000010 0.000010 0.000011 0.999931 0.000010 0.000010	0.000010 0.999926 0.000010 0.000010 0.000014 0.000010 0.000010 0.000010	0.000010 0.000010 0.000010 0.000010 0.000010 0.000010 0.000010 0.314099 0.685831	0.000010 0.000010 0.000010 0.000010 0.999910 0.000010 0.000010 0.000010 0.000010 0.000010
	IRIS_313-8659	0.00948958	0.000010 0.999990	0.986552 0.013438 0.000010	0.025037 0.974943 0.000010 0.000010	0.027950 0.000010 0.000010 0.000010 0.972020	0.971465 0.000010 0.028487 0.000019 0.000010 0.000010	0.023218 0.000010 0.000010 0.000010 0.946752 0.000010 0.029989	0.000010 0.971357 0.000010 0.000010 0.000010 0.000010 0.000010 0.028583	0.000010 0.000010 0.000010 0.000010 0.000010 0.000010 0.000010 0.999920 0.000010	0.050338 0.000010 0.024941 0.000010 0.924651 0.000010 0.000010 0.000010 0.000010 0.000010
	IRIS_313-9066	0.00758504	0.139740 0.860260	0.849995 0.000010 0.149995	0.000010 0.805676 0.194304 0.000010	0.000010 0.000010 0.211399 0.000010 0.788571	0.775544 0.000010 0.000010 0.000010 0.000010 0.224416	0.000010 0.237836 0.000010 0.000010 0.762114 0.000010 0.000010	0.000010 0.750541 0.000010 0.000010 0.000010 0.000010 0.249399 0.000010	0.000010 0.000010 0.000010 0.246315 0.000010 0.000010 0.000010 0.000010 0.753615	0.000014 0.000010 0.000010 0.000010 0.759602 0.000010 0.000010 0.000010 0.000010 0.240314
	IRIS_313-9131	0.00667829	0.000010 0.999990	0.999980 0.000010 0.000010	0.000010 0.999969 0.000011 0.000010	0.000010 0.000010 0.000010 0.000010 0.999960	0.999942 0.000010 0.000010 0.000018 0.000010 0.000010	0.000010 0.000010 0.000010 0.000010 0.973401 0.000010 0.026549	0.000010 0.999929 0.000010 0.000010 0.000010 0.000010 0.000011 0.000010	0.000010 0.000010 0.000010 0.000010 0.000010 0.000010 0.013488 0.986442 0.000010	0.047761 0.000010 0.000010 0.000010 0.952159 0.000010 0.000010 0.000010 0.000010 0.000010
	IRIS_313-9198	0.011015	0.000010 0.999990	0.999980 0.000010 0.000010	0.000010 0.999970 0.000010 0.000010	0.000010 0.000010 0.000010 0.000010 0.999960	0.999944 0.000010 0.000010 0.000016 0.000010 0.000010	0.000010 0.000010 0.000010 0.000010 0.922904 0.000010 0.077046	0.000010 0.999929 0.000010 0.000010 0.000010 0.000010 0.000011 0.000010	0.000010 0.000010 0.000010 0.000010 0.000010 0.000010 0.057818 0.942112 0.000010	0.096073 0.000010 0.000010 0.000010 0.903847 0.000010 0.000010 0.000010 0.000010 0.000010
	IRIS_313-9922	0.00750868	0.026953 0.973047	0.964659 0.000010 0.035331	0.000010 0.946222 0.053758 0.000010	0.000010 0.000010 0.068004 0.000010 0.931966	0.924696 0.000010 0.000010 0.000010 0.000010 0.075264	0.000010 0.075620 0.000010 0.000010 0.924330 0.000010 0.000010	0.000010 0.913564 0.000010 0.000010 0.000010 0.000010 0.086376 0.000010	0.000010 0.000010 0.000010 0.082125 0.000010 0.000010 0.028856 0.150058 0.738911	0.001781 0.000010 0.000010 0.000010 0.917134 0.000010 0.000010 0.000010 0.000010 0.081014
	IRIS_313-9953	0.00659949	0.000010 0.999990	0.999980 0.000010 0.000010	0.000010 0.999970 0.000010 0.000010	0.000010 0.000010 0.000010 0.000010 0.999960	0.999950 0.000010 0.000010 0.000010 0.000010 0.000010	0.000010 0.000010 0.000010 0.000010 0.999940 0.000010 0.000010	0.000010 0.999930 0.000010 0.000010 0.000010 0.000010 0.000010 0.000010	0.000010 0.000010 0.000010 0.000010 0.000010 0.000010 0.000010 0.367795 0.632135	0.000010 0.000010 0.000010 0.000010 0.999910 0.000010 0.000010 0.000010 0.000010 0.000010
	IRIS_313-10337	0.00774118	0.000010 0.999990	0.999980 0.000010 0.000010	0.000010 0.999970 0.000010 0.000010	0.000010 0.000010 0.023079 0.000010 0.976891	0.972002 0.000010 0.000010 0.000016 0.000010 0.027952	0.000010 0.018107 0.000010 0.000010 0.981843 0.000010 0.000010	0.000010 0.962758 0.000010 0.000010 0.000010 0.000010 0.037182 0.000010	0.000019 0.000010 0.000010 0.000010 0.000010 0.000010 0.001214 0.130810 0.867907	0.000010 0.000010 0.000010 0.000010 0.974606 0.000010 0.000010 0.000010 0.000010 0.025314
	IRIS_313-11521	0.0069648	0.000010 0.999990	0.999980 0.000010 0.000010	0.011545 0.988435 0.000010 0.000010	0.012845 0.000010 0.000010 0.000010 0.987125	0.986756 0.000010 0.013204 0.000010 0.000010 0.000010	0.006893 0.000010 0.000010 0.000010 0.900885 0.000010 0.092181	0.000010 0.986713 0.000010 0.000010 0.000010 0.000010 0.000010 0.013227	0.000010 0.000010 0.000010 0.000010 0.000010 0.000010 0.058034 0.941896 0.000010	0.119254 0.000010 0.006856 0.000010 0.873821 0.000010 0.000010 0.000010 0.000010 0.000010
	IRIS_313-11561	0.00833304	0.010935 0.989065	0.897728 0.102262 0.000010	0.136423 0.863556 0.000011 0.000010	0.139456 0.000010 0.000010 0.000010 0.860514	0.858935 0.000010 0.141025 0.000010 0.000010 0.000010	0.133610 0.000010 0.000010 0.000010 0.841558 0.000010 0.024792	0.000010 0.859228 0.000010 0.000010 0.000010 0.000010 0.000010 0.140712	0.109856 0.000010 0.000010 0.000010 0.000010 0.000010 0.000010 0.890074 0.000010	0.044806 0.000010 0.134998 0.000010 0.820126 0.000010 0.000010 0.000010 0.000010 0.000010
	IRIS_313-11643	0.00938638	0.140587 0.859413	0.786668 0.213322 0.000010	0.276930 0.723050 0.000010 0.000010	0.277990 0.000010 0.000010 0.000010 0.721980	0.720079 0.000010 0.279881 0.000010 0.000010 0.000010	0.254706 0.000010 0.000010 0.000010 0.745244 0.000010 0.000010	0.000010 0.715830 0.000010 0.000010 0.000010 0.000010 0.009571 0.274549	0.177412 0.086758 0.000010 0.000010 0.000010 0.000010 0.000010 0.083615 0.652166	0.000010 0.000010 0.255591 0.000010 0.744329 0.000010 0.000010 0.000010 0.000010 0.000010
	IRIS_313-11683	0.00965929	0.000010 0.999990	0.999980 0.000010 0.000010	0.000010 0.999970 0.000010 0.000010	0.000010 0.000010 0.000010 0.000010 0.999960	0.999950 0.000010 0.000010 0.000010 0.000010 0.000010	0.000010 0.000010 0.000010 0.000010 0.991255 0.000010 0.008695	0.000010 0.999930 0.000010 0.000010 0.000010 0.000010 0.000010 0.000010	0.000010 0.000010 0.000010 0.000010 0.000010 0.000010 0.000010 0.999920 0.000010	0.028303 0.000010 0.000010 0.000010 0.971617 0.000010 0.000010 0.000010 0.000010 0.000010
	IRIS_313-11686	0.00927709	0.000010 0.999990	0.999980 0.000010 0.000010	0.000010 0.999970 0.000010 0.000010	0.000010 0.000010 0.000010 0.000010 0.999960	0.999950 0.000010 0.000010 0.000010 0.000010 0.000010	0.000010 0.000015 0.000010 0.000010 0.995398 0.000010 0.004548	0.000010 0.999930 0.000010 0.000010 0.000010 0.000010 0.000010 0.000010	0.000010 0.000010 0.000010 0.000010 0.000010 0.000010 0.000010 0.999920 0.000010	0.028415 0.000010 0.000010 0.000010 0.971505 0.000010 0.000010 0.000010 0.000010 0.000010
	IRIS_313-11710	0.0100436	0.000010 0.999990	0.999979 0.000011 0.000010	0.000010 0.999970 0.000010 0.000010	0.000010 0.000010 0.000010 0.000010 0.999960	0.999950 0.000010 0.000010 0.000010 0.000010 0.000010	0.000010 0.000010 0.000010 0.000010 0.999940 0.000010 0.000010	0.000010 0.999930 0.000010 0.000010 0.000010 0.000010 0.000010 0.000010	0.000010 0.000010 0.000010 0.000010 0.000010 0.000010 0.000010 0.999920 0.000010	0.000010 0.000010 0.000010 0.000010 0.999910 0.000010 0.000010 0.000010 0.000010 0.000010
	IRIS_313-8454	0.00758138	0.000010 0.999990	0.999980 0.000010 0.000010	0.000010 0.999970 0.000010 0.000010	0.000010 0.000010 0.000014 0.000010 0.999956	0.999950 0.000010 0.000010 0.000010 0.000010 0.000010	0.000010 0.000010 0.000010 0.000010 0.875605 0.000010 0.124345	0.000010 0.999930 0.000010 0.000010 0.000010 0.000010 0.000010 0.000010	0.000010 0.000010 0.000010 0.000010 0.000010 0.000010 0.069111 0.930819 0.000010	0.148059 0.000010 0.000010 0.000010 0.851861 0.000010 0.000010 0.000010 0.000010 0.000010
	IRIS_313-8493	0.00969591	0.000010 0.999990	0.999980 0.000010 0.000010	0.000010 0.999969 0.000011 0.000010	0.000010 0.000010 0.000016 0.000010 0.999954	0.999945 0.000010 0.000014 0.000011 0.000010 0.000010	0.000010 0.000010 0.000010 0.000010 0.999940 0.000010 0.000010	0.000010 0.999930 0.000010 0.000010 0.000010 0.000010 0.000010 0.000010	0.000010 0.000010 0.000010 0.000010 0.000010 0.000010 0.022139 0.277077 0.700724	0.012738 0.000010 0.000010 0.000010 0.987182 0.000010 0.000010 0.000010 0.000010 0.000010
	IRIS_313-8557	0.00781896	0.000010 0.999990	0.999980 0.000010 0.000010	0.000010 0.999970 0.000010 0.000010	0.000010 0.000010 0.000010 0.000010 0.999960	0.999950 0.000010 0.000010 0.000010 0.000010 0.000010	0.000012 0.000010 0.000010 0.000010 0.999938 0.000010 0.000010	0.000010 0.999930 0.000010 0.000010 0.000010 0.000010 0.000010 0.000010	0.000010 0.000010 0.000010 0.000010 0.000010 0.000010 0.000010 0.254265 0.745665	0.000010 0.000010 0.000010 0.000010 0.999910 0.000010 0.000010 0.000010 0.000010 0.000010
	IRIS_313-8638	0.00613563	0.000010 0.999990	0.999980 0.000010 0.000010	0.000010 0.999969 0.000011 0.000010	0.000010 0.000010 0.000010 0.000010 0.999960	0.999949 0.000010 0.000010 0.000011 0.000010 0.000010	0.000010 0.000010 0.000010 0.000010 0.978858 0.000010 0.021092	0.000010 0.999926 0.000010 0.000010 0.000010 0.000010 0.000014 0.000010	0.000010 0.000010 0.000010 0.000010 0.000010 0.000010 0.000010 0.999920 0.000010	0.047922 0.000010 0.000010 0.000010 0.951998 0.000010 0.000010 0.000010 0.000010 0.000010
	IRIS_313-8703	0.0125347	0.000010 0.999990	0.976092 0.023898 0.000010	0.042675 0.957305 0.000010 0.000010	0.047528 0.000010 0.000010 0.000010 0.952442	0.951108 0.000010 0.048852 0.000010 0.000010 0.000010	0.036627 0.000010 0.000010 0.000010 0.963323 0.000010 0.000010	0.000010 0.950959 0.000010 0.000010 0.000010 0.000010 0.000010 0.048981	0.025233 0.000010 0.000010 0.000010 0.000010 0.000010 0.000010 0.974697 0.000010	0.000010 0.000010 0.041299 0.000010 0.958621 0.000010 0.000010 0.000010 0.000010 0.000010
	IRIS_313-8751	0.00789206	0.000010 0.999990	0.999980 0.000010 0.000010	0.000010 0.999970 0.000010 0.000010	0.000010 0.000010 0.000010 0.000010 0.999960	0.999950 0.000010 0.000010 0.000010 0.000010 0.000010	0.000010 0.000010 0.000010 0.000010 0.999940 0.000010 0.000010	0.000010 0.999930 0.000010 0.000010 0.000010 0.000010 0.000010 0.000010	0.000010 0.000010 0.000010 0.000010 0.000010 0.000010 0.000010 0.999920 0.000010	0.000010 0.000010 0.000010 0.000010 0.999910 0.000010 0.000010 0.000010 0.000010 0.000010
	IRIS_313-8948	0.00924028	0.000010 0.999990	0.999980 0.000010 0.000010	0.000010 0.999970 0.000010 0.000010	0.000010 0.000010 0.000010 0.000010 0.999960	0.999950 0.000010 0.000010 0.000010 0.000010 0.000010	0.000010 0.000010 0.000010 0.000010 0.959785 0.000010 0.040165	0.000010 0.999930 0.000010 0.000010 0.000010 0.000010 0.000010 0.000010	0.000010 0.000010 0.000010 0.000010 0.000010 0.000010 0.026895 0.883544 0.089501	0.057597 0.000010 0.000010 0.000010 0.942323 0.000010 0.000010 0.000010 0.000010 0.000010
	IRIS_313-9182	0.00807613	0.000010 0.999990	0.999980 0.000010 0.000010	0.000010 0.999960 0.000020 0.000010	0.000017 0.000010 0.023121 0.000010 0.976842	0.972561 0.000010 0.001896 0.000010 0.000010 0.025513	0.000010 0.021334 0.000010 0.000010 0.843977 0.000010 0.134649	0.000010 0.969178 0.000010 0.000010 0.000010 0.000010 0.029205 0.001567	0.000010 0.000010 0.000010 0.019849 0.000010 0.000010 0.117921 0.862170 0.000010	0.159187 0.000010 0.000010 0.000010 0.812890 0.000010 0.000010 0.000010 0.000010 0.027853
	IRIS_313-9262	0.00826586	0.000010 0.999990	0.934645 0.065345 0.000010	0.091130 0.908850 0.000010 0.000010	0.094039 0.000010 0.000010 0.000010 0.905931	0.904562 0.000010 0.095396 0.000012 0.000010 0.000010	0.088999 0.000010 0.000010 0.000010 0.910951 0.000010 0.000010	0.000010 0.904477 0.000010 0.000010 0.000010 0.000010 0.000010 0.095463	0.074283 0.000010 0.000010 0.000010 0.000010 0.000010 0.000010 0.925647 0.000010	0.000010 0.000010 0.091705 0.000010 0.908215 0.000010 0.000010 0.000010 0.000010 0.000010
	IRIS_313-9409	0.0084391	0.000010 0.999990	0.999980 0.000010 0.000010	0.000010 0.999969 0.000011 0.000010	0.000010 0.000010 0.000018 0.000010 0.999952	0.999950 0.000010 0.000010 0.000010 0.000010 0.000010	0.000010 0.000010 0.000010 0.000010 0.999940 0.000010 0.000010	0.000010 0.999930 0.000010 0.000010 0.000010 0.000010 0.000010 0.000010	0.000010 0.000010 0.000010 0.000010 0.000010 0.000010 0.000010 0.422678 0.577252	0.000010 0.000010 0.000010 0.000010 0.999910 0.000010 0.000010 0.000010 0.000010 0.000010
	IRIS_313-9429	0.00669439	0.000010 0.999990	0.999980 0.000010 0.000010	0.000011 0.986738 0.013241 0.000010	0.000010 0.000010 0.017786 0.000010 0.982184	0.979671 0.000010 0.000010 0.000010 0.000010 0.020289	0.000010 0.021005 0.000010 0.000010 0.872726 0.000010 0.106228	0.000010 0.976200 0.000010 0.000010 0.000010 0.000010 0.023740 0.000010	0.000010 0.000010 0.000010 0.000010 0.000010 0.000010 0.061024 0.938906 0.000010	0.117794 0.000010 0.000010 0.000010 0.860387 0.000010 0.000010 0.000010 0.000010 0.021749
	IRIS_313-9472	0.00756018	0.000010 0.999990	0.986186 0.013804 0.000010	0.024633 0.975347 0.000010 0.000010	0.027135 0.000010 0.000010 0.000010 0.972835	0.972126 0.000010 0.027834 0.000010 0.000010 0.000010	0.021397 0.000010 0.000010 0.000010 0.978553 0.000010 0.000010	0.000010 0.972084 0.000010 0.000010 0.000010 0.000010 0.000010 0.027856	0.013658 0.000010 0.000010 0.000010 0.000010 0.000010 0.000010 0.565847 0.420436	0.000010 0.000010 0.024217 0.000010 0.975703 0.000010 0.000010 0.000010 0.000010 0.000010
	IRIS_313-9572	0.00656189	0.042546 0.957454	0.870221 0.129769 0.000010	0.174903 0.825077 0.000010 0.000010	0.176562 0.000010 0.000010 0.000010 0.823408	0.821776 0.000010 0.178184 0.000010 0.000010 0.000010	0.168641 0.000010 0.000010 0.000010 0.820611 0.000010 0.010708	0.000010 0.822005 0.000010 0.000010 0.000010 0.000010 0.000010 0.177935	0.118911 0.000010 0.000010 0.000010 0.000010 0.000010 0.000010 0.881019 0.000010	0.032409 0.000010 0.168350 0.000010 0.799172 0.000010 0.000010 0.000010 0.000010 0.000010
	IRIS_313-9637	0.0135449	0.009554 0.990446	0.984505 0.000010 0.015485	0.000011 0.974719 0.025260 0.000010	0.000010 0.000010 0.033316 0.000010 0.966654	0.961742 0.000010 0.000010 0.000010 0.000010 0.038218	0.000010 0.034098 0.000010 0.000010 0.917252 0.000010 0.048610	0.000010 0.955784 0.000010 0.000010 0.000010 0.000010 0.044156 0.000010	0.000011 0.000010 0.000010 0.034249 0.000010 0.000010 0.041770 0.923921 0.000010	0.057726 0.000010 0.000010 0.000010 0.902032 0.000010 0.000010 0.000010 0.000010 0.040172
	IRIS_313-9917	0.00792492	0.000010 0.999990	0.990908 0.009082 0.000010	0.035264 0.964716 0.000010 0.000010	0.041770 0.000010 0.000010 0.000010 0.958200	0.956629 0.000010 0.043330 0.000012 0.000010 0.000010	0.019952 0.000010 0.000010 0.000010 0.979998 0.000010 0.000010	0.000010 0.956258 0.000010 0.000010 0.000010 0.000010 0.000010 0.043682	0.017270 0.000013 0.000010 0.000010 0.000010 0.000010 0.000010 0.400068 0.582599	0.000010 0.000010 0.023797 0.000010 0.976121 0.000012 0.000010 0.000010 0.000010 0.000010
	SRR851121	0.00905058	0.000010 0.999990	0.999980 0.000010 0.000010	0.000010 0.999969 0.000010 0.000010	0.000010 0.000010 0.000010 0.000010 0.999960	0.999950 0.000010 0.000010 0.000010 0.000010 0.000010	0.000010 0.000010 0.000010 0.000010 0.908764 0.000010 0.091186	0.000010 0.999930 0.000010 0.000010 0.000010 0.000010 0.000010 0.000010	0.000010 0.000010 0.000010 0.000010 0.000010 0.000010 0.053967 0.945963 0.000010	0.117101 0.000010 0.000010 0.000010 0.882814 0.000016 0.000010 0.000010 0.000010 0.000010
	IRIS_313-11453	0.00979855	0.057085 0.942915	0.846321 0.153669 0.000010	0.184208 0.815772 0.000010 0.000010	0.186722 0.000010 0.000010 0.000010 0.813248	0.811962 0.000010 0.187996 0.000012 0.000010 0.000010	0.178900 0.000010 0.000010 0.000010 0.820896 0.000010 0.000164	0.000010 0.812238 0.000010 0.000010 0.000010 0.000010 0.000010 0.187702	0.133643 0.000010 0.000010 0.000010 0.000010 0.000010 0.000010 0.866287 0.000010	0.022560 0.000010 0.179856 0.000010 0.797514 0.000010 0.000010 0.000010 0.000010 0.000010
	IRIS_313-11461	0.00780609	0.000010 0.999990	0.944512 0.055478 0.000010	0.069570 0.930410 0.000010 0.000010	0.075079 0.000010 0.000010 0.000010 0.924891	0.923735 0.000010 0.076224 0.000011 0.000010 0.000010	0.065347 0.000010 0.000010 0.000010 0.881489 0.000010 0.053123	0.000012 0.923492 0.000010 0.000010 0.000010 0.000010 0.000010 0.076446	0.037900 0.000010 0.000010 0.000010 0.000010 0.000010 0.000010 0.962030 0.000010	0.080413 0.000010 0.068524 0.000010 0.850993 0.000010 0.000010 0.000010 0.000010 0.000010
	IRIS_313-11741	0.00792845	0.000010 0.999990	0.909878 0.090112 0.000010	0.120122 0.879858 0.000010 0.000010	0.123970 0.000010 0.000010 0.000010 0.876000	0.874607 0.000010 0.125353 0.000010 0.000010 0.000010	0.114468 0.000010 0.000010 0.000010 0.885482 0.000010 0.000010	0.000010 0.874542 0.000010 0.000010 0.000010 0.000010 0.000010 0.125398	0.091188 0.000010 0.000010 0.000013 0.000010 0.000010 0.000010 0.908739 0.000010	0.000010 0.000010 0.118027 0.000010 0.881893 0.000010 0.000010 0.000010 0.000010 0.000010
	IRIS_313-11597	0.00662514	0.000010 0.999990	0.953517 0.046473 0.000010	0.077068 0.922912 0.000010 0.000010	0.082137 0.000010 0.000010 0.000010 0.917833	0.916466 0.000010 0.083494 0.000010 0.000010 0.000010	0.065824 0.000010 0.000010 0.000010 0.930357 0.000010 0.003779	0.000010 0.916612 0.000010 0.000010 0.000010 0.000010 0.000010 0.083328	0.032935 0.000010 0.000010 0.000010 0.000010 0.000010 0.000010 0.966995 0.000010	0.033314 0.000010 0.069689 0.000010 0.896928 0.000010 0.000010 0.000010 0.000010 0.000010
	IRIS_313-11600	0.00637604	0.000010 0.999990	0.982511 0.017479 0.000010	0.039561 0.960419 0.000010 0.000010	0.045017 0.000010 0.000010 0.000010 0.954953	0.954011 0.000010 0.045949 0.000010 0.000010 0.000010	0.030474 0.000010 0.000010 0.000010 0.953945 0.000010 0.015541	0.000010 0.953638 0.000010 0.000010 0.000010 0.000010 0.000010 0.046302	0.000010 0.000010 0.000010 0.000010 0.000010 0.000010 0.000010 0.999920 0.000010	0.045253 0.000010 0.035405 0.000010 0.919272 0.000010 0.000010 0.000010 0.000010 0.000010
aus	IRIS_313-9449	0.00756568	0.708513 0.291487	0.099281 0.900709 0.000010	0.930174 0.069800 0.000016 0.000010	0.902479 0.000010 0.034967 0.000010 0.062534	0.059320 0.000010 0.901785 0.000010 0.000010 0.038865	0.892585 0.055366 0.000010 0.000010 0.052009 0.000010 0.000010	0.000010 0.048346 0.000010 0.000010 0.000010 0.000010 0.061731 0.889872	0.581477 0.418438 0.000010 0.000019 0.000010 0.000010 0.000010 0.000015 0.000010	0.000010 0.000010 0.881092 0.000016 0.059877 0.000010 0.000010 0.000010 0.000010 0.058955
	IRIS_313-10969	0.00574257	0.659146 0.340854	0.087179 0.912811 0.000010	0.958027 0.041953 0.000010 0.000010	0.934807 0.000010 0.000010 0.000010 0.065163	0.065244 0.000010 0.934715 0.000010 0.000010 0.000010	0.931033 0.006457 0.000010 0.000010 0.062470 0.000010 0.000010	0.000010 0.062090 0.000010 0.000010 0.000010 0.000010 0.010862 0.926998	0.659872 0.340058 0.000010 0.000010 0.000010 0.000010 0.000010 0.000010 0.000010	0.000010 0.000010 0.917278 0.000010 0.076991 0.000010 0.000010 0.000010 0.000010 0.005661
	IRIS_313-11483	0.00714913	0.658620 0.341380	0.109322 0.890668 0.000010	0.927117 0.072863 0.000010 0.000010	0.907113 0.000010 0.000010 0.000010 0.092857	0.093445 0.000010 0.906515 0.000010 0.000010 0.000010	0.900587 0.021218 0.000010 0.000010 0.078155 0.000010 0.000010	0.000010 0.080761 0.000010 0.000010 0.000010 0.000010 0.023392 0.895798	0.582645 0.417278 0.000010 0.000010 0.000010 0.000010 0.000017 0.000010 0.000010	0.000010 0.000010 0.887149 0.000010 0.090883 0.000010 0.000010 0.000010 0.000010 0.021898
	IRIS_313-11454	0.00633682	0.673705 0.326295	0.097459 0.902531 0.000010	0.945028 0.054952 0.000010 0.000010	0.919133 0.000010 0.010718 0.000010 0.070129	0.062695 0.000010 0.916120 0.000010 0.000010 0.021155	0.908301 0.050533 0.000010 0.000010 0.041125 0.000010 0.000010	0.000010 0.042479 0.000010 0.000010 0.000010 0.000010 0.055545 0.901926	0.548854 0.451075 0.000010 0.000010 0.000010 0.000010 0.000011 0.000010 0.000010	0.000010 0.000010 0.890184 0.000010 0.057509 0.000010 0.000010 0.000010 0.000010 0.052237
	IRIS_313-11456	0.00616718	0.578385 0.421615	0.215162 0.784828 0.000010	0.853748 0.146231 0.000010 0.000010	0.830481 0.000010 0.000010 0.000010 0.169489	0.165217 0.000010 0.828451 0.000010 0.000010 0.006302	0.818473 0.041706 0.000010 0.000010 0.138290 0.000010 0.001501	0.000010 0.144949 0.000010 0.000010 0.000010 0.000010 0.042660 0.812341	0.535366 0.402854 0.000010 0.000010 0.000010 0.000010 0.014508 0.047222 0.000010	0.032423 0.000010 0.800659 0.000010 0.124490 0.000010 0.000010 0.000010 0.000010 0.042369
	IRIS_313-11476	0.0197475	0.583473 0.416527	0.307369 0.681668 0.010963	0.719292 0.226862 0.053836 0.000010	0.692266 0.000010 0.085576 0.000010 0.222138	0.215195 0.000010 0.688312 0.000010 0.000010 0.096462	0.675208 0.124988 0.000010 0.000010 0.199763 0.000010 0.000010	0.000010 0.200600 0.000010 0.000010 0.000010 0.000010 0.127400 0.671949	0.431901 0.307725 0.000010 0.098724 0.000010 0.000010 0.000010 0.161600 0.000010	0.011751 0.000010 0.664678 0.000011 0.197532 0.000010 0.000010 0.000010 0.000010 0.125978
	IRIS_313-11481	0.00623136	0.684207 0.315793	0.052909 0.947081 0.000010	0.984840 0.015140 0.000010 0.000010	0.963253 0.000010 0.000010 0.000010 0.036717	0.036842 0.000010 0.963118 0.000010 0.000010 0.000010	0.961984 0.000010 0.000010 0.000010 0.037966 0.000010 0.000010	0.000010 0.038225 0.000010 0.000010 0.000010 0.000010 0.002978 0.958747	0.647186 0.352744 0.000010 0.000010 0.000010 0.000010 0.000010 0.000010 0.000010	0.000010 0.000010 0.950034 0.000010 0.049801 0.000010 0.000010 0.000010 0.000010 0.000095
	IRIS_313-11482	0.00568369	0.621140 0.378860	0.185462 0.814528 0.000010	0.860675 0.139305 0.000010 0.000010	0.848376 0.000010 0.000010 0.000010 0.151594	0.150776 0.000010 0.849184 0.000010 0.000010 0.000010	0.846097 0.000010 0.000010 0.000010 0.153853 0.000010 0.000010	0.000010 0.151400 0.000010 0.000010 0.000010 0.000010 0.003363 0.845187	0.562742 0.357318 0.000010 0.000010 0.000010 0.000010 0.000010 0.079880 0.000010	0.000010 0.000010 0.834328 0.000010 0.165592 0.000010 0.000010 0.000010 0.000010 0.000010
	IRIS_313-11602	0.00711268	0.649128 0.350872	0.134170 0.865820 0.000010	0.919155 0.080825 0.000010 0.000010	0.898957 0.000010 0.001725 0.000010 0.099298	0.090451 0.000010 0.893804 0.000010 0.000010 0.015715	0.878796 0.052757 0.000010 0.000010 0.068407 0.000010 0.000010	0.000010 0.069925 0.000010 0.000010 0.000010 0.000010 0.054287 0.875737	0.573042 0.426888 0.000010 0.000010 0.000010 0.000010 0.000010 0.000010 0.000010	0.003076 0.000010 0.864646 0.000010 0.078649 0.000010 0.000010 0.000010 0.000010 0.053569
	IRIS_313-11603	0.00793833	0.724434 0.275566	0.046112 0.953878 0.000010	0.989580 0.010400 0.000010 0.000010	0.949989 0.000010 0.033717 0.000010 0.016275	0.008006 0.000010 0.945417 0.000010 0.000010 0.046547	0.935951 0.063999 0.000010 0.000010 0.000010 0.000010 0.000010	0.000010 0.000010 0.000010 0.000010 0.000010 0.000010 0.072184 0.927756	0.586703 0.413227 0.000010 0.000010 0.000010 0.000010 0.000010 0.000010 0.000010	0.000010 0.000010 0.918596 0.000010 0.009409 0.000010 0.000010 0.000010 0.000010 0.071925
	IRIS_313-11617	0.00681415	0.551129 0.448871	0.310976 0.689014 0.000010	0.745048 0.234549 0.020393 0.000010	0.714886 0.000010 0.057404 0.000010 0.227690	0.220975 0.000010 0.712572 0.000010 0.000010 0.066424	0.699736 0.097637 0.000010 0.000010 0.202586 0.000010 0.000010	0.000010 0.202876 0.000010 0.000010 0.000010 0.000010 0.101668 0.695406	0.398015 0.421098 0.000010 0.057274 0.000010 0.000010 0.010697 0.112876 0.000010	0.022407 0.000010 0.685761 0.000010 0.191770 0.000010 0.000010 0.000010 0.000010 0.100002
japonica	IRIS_313-11651	0.00481251	0.999990 0.000010	0.000010 0.000010 0.999980	0.000010 0.000017 0.999963 0.000010	0.000010 0.000010 0.999960 0.000010 0.000010	0.000010 0.000010 0.000010 0.000010 0.000010 0.999950	0.000010 0.999940 0.000010 0.000010 0.000010 0.000010 0.000010	0.000010 0.000010 0.000010 0.000010 0.000010 0.000010 0.999930 0.000010	0.000010 0.000010 0.000010 0.999920 0.000010 0.000010 0.000010 0.000010 0.000010	0.000010 0.000010 0.000010 0.000010 0.000010 0.000010 0.000011 0.000010 0.000010 0.999909
	IRIS_313-11690	0.00621505	0.363695 0.636305	0.600658 0.000010 0.399332	0.000010 0.522597 0.477382 0.000010	0.000010 0.000010 0.500698 0.000010 0.499272	0.481929 0.000010 0.000010 0.000010 0.000010 0.518031	0.000015 0.538077 0.000010 0.000010 0.406336 0.000010 0.055542	0.000010 0.462336 0.000010 0.000010 0.000010 0.000010 0.537604 0.000010	0.000010 0.000011 0.000010 0.530541 0.000010 0.000010 0.057723 0.323757 0.087929	0.071362 0.000010 0.000010 0.000010 0.392543 0.000010 0.000010 0.000010 0.000010 0.536025
	IRIS_313-8072	0.00287988	0.999990 0.000010	0.000010 0.000010 0.999980	0.000010 0.000010 0.999970 0.000010	0.000010 0.000010 0.999960 0.000010 0.000010	0.000010 0.000010 0.000010 0.000010 0.000010 0.999950	0.000010 0.999940 0.000010 0.000010 0.000010 0.000010 0.000010	0.000010 0.000010 0.000010 0.000010 0.000010 0.000010 0.999930 0.000010	0.000010 0.000010 0.000010 0.999920 0.000010 0.000010 0.000010 0.000010 0.000010	0.000010 0.000010 0.000010 0.000010 0.000010 0.000010 0.000010 0.000010 0.000010 0.999910
	IRIS_313-8102	0.00286783	0.999990 0.000010	0.000010 0.000010 0.999980	0.000010 0.000010 0.999970 0.000010	0.000010 0.000010 0.999960 0.000010 0.000010	0.000010 0.000010 0.000010 0.000010 0.000010 0.999950	0.000010 0.999940 0.000010 0.000010 0.000010 0.000010 0.000010	0.000010 0.000010 0.000010 0.000010 0.000010 0.000010 0.999930 0.000010	0.000010 0.000010 0.000010 0.999920 0.000010 0.000010 0.000010 0.000010 0.000010	0.000010 0.000010 0.000010 0.000010 0.000010 0.000010 0.000010 0.000010 0.000010 0.999910
	IRIS_313-8105	0.0012493	0.999990 0.000010	0.000010 0.000010 0.999980	0.000010 0.000014 0.999966 0.000010	0.000010 0.000010 0.999960 0.000010 0.000010	0.000010 0.000010 0.000015 0.000010 0.000010 0.999945	0.000010 0.999940 0.000010 0.000010 0.000010 0.000010 0.000010	0.000010 0.000010 0.000010 0.000010 0.000010 0.000010 0.999930 0.000010	0.000010 0.000010 0.000010 0.999920 0.000010 0.000010 0.000010 0.000010 0.000010	0.000010 0.000010 0.000010 0.000010 0.000010 0.000010 0.000010 0.000010 0.000010 0.999910
	IRIS_313-8173	0.00380592	0.889869 0.110131	0.113201 0.000010 0.886789	0.017317 0.041638 0.941034 0.000010	0.000020 0.000010 0.953185 0.000010 0.046775	0.037918 0.000010 0.000010 0.000010 0.000010 0.962042	0.000010 0.999940 0.000010 0.000010 0.000010 0.000010 0.000010	0.000010 0.000010 0.000010 0.000010 0.000010 0.000010 0.999930 0.000010	0.000010 0.000010 0.000010 0.999920 0.000010 0.000010 0.000010 0.000010 0.000010	0.000010 0.000010 0.000010 0.000010 0.000010 0.000010 0.000010 0.000010 0.000010 0.999910
	IRIS_313-8180	0.00307379	0.950692 0.049308	0.032346 0.000010 0.967644	0.000010 0.000010 0.999970 0.000010	0.000010 0.000010 0.999960 0.000010 0.000010	0.000010 0.000010 0.000010 0.000010 0.000010 0.999950	0.000010 0.999940 0.000010 0.000010 0.000010 0.000010 0.000010	0.000010 0.000010 0.000010 0.000010 0.000010 0.000010 0.999930 0.000010	0.000010 0.000010 0.000010 0.999920 0.000010 0.000010 0.000010 0.000010 0.000010	0.000010 0.000010 0.000010 0.000010 0.000010 0.000010 0.000010 0.000010 0.000010 0.999910
	IRIS_313-8202	0.00304791	0.835141 0.164859	0.149313 0.000010 0.850677	0.000010 0.075484 0.924496 0.000010	0.000010 0.000010 0.938292 0.000010 0.061678	0.050811 0.000010 0.000010 0.000010 0.000010 0.949149	0.000010 0.968515 0.000010 0.000010 0.000010 0.000010 0.031435	0.000010 0.027970 0.000010 0.000010 0.000010 0.000010 0.971970 0.000010	0.000010 0.000010 0.000010 0.964524 0.000010 0.000010 0.035406 0.000010 0.000010	0.034016 0.000010 0.000010 0.000010 0.000010 0.000010 0.000010 0.000010 0.000010 0.965904
	IRIS_313-8204	0.00131608	0.999990 0.000010	0.000010 0.000010 0.999980	0.000010 0.000010 0.999970 0.000010	0.000010 0.000010 0.999960 0.000010 0.000010	0.000010 0.000010 0.000010 0.000010 0.000010 0.999950	0.000010 0.999940 0.000010 0.000010 0.000010 0.000010 0.000010	0.000010 0.000010 0.000010 0.000010 0.000010 0.000010 0.999930 0.000010	0.000010 0.000010 0.000010 0.999920 0.000010 0.000010 0.000010 0.000010 0.000010	0.000010 0.000010 0.000010 0.000010 0.000010 0.000010 0.000010 0.000010 0.000010 0.999910
	IRIS_313-8381	0.00335042	0.954225 0.045775	0.031538 0.000010 0.968452	0.000010 0.000010 0.999970 0.000010	0.000010 0.000010 0.999960 0.000010 0.000010	0.000010 0.000010 0.000010 0.000010 0.000010 0.999950	0.000010 0.999940 0.000010 0.000010 0.000010 0.000010 0.000010	0.000010 0.000010 0.000010 0.000010 0.000010 0.000010 0.999930 0.000010	0.000010 0.000010 0.000010 0.999920 0.000010 0.000010 0.000010 0.000010 0.000010	0.000010 0.000010 0.000010 0.000010 0.000010 0.000010 0.000010 0.000010 0.000010 0.999910
	IRIS_313-8400	0.00225638	0.877658 0.122342	0.091299 0.000010 0.908691	0.000010 0.026975 0.973005 0.000010	0.000010 0.000010 0.980875 0.000010 0.019095	0.000010 0.000010 0.000010 0.000010 0.000010 0.999950	0.000010 0.999940 0.000010 0.000010 0.000010 0.000010 0.000010	0.000010 0.000010 0.000010 0.000010 0.000010 0.000010 0.999930 0.000010	0.000010 0.000010 0.000010 0.999920 0.000010 0.000010 0.000010 0.000010 0.000010	0.000010 0.000010 0.000010 0.000010 0.000010 0.000010 0.000010 0.000010 0.000010 0.999910
	IRIS_313-8434	0.0029564	0.999990 0.000010	0.000010 0.000010 0.999980	0.000010 0.000010 0.999970 0.000010	0.000010 0.000010 0.999960 0.000010 0.000010	0.000010 0.000010 0.000010 0.000010 0.000010 0.999950	0.000010 0.999940 0.000010 0.000010 0.000010 0.000010 0.000010	0.000010 0.000010 0.000010 0.000010 0.000010 0.000010 0.999930 0.000010	0.000010 0.000010 0.000010 0.999919 0.000010 0.000010 0.000011 0.000010 0.000010	0.000010 0.000010 0.000010 0.000010 0.000010 0.000010 0.000010 0.000010 0.000010 0.999910
	IRIS_313-8502	0.00212997	0.965167 0.034833	0.000010 0.000010 0.999980	0.000010 0.000010 0.999970 0.000010	0.000010 0.000010 0.999960 0.000010 0.000010	0.000010 0.000010 0.000010 0.000010 0.000010 0.999950	0.000010 0.999940 0.000010 0.000010 0.000010 0.000010 0.000010	0.000010 0.000010 0.000010 0.000010 0.000010 0.000010 0.999930 0.000010	0.000010 0.000010 0.000010 0.999920 0.000010 0.000010 0.000010 0.000010 0.000010	0.000010 0.000010 0.000010 0.000010 0.000010 0.000010 0.000010 0.000010 0.000010 0.999910
	IRIS_313-8627	0.00282265	0.999990 0.000010	0.000010 0.000010 0.999980	0.000010 0.000010 0.999970 0.000010	0.000010 0.000010 0.999960 0.000010 0.000010	0.000010 0.000010 0.000010 0.000010 0.000010 0.999950	0.000010 0.999940 0.000010 0.000010 0.000010 0.000010 0.000010	0.000010 0.000010 0.000010 0.000010 0.000010 0.000010 0.999930 0.000010	0.000010 0.000010 0.000010 0.999917 0.000013 0.000010 0.000010 0.000010 0.000010	0.000010 0.000010 0.000010 0.000010 0.000010 0.000010 0.000010 0.000010 0.000010 0.999910
	IRIS_313-8658	0.00221953	0.999990 0.000010	0.000010 0.000010 0.999980	0.000010 0.000010 0.999970 0.000010	0.000010 0.000010 0.999960 0.000010 0.000010	0.000010 0.000010 0.000010 0.000010 0.000010 0.999950	0.000010 0.999940 0.000010 0.000010 0.000010 0.000010 0.000010	0.000010 0.000010 0.000010 0.000010 0.000010 0.000010 0.999930 0.000010	0.000016 0.000010 0.000010 0.999896 0.000018 0.000010 0.000014 0.000017 0.000010	0.000010 0.000010 0.000010 0.000010 0.000010 0.000010 0.000010 0.000010 0.000010 0.999910
	IRIS_313-8665	0.0017617	0.999990 0.000010	0.000010 0.000010 0.999980	0.000010 0.000010 0.999970 0.000010	0.000010 0.000010 0.999960 0.000010 0.000010	0.000010 0.000010 0.000010 0.000010 0.000010 0.999950	0.000010 0.999940 0.000010 0.000010 0.000010 0.000010 0.000010	0.000010 0.000010 0.000010 0.000010 0.000010 0.000010 0.999930 0.000010	0.000010 0.000010 0.000010 0.999920 0.000010 0.000010 0.000010 0.000010 0.000010	0.000010 0.000010 0.000010 0.000010 0.000010 0.000010 0.000010 0.000010 0.000010 0.999910
	IRIS_313-8669	0.00260565	0.999990 0.000010	0.000010 0.000010 0.999980	0.000010 0.000011 0.999969 0.000010	0.000010 0.000010 0.999960 0.000010 0.000010	0.000010 0.000010 0.000010 0.000010 0.000010 0.999950	0.000010 0.999940 0.000010 0.000010 0.000010 0.000010 0.000010	0.000010 0.000010 0.000010 0.000010 0.000010 0.000010 0.999930 0.000010	0.000010 0.000010 0.000010 0.999908 0.000015 0.000010 0.000010 0.000017 0.000010	0.000010 0.000010 0.000010 0.000010 0.000010 0.000010 0.000010 0.000010 0.000010 0.999910
	IRIS_313-8755	0.000811881	0.999990 0.000010	0.000010 0.000010 0.999980	0.000010 0.000010 0.999970 0.000010	0.000010 0.000010 0.999960 0.000010 0.000010	0.000010 0.000010 0.000010 0.000010 0.000010 0.999950	0.000010 0.999940 0.000010 0.000010 0.000010 0.000010 0.000010	0.000010 0.000010 0.000010 0.000010 0.000010 0.000010 0.999930 0.000010	0.000010 0.000010 0.000010 0.999920 0.000010 0.000010 0.000010 0.000010 0.000010	0.000010 0.000010 0.000010 0.000010 0.000010 0.000010 0.000010 0.000010 0.000010 0.999910
	IRIS_313-8856	0.00135638	0.999990 0.000010	0.000010 0.000010 0.999980	0.000010 0.000010 0.999970 0.000010	0.000010 0.000010 0.999960 0.000010 0.000010	0.000010 0.000010 0.000015 0.000010 0.000010 0.999945	0.000010 0.999940 0.000010 0.000010 0.000010 0.000010 0.000010	0.000010 0.000010 0.000010 0.000010 0.000010 0.000010 0.999930 0.000010	0.000010 0.000010 0.000010 0.999920 0.000010 0.000010 0.000010 0.000010 0.000010	0.000010 0.000010 0.000010 0.000010 0.000010 0.000010 0.000010 0.000010 0.000010 0.999910
	IRIS_313-9048	0.00268646	0.997906 0.002094	0.000013 0.000010 0.999977	0.000010 0.000010 0.999970 0.000010	0.000010 0.000010 0.999960 0.000010 0.000010	0.000010 0.000010 0.000010 0.000010 0.000010 0.999950	0.000010 0.999940 0.000010 0.000010 0.000010 0.000010 0.000010	0.000010 0.000010 0.000010 0.000010 0.000010 0.000010 0.999930 0.000010	0.000010 0.000010 0.000010 0.999920 0.000010 0.000010 0.000010 0.000010 0.000010	0.000010 0.000010 0.000010 0.000010 0.000010 0.000010 0.000010 0.000010 0.000010 0.999910
	IRIS_313-9239	0.00282811	0.955878 0.044122	0.017346 0.000010 0.982644	0.000010 0.000010 0.999970 0.000010	0.000010 0.000010 0.999960 0.000010 0.000010	0.000010 0.000010 0.000010 0.000010 0.000010 0.999950	0.000010 0.999940 0.000010 0.000010 0.000010 0.000010 0.000010	0.000010 0.000010 0.000010 0.000010 0.000010 0.000010 0.999930 0.000010	0.000010 0.000010 0.000010 0.999906 0.000020 0.000010 0.000015 0.000010 0.000010	0.000010 0.000010 0.000010 0.000010 0.000010 0.000010 0.000010 0.000010 0.000010 0.999910
	IRIS_313-9470	0.00395288	0.970824 0.029176	0.000010 0.000010 0.999980	0.000010 0.000011 0.999969 0.000010	0.000010 0.000010 0.999960 0.000010 0.000010	0.000010 0.000010 0.000010 0.000010 0.000010 0.999950	0.000010 0.999940 0.000010 0.000010 0.000010 0.000010 0.000010	0.000010 0.000010 0.000010 0.000010 0.000010 0.000010 0.999930 0.000010	0.000010 0.000010 0.000010 0.999920 0.000010 0.000010 0.000010 0.000010 0.000010	0.000010 0.000010 0.000010 0.000010 0.000010 0.000010 0.000010 0.000010 0.000010 0.999910
	IRIS_313-9550	0.00299127	0.999990 0.000010	0.000010 0.000010 0.999980	0.000010 0.000010 0.999970 0.000010	0.000011 0.000010 0.999959 0.000010 0.000010	0.000010 0.000010 0.000010 0.000010 0.000010 0.999950	0.000010 0.999940 0.000010 0.000010 0.000010 0.000010 0.000010	0.000010 0.000010 0.000010 0.000010 0.000010 0.000010 0.999930 0.000010	0.000010 0.000010 0.000010 0.999920 0.000010 0.000010 0.000010 0.000010 0.000010	0.000010 0.000010 0.000010 0.000010 0.000010 0.000010 0.000010 0.000010 0.000010 0.999910
	IRIS_313-9996	0.000817248	0.999990 0.000010	0.000010 0.000010 0.999980	0.000010 0.000010 0.999970 0.000010	0.000020 0.000010 0.999950 0.000010 0.000010	0.000010 0.000010 0.000010 0.000010 0.000010 0.999950	0.000010 0.999935 0.000010 0.000010 0.000015 0.000010 0.000010	0.000010 0.000010 0.000010 0.000010 0.000010 0.000010 0.999930 0.000010	0.000010 0.000010 0.000010 0.999916 0.000010 0.000010 0.000014 0.000010 0.000010	0.000010 0.000010 0.000010 0.000010 0.000010 0.000010 0.000010 0.000010 0.000010 0.999910
aromatic	IRIS_313-11625	0.00608295	0.772891 0.227109	0.196306 0.154451 0.649243	0.189289 0.103821 0.706880 0.000010	0.173261 0.000010 0.724152 0.000010 0.102568	0.092168 0.000010 0.169303 0.000014 0.000010 0.738494	0.156165 0.761637 0.000010 0.000010 0.082158 0.000010 0.000010	0.000010 0.083799 0.000010 0.000010 0.000010 0.000010 0.764404 0.151747	0.128827 0.000010 0.000010 0.773184 0.000010 0.000010 0.000010 0.097929 0.000010	0.000867 0.000010 0.149229 0.000010 0.082379 0.000010 0.000010 0.000010 0.000010 0.767464
	IRIS_313-11630	0.00529866	0.840170 0.159830	0.132450 0.144637 0.722913	0.182598 0.046978 0.770413 0.000010	0.169089 0.000010 0.787015 0.000010 0.043876	0.033258 0.000010 0.167405 0.000010 0.000010 0.799308	0.159290 0.823819 0.000010 0.000010 0.016851 0.000010 0.000010	0.000010 0.017571 0.000010 0.000010 0.000010 0.000010 0.827691 0.154688	0.133898 0.000010 0.000010 0.839263 0.000010 0.000010 0.011788 0.015001 0.000010	0.008507 0.000010 0.152233 0.000010 0.006041 0.000010 0.000012 0.000010 0.000010 0.833157
	IRIS_313-9170	0.00485347	0.943451 0.056549	0.055987 0.065666 0.878347	0.089208 0.000010 0.910772 0.000010	0.092110 0.000010 0.907860 0.000010 0.000010	0.000010 0.000010 0.086594 0.000010 0.000010 0.913365	0.078501 0.921449 0.000010 0.000010 0.000010 0.000010 0.000010	0.000010 0.000010 0.000010 0.000010 0.000010 0.000010 0.928183 0.071757	0.071577 0.000010 0.000010 0.928353 0.000010 0.000010 0.000010 0.000010 0.000010	0.000010 0.000010 0.066233 0.000010 0.000010 0.000010 0.000010 0.000010 0.000010 0.933687
	IRIS_313-11626	0.0044335	0.869612 0.130388	0.103108 0.150645 0.746247	0.181920 0.020516 0.797555 0.000010	0.167178 0.000010 0.822037 0.000010 0.010765	0.000010 0.000010 0.163977 0.000010 0.000010 0.835983	0.146471 0.853479 0.000010 0.000010 0.000010 0.000010 0.000010	0.000010 0.000010 0.000010 0.000010 0.000010 0.000010 0.858267 0.141673	0.127931 0.000010 0.000010 0.871999 0.000010 0.000010 0.000010 0.000010 0.000010	0.000010 0.000010 0.137695 0.000010 0.000010 0.000010 0.000010 0.000010 0.000010 0.862225
	IRIS_313-9682	0.00470806	0.929223 0.070777	0.069748 0.065954 0.864298	0.095415 0.000010 0.904565 0.000010	0.097294 0.000017 0.901489 0.000010 0.001190	0.000010 0.000010 0.092264 0.000011 0.000010 0.907695	0.083735 0.916215 0.000010 0.000010 0.000010 0.000010 0.000010	0.000010 0.000010 0.000010 0.000010 0.000010 0.000010 0.921898 0.078042	0.078323 0.000010 0.000010 0.921607 0.000010 0.000010 0.000010 0.000010 0.000010	0.000010 0.000010 0.072938 0.000010 0.000010 0.000010 0.000010 0.000010 0.000010 0.926982
SH	1001-01	0.00845968	0.000010 0.999990	0.999980 0.000010 0.000010	0.000010 0.999970 0.000010 0.000010	0.000010 0.000010 0.000015 0.000010 0.999955	0.999950 0.000010 0.000010 0.000010 0.000010 0.000010	0.000010 0.000010 0.000010 0.000010 0.000012 0.000010 0.999938	0.000010 0.999930 0.000010 0.000010 0.000010 0.000010 0.000010 0.000010	0.000010 0.000010 0.000010 0.000010 0.000010 0.000010 0.999920 0.000010 0.000010	0.999910 0.000010 0.000010 0.000010 0.000010 0.000010 0.000010 0.000010 0.000010 0.000010
	1002-02	0.0095447	0.000010 0.999990	0.999980 0.000010 0.000010	0.000010 0.999970 0.000010 0.000010	0.000010 0.000010 0.000010 0.000010 0.999960	0.999950 0.000010 0.000010 0.000010 0.000010 0.000010	0.000010 0.000010 0.000010 0.000010 0.000010 0.000010 0.999940	0.000010 0.999930 0.000010 0.000010 0.000010 0.000010 0.000010 0.000010	0.000017 0.000012 0.000010 0.000012 0.000010 0.000010 0.999908 0.000011 0.000010	0.999910 0.000010 0.000010 0.000010 0.000010 0.000010 0.000010 0.000010 0.000010 0.000010
	1004-01	0.00918424	0.000010 0.999990	0.999980 0.000010 0.000010	0.000010 0.999970 0.000010 0.000010	0.000010 0.000010 0.000019 0.000010 0.999951	0.999950 0.000010 0.000010 0.000010 0.000010 0.000010	0.000012 0.000010 0.000010 0.000010 0.000014 0.000010 0.999934	0.000010 0.999930 0.000010 0.000010 0.000010 0.000010 0.000010 0.000010	0.000010 0.000010 0.000010 0.000010 0.000010 0.000010 0.999913 0.000017 0.000010	0.999910 0.000010 0.000010 0.000010 0.000010 0.000010 0.000010 0.000010 0.000010 0.000010
	1047-01	0.00887418	0.000010 0.999990	0.999980 0.000010 0.000010	0.000010 0.999970 0.000010 0.000010	0.000010 0.000010 0.000010 0.000010 0.999960	0.999950 0.000010 0.000010 0.000010 0.000010 0.000010	0.000010 0.000010 0.000010 0.000010 0.000010 0.000010 0.999940	0.000010 0.999930 0.000010 0.000010 0.000010 0.000010 0.000010 0.000010	0.000019 0.000010 0.000010 0.000016 0.000010 0.000010 0.999902 0.000013 0.000010	0.999910 0.000010 0.000010 0.000010 0.000010 0.000010 0.000010 0.000010 0.000010 0.000010
	1091-01	0.00841868	0.000010 0.999990	0.999980 0.000010 0.000010	0.000010 0.999970 0.000010 0.000010	0.000010 0.000010 0.000010 0.000010 0.999960	0.999950 0.000010 0.000010 0.000010 0.000010 0.000010	0.000010 0.000010 0.000010 0.000010 0.000010 0.000010 0.999940	0.000010 0.999930 0.000010 0.000010 0.000010 0.000010 0.000010 0.000010	0.000011 0.000010 0.000010 0.000010 0.000010 0.000010 0.999913 0.000017 0.000010	0.999910 0.000010 0.000010 0.000010 0.000010 0.000010 0.000010 0.000010 0.000010 0.000010
	1098-01	0.00884682	0.000010 0.999990	0.999980 0.000010 0.000010	0.000010 0.999970 0.000010 0.000010	0.000010 0.000010 0.000010 0.000010 0.999960	0.999946 0.000010 0.000010 0.000014 0.000010 0.000010	0.000010 0.000010 0.000012 0.000010 0.000013 0.000010 0.999936	0.000010 0.999930 0.000010 0.000010 0.000010 0.000010 0.000010 0.000010	0.000010 0.000013 0.000010 0.000018 0.000010 0.000010 0.999909 0.000010 0.000010	0.999909 0.000010 0.000010 0.000010 0.000011 0.000010 0.000010 0.000010 0.000010 0.000010
	1141-01	0.00842794	0.000010 0.999990	0.999980 0.000010 0.000010	0.000010 0.999970 0.000010 0.000010	0.000010 0.000010 0.000010 0.000010 0.999960	0.999950 0.000010 0.000010 0.000010 0.000010 0.000010	0.000010 0.000010 0.000010 0.000010 0.000010 0.000010 0.999940	0.000010 0.999930 0.000010 0.000010 0.000010 0.000010 0.000010 0.000010	0.000010 0.000010 0.000010 0.000010 0.000010 0.000010 0.999920 0.000010 0.000010	0.999910 0.000010 0.000010 0.000010 0.000010 0.000010 0.000010 0.000010 0.000010 0.000010
	1160-01	0.00830979	0.000010 0.999990	0.999980 0.000010 0.000010	0.000011 0.999969 0.000010 0.000010	0.000010 0.000010 0.000010 0.000010 0.999960	0.999950 0.000010 0.000010 0.000010 0.000010 0.000010	0.000010 0.000010 0.000010 0.000010 0.000010 0.000010 0.999940	0.000010 0.999930 0.000010 0.000010 0.000010 0.000010 0.000010 0.000010	0.000010 0.000010 0.000010 0.000011 0.000010 0.000010 0.999919 0.000010 0.000010	0.999910 0.000010 0.000010 0.000010 0.000010 0.000010 0.000010 0.000010 0.000010 0.000010
	1179-01	0.00917693	0.000010 0.999990	0.999979 0.000011 0.000010	0.000011 0.999969 0.000010 0.000010	0.000010 0.000010 0.000010 0.000010 0.999960	0.999950 0.000010 0.000010 0.000010 0.000010 0.000010	0.000010 0.000010 0.000010 0.000016 0.000011 0.000010 0.999933	0.000010 0.999930 0.000010 0.000010 0.000010 0.000010 0.000010 0.000010	0.000013 0.000010 0.000010 0.000016 0.000010 0.000010 0.999911 0.000010 0.000010	0.999910 0.000010 0.000010 0.000010 0.000010 0.000010 0.000010 0.000010 0.000010 0.000010
	1190-01	0.00897	0.000010 0.999990	0.999980 0.000010 0.000010	0.000012 0.999968 0.000010 0.000010	0.000010 0.000010 0.000013 0.000010 0.999957	0.999950 0.000010 0.000010 0.000010 0.000010 0.000010	0.000010 0.000010 0.000010 0.000010 0.000010 0.000010 0.999940	0.000010 0.999930 0.000010 0.000010 0.000010 0.000010 0.000010 0.000010	0.000011 0.000010 0.000010 0.000011 0.000016 0.000010 0.999912 0.000010 0.000010	0.999910 0.000010 0.000010 0.000010 0.000010 0.000010 0.000010 0.000010 0.000010 0.000010
	1199-01	0.00860914	0.000010 0.999990	0.999980 0.000010 0.000010	0.000010 0.999970 0.000010 0.000010	0.000010 0.000010 0.000010 0.000010 0.999960	0.999950 0.000010 0.000010 0.000010 0.000010 0.000010	0.000010 0.000010 0.000010 0.000010 0.000011 0.000010 0.999939	0.000010 0.999930 0.000010 0.000010 0.000010 0.000010 0.000010 0.000010	0.000010 0.000010 0.000010 0.000010 0.000010 0.000010 0.999920 0.000010 0.000010	0.999910 0.000010 0.000010 0.000010 0.000010 0.000010 0.000010 0.000010 0.000010 0.000010
	1210-02	0.00860973	0.000010 0.999990	0.999980 0.000010 0.000010	0.000010 0.999970 0.000010 0.000010	0.000010 0.000010 0.000018 0.000010 0.999952	0.999950 0.000010 0.000010 0.000010 0.000010 0.000010	0.000010 0.000010 0.000012 0.000010 0.000013 0.000010 0.999935	0.000010 0.999930 0.000010 0.000010 0.000010 0.000010 0.000010 0.000010	0.000010 0.000010 0.000010 0.000014 0.000010 0.000010 0.999916 0.000010 0.000010	0.999908 0.000010 0.000010 0.000010 0.000012 0.000010 0.000010 0.000010 0.000010 0.000010
	1333-02	0.00828885	0.000010 0.999990	0.999980 0.000010 0.000010	0.000010 0.999970 0.000010 0.000010	0.000010 0.000010 0.000010 0.000010 0.999960	0.999950 0.000010 0.000010 0.000010 0.000010 0.000010	0.000010 0.000010 0.000010 0.000010 0.000010 0.000010 0.999940	0.000010 0.999930 0.000010 0.000010 0.000010 0.000010 0.000010 0.000010	0.000010 0.000010 0.000010 0.000010 0.000010 0.000010 0.999920 0.000010 0.000010	0.999910 0.000010 0.000010 0.000010 0.000010 0.000010 0.000010 0.000010 0.000010 0.000010
	1344-02	0.00864892	0.000010 0.999990	0.999980 0.000010 0.000010	0.000010 0.999970 0.000010 0.000010	0.000010 0.000010 0.000010 0.000010 0.999960	0.999950 0.000010 0.000010 0.000010 0.000010 0.000010	0.000010 0.000010 0.000010 0.000010 0.000011 0.000010 0.999939	0.000010 0.999930 0.000010 0.000010 0.000010 0.000010 0.000010 0.000010	0.000010 0.000010 0.000010 0.000017 0.000010 0.000010 0.999913 0.000010 0.000010	0.999909 0.000010 0.000010 0.000010 0.000011 0.000010 0.000010 0.000010 0.000010 0.000010
	1995-12	0.00889822	0.000010 0.999990	0.999980 0.000010 0.000010	0.000010 0.999970 0.000010 0.000010	0.000010 0.000010 0.000020 0.000010 0.999950	0.999950 0.000010 0.000010 0.000010 0.000010 0.000010	0.000010 0.000010 0.000010 0.000010 0.000010 0.000010 0.999940	0.000010 0.999930 0.000010 0.000010 0.000010 0.000010 0.000010 0.000010	0.000010 0.000010 0.000010 0.000010 0.000010 0.000010 0.999919 0.000011 0.000010	0.999906 0.000010 0.000010 0.000010 0.000014 0.000010 0.000010 0.000010 0.000010 0.000010
	1995-15	0.00930795	0.000010 0.999990	0.999980 0.000010 0.000010	0.000010 0.999970 0.000010 0.000010	0.000010 0.000010 0.000010 0.000010 0.999960	0.999950 0.000010 0.000010 0.000010 0.000010 0.000010	0.000010 0.000010 0.000010 0.000010 0.000010 0.000010 0.999940	0.000010 0.999930 0.000010 0.000010 0.000010 0.000010 0.000010 0.000010	0.000010 0.000010 0.000010 0.000010 0.000010 0.000010 0.999920 0.000010 0.000010	0.999910 0.000010 0.000010 0.000010 0.000010 0.000010 0.000010 0.000010 0.000010 0.000010
	1996-05	0.00876519	0.000010 0.999990	0.999980 0.000010 0.000010	0.000010 0.999970 0.000010 0.000010	0.000010 0.000010 0.000010 0.000010 0.999960	0.999950 0.000010 0.000010 0.000010 0.000010 0.000010	0.000013 0.000010 0.000010 0.000010 0.000010 0.000010 0.999937	0.000010 0.999930 0.000010 0.000010 0.000010 0.000010 0.000010 0.000010	0.000010 0.000010 0.000010 0.000010 0.000010 0.000010 0.999918 0.000012 0.000010	0.999910 0.000010 0.000010 0.000010 0.000010 0.000010 0.000010 0.000010 0.000010 0.000010
	1995-15	0.00993072	0.000010 0.999990	0.999980 0.000010 0.000010	0.000010 0.999970 0.000010 0.000010	0.000010 0.000010 0.000010 0.000010 0.999960	0.999950 0.000010 0.000010 0.000010 0.000010 0.000010	0.000010 0.000015 0.000010 0.000010 0.000010 0.000010 0.999935	0.000010 0.999930 0.000010 0.000010 0.000010 0.000010 0.000010 0.000010	0.000010 0.000010 0.000010 0.000010 0.000010 0.000010 0.999920 0.000010 0.000010	0.999909 0.000010 0.000010 0.000010 0.000011 0.000010 0.000010 0.000010 0.000010 0.000010
BHA	1005-02	0.00808496	0.664564 0.335436	0.000010 0.999980 0.000010	0.999969 0.000011 0.000010 0.000010	0.999960 0.000010 0.000010 0.000010 0.000010	0.000010 0.000010 0.999950 0.000010 0.000010 0.000010	0.999934 0.000010 0.000016 0.000010 0.000010 0.000010 0.000010	0.000010 0.000010 0.000010 0.000010 0.000010 0.000010 0.000010 0.999930	0.999920 0.000010 0.000010 0.000010 0.000010 0.000010 0.000010 0.000010 0.000010	0.000010 0.000010 0.999910 0.000010 0.000010 0.000010 0.000010 0.000010 0.000010 0.000010
	1025-01	0.00785587	0.656867 0.343133	0.000010 0.999980 0.000010	0.999966 0.000010 0.000014 0.000010	0.999960 0.000010 0.000010 0.000010 0.000010	0.000010 0.000010 0.999950 0.000010 0.000010 0.000010	0.999940 0.000010 0.000010 0.000010 0.000010 0.000010 0.000010	0.000010 0.000010 0.000010 0.000010 0.000010 0.000010 0.000010 0.999930	0.999920 0.000010 0.000010 0.000010 0.000010 0.000010 0.000010 0.000010 0.000010	0.000010 0.000010 0.999910 0.000010 0.000010 0.000010 0.000010 0.000010 0.000010 0.000010
	1081-01	0.00793941	0.659384 0.340616	0.000010 0.999980 0.000010	0.999970 0.000010 0.000010 0.000010	0.999960 0.000010 0.000010 0.000010 0.000010	0.000010 0.000010 0.999950 0.000010 0.000010 0.000010	0.999940 0.000010 0.000010 0.000010 0.000010 0.000010 0.000010	0.000010 0.000010 0.000010 0.000010 0.000010 0.000010 0.000010 0.999930	0.999920 0.000010 0.000010 0.000010 0.000010 0.000010 0.000010 0.000010 0.000010	0.000010 0.000010 0.999910 0.000010 0.000010 0.000010 0.000010 0.000010 0.000010 0.000010
	1096-01	0.00811858	0.663517 0.336483	0.000010 0.999980 0.000010	0.999970 0.000010 0.000010 0.000010	0.999960 0.000010 0.000010 0.000010 0.000010	0.000010 0.000010 0.999950 0.000010 0.000010 0.000010	0.999933 0.000010 0.000017 0.000010 0.000010 0.000010 0.000010	0.000010 0.000010 0.000010 0.000010 0.000010 0.000010 0.000010 0.999930	0.999911 0.000010 0.000010 0.000019 0.000010 0.000010 0.000010 0.000010 0.000010	0.000010 0.000010 0.999910 0.000010 0.000010 0.000010 0.000010 0.000010 0.000010 0.000010
	10A	0.00857681	0.776438 0.223562	0.000010 0.999980 0.000010	0.999963 0.000017 0.000010 0.000010	0.999960 0.000010 0.000010 0.000010 0.000010	0.000010 0.000010 0.999950 0.000010 0.000010 0.000010	0.999940 0.000010 0.000010 0.000010 0.000010 0.000010 0.000010	0.000010 0.000010 0.000010 0.000010 0.000010 0.000010 0.000010 0.999930	0.999915 0.000015 0.000010 0.000010 0.000010 0.000010 0.000010 0.000010 0.000010	0.000012 0.000010 0.999903 0.000010 0.000010 0.000014 0.000010 0.000010 0.000010 0.000010
	1107-01	0.00813438	0.659187 0.340813	0.000010 0.999980 0.000010	0.999970 0.000010 0.000010 0.000010	0.999959 0.000010 0.000011 0.000010 0.000010	0.000012 0.000010 0.999948 0.000010 0.000010 0.000010	0.999940 0.000010 0.000010 0.000010 0.000010 0.000010 0.000010	0.000010 0.000010 0.000010 0.000010 0.000010 0.000010 0.000010 0.999930	0.999920 0.000010 0.000010 0.000010 0.000010 0.000010 0.000010 0.000010 0.000010	0.000010 0.000010 0.999910 0.000010 0.000010 0.000010 0.000010 0.000010 0.000010 0.000010
	1166-02	0.00808542	0.663371 0.336629	0.000010 0.999980 0.000010	0.999965 0.000015 0.000010 0.000010	0.999960 0.000010 0.000010 0.000010 0.000010	0.000010 0.000010 0.999950 0.000010 0.000010 0.000010	0.999933 0.000010 0.000017 0.000010 0.000010 0.000010 0.000010	0.000010 0.000010 0.000010 0.000010 0.000010 0.000010 0.000010 0.999930	0.999920 0.000010 0.000010 0.000010 0.000010 0.000010 0.000010 0.000010 0.000010	0.000010 0.000010 0.999910 0.000010 0.000010 0.000010 0.000010 0.000010 0.000010 0.000010
	1188-01	0.00859538	0.714194 0.285806	0.000010 0.999980 0.000010	0.999970 0.000010 0.000010 0.000010	0.999960 0.000010 0.000010 0.000010 0.000010	0.000010 0.000010 0.999950 0.000010 0.000010 0.000010	0.999940 0.000010 0.000010 0.000010 0.000010 0.000010 0.000010	0.000010 0.000010 0.000010 0.000010 0.000010 0.000010 0.000010 0.999930	0.999920 0.000010 0.000010 0.000010 0.000010 0.000010 0.000010 0.000010 0.000010	0.000010 0.000010 0.999910 0.000010 0.000010 0.000010 0.000010 0.000010 0.000010 0.000010
	1214-02	0.00778728	0.714565 0.285435	0.000010 0.999980 0.000010	0.999970 0.000010 0.000010 0.000010	0.999960 0.000010 0.000010 0.000010 0.000010	0.000010 0.000010 0.999950 0.000010 0.000010 0.000010	0.999936 0.000014 0.000010 0.000010 0.000010 0.000010 0.000010	0.000010 0.000010 0.000010 0.000010 0.000010 0.000010 0.000010 0.999930	0.999920 0.000010 0.000010 0.000010 0.000010 0.000010 0.000010 0.000010 0.000010	0.000010 0.000010 0.999910 0.000010 0.000010 0.000010 0.000010 0.000010 0.000010 0.000010
	18A	0.00774141	0.663913 0.336087	0.000010 0.999980 0.000010	0.999970 0.000010 0.000010 0.000010	0.999960 0.000010 0.000010 0.000010 0.000010	0.000010 0.000010 0.999950 0.000010 0.000010 0.000010	0.999934 0.000010 0.000016 0.000010 0.000010 0.000010 0.000010	0.000010 0.000010 0.000010 0.000010 0.000010 0.000010 0.000010 0.999930	0.999920 0.000010 0.000010 0.000010 0.000010 0.000010 0.000010 0.000010 0.000010	0.000010 0.000010 0.999910 0.000010 0.000010 0.000010 0.000010 0.000010 0.000010 0.000010
	1995-13	0.00820136	0.540668 0.459332	0.180740 0.819250 0.000010	0.881321 0.118659 0.000010 0.000010	0.870008 0.000010 0.000010 0.000010 0.129962	0.129672 0.000010 0.870288 0.000010 0.000010 0.000010	0.844448 0.000010 0.000010 0.000010 0.000010 0.000010 0.155502	0.000010 0.131255 0.000010 0.000010 0.000010 0.000010 0.000010 0.868685	0.822506 0.000017 0.000010 0.000010 0.000010 0.000010 0.177417 0.000010 0.000010	0.170367 0.000010 0.829553 0.000010 0.000010 0.000010 0.000010 0.000010 0.000010 0.000010
	1995-14	0.00878797	0.479918 0.520082	0.253140 0.746850 0.000010	0.828744 0.171236 0.000010 0.000010	0.815808 0.000010 0.000010 0.000010 0.184162	0.183457 0.000010 0.816503 0.000010 0.000010 0.000010	0.794352 0.000010 0.000010 0.000010 0.000010 0.000010 0.205598	0.000010 0.184977 0.000010 0.000010 0.000010 0.000010 0.000010 0.814963	0.762232 0.000010 0.000010 0.000010 0.000010 0.000010 0.237698 0.000010 0.000010	0.223597 0.000010 0.776323 0.000010 0.000010 0.000010 0.000010 0.000010 0.000010 0.000010
	2002-2-p1	0.00763792	0.646051 0.353949	0.092235 0.789949 0.117817	0.822782 0.000010 0.177198 0.000010	0.800165 0.000010 0.199805 0.000010 0.000010	0.000010 0.000010 0.791093 0.000010 0.000010 0.208867	0.772210 0.227739 0.000010 0.000010 0.000011 0.000010 0.000010	0.000010 0.000010 0.000010 0.000010 0.000010 0.000010 0.230035 0.769905	0.764597 0.000010 0.000010 0.235333 0.000010 0.000010 0.000010 0.000010 0.000010	0.000010 0.000010 0.769664 0.000010 0.000010 0.000010 0.000010 0.000010 0.000010 0.230256
	LA3	0.00847713	0.480126 0.519874	0.252374 0.747616 0.000010	0.829454 0.170526 0.000010 0.000010	0.816534 0.000010 0.000011 0.000010 0.183435	0.182739 0.000010 0.817221 0.000010 0.000010 0.000010	0.794956 0.000015 0.000010 0.000010 0.000010 0.000010 0.204989	0.000010 0.184250 0.000010 0.000010 0.000010 0.000010 0.000010 0.815690	0.762831 0.000010 0.000010 0.000010 0.000010 0.000010 0.237099 0.000010 0.000010	0.222963 0.000010 0.776957 0.000010 0.000010 0.000010 0.000010 0.000010 0.000010 0.000010
	PrCoSrt1	0.00846037	0.664790 0.335210	0.000011 0.999979 0.000010	0.999970 0.000010 0.000010 0.000010	0.999960 0.000010 0.000010 0.000010 0.000010	0.000010 0.000010 0.999950 0.000010 0.000010 0.000010	0.999926 0.000018 0.000017 0.000010 0.000010 0.000010 0.000010	0.000010 0.000010 0.000010 0.000010 0.000010 0.000010 0.000010 0.999930	0.999920 0.000010 0.000010 0.000010 0.000010 0.000010 0.000010 0.000010 0.000010	0.000010 0.000010 0.999897 0.000010 0.000015 0.000017 0.000010 0.000010 0.000010 0.000010
	PrCoTall1	0.00824877	0.664893 0.335107	0.000010 0.999980 0.000010	0.999964 0.000016 0.000010 0.000010	0.999960 0.000010 0.000010 0.000010 0.000010	0.000010 0.000010 0.999950 0.000010 0.000010 0.000010	0.999933 0.000010 0.000017 0.000010 0.000010 0.000010 0.000010	0.000010 0.000010 0.000010 0.000010 0.000010 0.000010 0.000010 0.999930	0.999920 0.000010 0.000010 0.000010 0.000010 0.000010 0.000010 0.000010 0.000010	0.000010 0.000010 0.999910 0.000010 0.000010 0.000010 0.000010 0.000010 0.000010 0.000010
	PrCoTall3	0.00854417	0.662718 0.337282	0.000010 0.999980 0.000010	0.999970 0.000010 0.000010 0.000010	0.999960 0.000010 0.000010 0.000010 0.000010	0.000010 0.000010 0.999950 0.000010 0.000010 0.000010	0.999934 0.000010 0.000016 0.000010 0.000010 0.000010 0.000010	0.000010 0.000010 0.000010 0.000010 0.000010 0.000010 0.000010 0.999930	0.999910 0.000010 0.000010 0.000020 0.000010 0.000010 0.000010 0.000010 0.000010	0.000010 0.000010 0.999910 0.000010 0.000010 0.000010 0.000010 0.000010 0.000010 0.000010
	StgS	0.00877039	0.479915 0.520085	0.253265 0.746725 0.000010	0.828664 0.171316 0.000010 0.000010	0.815747 0.000010 0.000010 0.000010 0.184223	0.183524 0.000010 0.816436 0.000010 0.000010 0.000010	0.794277 0.000010 0.000010 0.000010 0.000015 0.000010 0.205669	0.000010 0.185035 0.000010 0.000010 0.000010 0.000010 0.000010 0.814905	0.762069 0.000010 0.000010 0.000010 0.000010 0.000010 0.237861 0.000010 0.000010	0.223684 0.000010 0.776236 0.000010 0.000010 0.000010 0.000010 0.000010 0.000010 0.000010
	TX4	0.00817037	0.713871 0.286129	0.000010 0.999980 0.000010	0.999970 0.000010 0.000010 0.000010	0.999960 0.000010 0.000010 0.000010 0.000010	0.000010 0.000010 0.999950 0.000010 0.000010 0.000010	0.999940 0.000010 0.000010 0.000010 0.000010 0.000010 0.000010	0.000010 0.000010 0.000010 0.000010 0.000010 0.000010 0.000010 0.999930	0.999920 0.000010 0.000010 0.000010 0.000010 0.000010 0.000010 0.000010 0.000010	0.000010 0.000010 0.999910 0.000010 0.000010 0.000010 0.000010 0.000010 0.000010 0.000010
	1996-09	0.0111677	0.786292 0.213708	0.000010 0.999980 0.000010	0.999970 0.000010 0.000010 0.000010	0.999960 0.000010 0.000010 0.000010 0.000010	0.000010 0.000010 0.999950 0.000010 0.000010 0.000010	0.999940 0.000010 0.000010 0.000010 0.000010 0.000010 0.000010	0.000010 0.000010 0.000010 0.000010 0.000010 0.000010 0.000010 0.999930	0.999920 0.000010 0.000010 0.000010 0.000010 0.000010 0.000010 0.000010 0.000010	0.000010 0.000010 0.999910 0.000010 0.000010 0.000010 0.000010 0.000010 0.000010 0.000010
Chinese weed	YJ02	0.00390487	0.000010 0.999990	0.999980 0.000010 0.000010	0.000010 0.999970 0.000010 0.000010	0.000010 0.000017 0.012919 0.000010 0.987044	0.982314 0.000011 0.000010 0.000010 0.000010 0.017645	0.000010 0.017308 0.000010 0.000010 0.952171 0.000010 0.030481	0.000010 0.974513 0.000010 0.000010 0.000010 0.000010 0.025427 0.000010	0.000010 0.000010 0.000010 0.000010 0.000010 0.000010 0.000010 0.999920 0.000010	0.068443 0.000010 0.000010 0.000010 0.912825 0.000010 0.000010 0.000010 0.000010 0.018662
	YJ06	0.00411979	0.000010 0.999990	0.999980 0.000010 0.000010	0.000010 0.999969 0.000011 0.000010	0.000011 0.000014 0.000926 0.000010 0.999039	0.989412 0.000012 0.000010 0.000010 0.000010 0.010546	0.000010 0.006558 0.000010 0.000010 0.958339 0.000010 0.035063	0.000010 0.980969 0.000010 0.000010 0.000010 0.000010 0.018971 0.000010	0.000010 0.000010 0.000010 0.000010 0.000010 0.000010 0.000010 0.999920 0.000010	0.072981 0.000010 0.000010 0.000010 0.917262 0.000010 0.000010 0.000010 0.000010 0.009688
	YJ07	0.00320883	0.000010 0.999990	0.999980 0.000010 0.000010	0.000010 0.980940 0.019040 0.000010	0.000010 0.000010 0.029845 0.000010 0.970125	0.964565 0.000010 0.000010 0.000019 0.000010 0.035385	0.000016 0.037109 0.000010 0.000010 0.933657 0.000010 0.029188	0.000010 0.955252 0.000010 0.000010 0.000010 0.000010 0.044688 0.000010	0.000010 0.000010 0.000010 0.003606 0.000010 0.000010 0.000010 0.996324 0.000010	0.066822 0.000010 0.000010 0.000010 0.894566 0.000010 0.000010 0.000010 0.000010 0.038542
Malaysian weed	SH012-KNML01	0.0093035	0.000010 0.999990	0.999980 0.000010 0.000010	0.000010 0.999970 0.000010 0.000010	0.000016 0.000010 0.000010 0.000010 0.999954	0.999950 0.000010 0.000010 0.000010 0.000010 0.000010	0.000010 0.000010 0.000010 0.000010 0.999939 0.000010 0.000010	0.000010 0.988423 0.000010 0.000010 0.000010 0.011517 0.000010 0.000010	0.000010 0.000010 0.000010 0.000010 0.000010 0.000010 0.000010 0.000010 0.999920	0.000010 0.000010 0.000010 0.000010 0.999910 0.000010 0.000010 0.000010 0.000010 0.000010
	SH005-TRJH01	0.00897656	0.000010 0.999990	0.999980 0.000010 0.000010	0.000010 0.999970 0.000010 0.000010	0.000010 0.000010 0.000010 0.000010 0.999960	0.997984 0.000010 0.000011 0.000018 0.000010 0.001967	0.000010 0.000010 0.000010 0.000010 0.999940 0.000010 0.000010	0.000010 0.987089 0.000010 0.000010 0.000010 0.000010 0.012851 0.000010	0.000010 0.000010 0.000010 0.000010 0.000010 0.000010 0.000010 0.000010 0.999920	0.000010 0.000010 0.000010 0.000010 0.999910 0.000010 0.000010 0.000010 0.000010 0.000010
	TS09	0.0117083	0.000010 0.999990	0.999980 0.000010 0.000010	0.000010 0.999970 0.000010 0.000010	0.000010 0.000010 0.000010 0.000010 0.999960	0.999948 0.000010 0.000010 0.000012 0.000010 0.000010	0.000011 0.000010 0.000010 0.000010 0.999939 0.000010 0.000010	0.000010 0.999930 0.000010 0.000010 0.000010 0.000010 0.000010 0.000010	0.000010 0.000010 0.000010 0.000010 0.000010 0.000010 0.000010 0.000010 0.999920	0.000010 0.000010 0.000010 0.000010 0.999910 0.000010 0.000010 0.000010 0.000010 0.000010
	MK09	0.00909615	0.000010 0.999990	0.999980 0.000010 0.000010	0.000010 0.999970 0.000010 0.000010	0.000010 0.000010 0.000010 0.000010 0.999960	0.999949 0.000010 0.000011 0.000010 0.000010 0.000010	0.000010 0.000010 0.000010 0.000010 0.999940 0.000010 0.000010	0.000010 0.999930 0.000010 0.000010 0.000010 0.000010 0.000010 0.000010	0.000010 0.000010 0.000010 0.000010 0.000010 0.000010 0.000010 0.000010 0.999920	0.000010 0.000010 0.000010 0.000010 0.999910 0.000010 0.000010 0.000010 0.000010 0.000010
	MS18	0.0125459	0.000010 0.999990	0.999980 0.000010 0.000010	0.000010 0.999970 0.000010 0.000010	0.000010 0.000010 0.000010 0.000010 0.999960	0.999950 0.000010 0.000010 0.000010 0.000010 0.000010	0.000010 0.000010 0.000010 0.000010 0.999940 0.000010 0.000010	0.000010 0.999930 0.000010 0.000010 0.000010 0.000010 0.000010 0.000010	0.000010 0.000010 0.000010 0.000010 0.000010 0.000010 0.000010 0.000010 0.999920	0.000010 0.000010 0.000010 0.000010 0.999908 0.000010 0.000012 0.000010 0.000010 0.000010
	NT01	0.0233315	0.000010 0.999990	0.999980 0.000010 0.000010	0.000010 0.999970 0.000010 0.000010	0.000010 0.000010 0.000010 0.000010 0.999960	0.999950 0.000010 0.000010 0.000010 0.000010 0.000010	0.000010 0.000010 0.000010 0.000010 0.999940 0.000010 0.000010	0.000010 0.999930 0.000010 0.000010 0.000010 0.000010 0.000010 0.000010	0.000010 0.000010 0.000010 0.000010 0.000010 0.000010 0.000010 0.000010 0.999920	0.000010 0.000010 0.000010 0.000010 0.999910 0.000010 0.000010 0.000010 0.000010 0.000010
	TW05	0.00910336	0.000010 0.999990	0.999980 0.000010 0.000010	0.000010 0.999970 0.000010 0.000010	0.000010 0.000010 0.000010 0.000010 0.999960	0.999950 0.000010 0.000010 0.000010 0.000010 0.000010	0.000010 0.000010 0.000010 0.000010 0.999940 0.000010 0.000010	0.000010 0.999930 0.000010 0.000010 0.000010 0.000010 0.000010 0.000010	0.000010 0.000010 0.000010 0.000010 0.000010 0.000010 0.000010 0.000010 0.999920	0.000010 0.000010 0.000010 0.000010 0.999910 0.000010 0.000010 0.000010 0.000010 0.000010
	NT18	0.00957516	0.000010 0.999990	0.999980 0.000010 0.000010	0.000010 0.999970 0.000010 0.000010	0.000010 0.000010 0.000010 0.000010 0.999960	0.999950 0.000010 0.000010 0.000010 0.000010 0.000010	0.000010 0.000010 0.000010 0.000010 0.999940 0.000010 0.000010	0.000010 0.999930 0.000010 0.000010 0.000010 0.000010 0.000010 0.000010	0.000010 0.000010 0.000010 0.000010 0.000010 0.000010 0.000010 0.000010 0.999920	0.000010 0.000010 0.000010 0.000010 0.999910 0.000010 0.000010 0.000010 0.000010 0.000010
	BR005-KNML01	0.00908074	0.000010 0.999990	0.999980 0.000010 0.000010	0.000010 0.999970 0.000010 0.000010	0.000010 0.000010 0.000010 0.000010 0.999960	0.999950 0.000010 0.000010 0.000010 0.000010 0.000010	0.000010 0.000010 0.000010 0.000010 0.999940 0.000010 0.000010	0.000010 0.999930 0.000010 0.000010 0.000010 0.000010 0.000010 0.000010	0.000010 0.000010 0.000010 0.000010 0.000010 0.000010 0.000010 0.000010 0.999920	0.000010 0.000010 0.000010 0.000010 0.999910 0.000010 0.000010 0.000010 0.000010 0.000010
	BRA007-KNMA01	0.0146846	0.000010 0.999990	0.999980 0.000010 0.000010	0.000010 0.999970 0.000010 0.000010	0.000010 0.000010 0.000017 0.000010 0.999953	0.999950 0.000010 0.000010 0.000010 0.000010 0.000010	0.000010 0.000010 0.000010 0.000010 0.999940 0.000010 0.000010	0.000010 0.999929 0.000010 0.000011 0.000010 0.000010 0.000010 0.000010	0.000010 0.000010 0.000010 0.000010 0.000010 0.000010 0.000010 0.000010 0.999920	0.000010 0.000010 0.000010 0.000010 0.999910 0.000010 0.000010 0.000010 0.000010 0.000010
	BRA009-SLSB01	0.00927337	0.000010 0.999990	0.907609 0.092381 0.000010	0.129992 0.869988 0.000010 0.000010	0.135903 0.000010 0.000010 0.000010 0.864067	0.862748 0.000010 0.137212 0.000010 0.000010 0.000010	0.118314 0.000010 0.000010 0.000010 0.881636 0.000010 0.000010	0.000010 0.862755 0.000010 0.000010 0.000010 0.000010 0.000010 0.137185	0.095246 0.000010 0.000010 0.000010 0.000010 0.000010 0.000010 0.000010 0.904684	0.000010 0.000010 0.122863 0.000010 0.877057 0.000010 0.000010 0.000010 0.000010 0.000010
	BHA002-KNML01	0.0264897	0.000010 0.999990	0.956127 0.043863 0.000010	0.067377 0.932603 0.000010 0.000010	0.072979 0.000017 0.000010 0.000010 0.926983	0.925901 0.000010 0.074059 0.000010 0.000010 0.000010	0.058539 0.000010 0.000010 0.000010 0.941411 0.000010 0.000010	0.000010 0.925820 0.000010 0.000010 0.000010 0.000010 0.000010 0.074120	0.046834 0.000010 0.000010 0.000010 0.000010 0.000010 0.000010 0.000010 0.953096	0.000010 0.000010 0.063247 0.000010 0.936673 0.000010 0.000010 0.000010 0.000010 0.000010
	BHA004-KNPB01	0.00920034	0.000010 0.999990	0.911180 0.088810 0.000010	0.126627 0.873353 0.000010 0.000010	0.132470 0.000010 0.000010 0.000010 0.867500	0.866188 0.000010 0.133771 0.000011 0.000010 0.000010	0.115918 0.000010 0.000010 0.000010 0.884032 0.000010 0.000010	0.000010 0.866212 0.000010 0.000010 0.000010 0.000010 0.000010 0.133728	0.093363 0.000010 0.000010 0.000015 0.000010 0.000010 0.000010 0.000010 0.906562	0.000010 0.000010 0.120354 0.000010 0.879566 0.000010 0.000010 0.000010 0.000010 0.000010
indica-like Thai weed	7002	0.00840838	0.000010 0.999990	0.999980 0.000010 0.000010	0.000010 0.999970 0.000010 0.000010	0.000010 0.000010 0.000010 0.000010 0.999960	0.999950 0.000010 0.000010 0.000010 0.000010 0.000010	0.000010 0.000010 0.000010 0.000010 0.999940 0.000010 0.000010	0.000010 0.999930 0.000010 0.000010 0.000010 0.000010 0.000010 0.000010	0.000019 0.000010 0.000010 0.000019 0.000010 0.000010 0.000010 0.422152 0.577761	0.000010 0.000010 0.000010 0.000010 0.999910 0.000010 0.000010 0.000010 0.000010 0.000010
	7003	0.0086424	0.000010 0.999990	0.999980 0.000010 0.000010	0.000010 0.999964 0.000016 0.000010	0.000010 0.000010 0.009112 0.000010 0.990858	0.984384 0.000010 0.000015 0.000010 0.000010 0.015571	0.000010 0.000010 0.000010 0.000010 0.999940 0.000010 0.000010	0.000010 0.978551 0.000010 0.000010 0.000010 0.000010 0.021389 0.000010	0.000010 0.000010 0.000010 0.000010 0.000010 0.000010 0.000010 0.000010 0.999920	0.000010 0.000010 0.000010 0.000010 0.995728 0.000010 0.000010 0.000010 0.000010 0.004192
	9006	0.00867941	0.000010 0.999990	0.999980 0.000010 0.000010	0.000010 0.999970 0.000010 0.000010	0.000010 0.000010 0.000010 0.000010 0.999960	0.999946 0.000010 0.000010 0.000014 0.000010 0.000010	0.000010 0.000010 0.000010 0.000010 0.999940 0.000010 0.000010	0.000010 0.999930 0.000010 0.000010 0.000010 0.000010 0.000010 0.000010	0.000010 0.000010 0.000010 0.000010 0.000010 0.000010 0.000010 0.000010 0.999920	0.000010 0.000010 0.000010 0.000010 0.999910 0.000010 0.000010 0.000010 0.000010 0.000010
	9007	0.00884148	0.000010 0.999990	0.999980 0.000010 0.000010	0.000010 0.999970 0.000010 0.000010	0.000010 0.000010 0.000010 0.000010 0.999960	0.999950 0.000010 0.000010 0.000010 0.000010 0.000010	0.000010 0.000010 0.000010 0.000010 0.999940 0.000010 0.000010	0.000010 0.999930 0.000010 0.000010 0.000010 0.000010 0.000010 0.000010	0.000010 0.000010 0.000010 0.000010 0.000010 0.000010 0.000010 0.000010 0.999920	0.000010 0.000010 0.000010 0.000010 0.999910 0.000010 0.000010 0.000010 0.000010 0.000010
	9011	0.00899249	0.000010 0.999990	0.999980 0.000010 0.000010	0.000010 0.999970 0.000010 0.000010	0.000010 0.000010 0.000010 0.000010 0.999960	0.999943 0.000010 0.000010 0.000017 0.000010 0.000010	0.000010 0.000010 0.000010 0.000010 0.999940 0.000010 0.000010	0.000010 0.999930 0.000010 0.000010 0.000010 0.000010 0.000010 0.000010	0.000010 0.000010 0.000010 0.000010 0.000010 0.000010 0.000010 0.110760 0.889170	0.000010 0.000010 0.000010 0.000010 0.999910 0.000010 0.000010 0.000010 0.000010 0.000010
	7016	0.023113	0.000010 0.999990	0.999980 0.000010 0.000010	0.000010 0.999969 0.000011 0.000010	0.000010 0.000010 0.000010 0.076005 0.923965	0.869566 0.000010 0.000010 0.130394 0.000010 0.000010	0.000010 0.000010 0.000010 0.000010 0.999940 0.000010 0.000010	0.000010 0.869378 0.000010 0.000010 0.130562 0.000010 0.000010 0.000010	0.000010 0.000010 0.000010 0.000010 0.000010 0.000010 0.000010 0.133992 0.865938	0.000010 0.000010 0.000010 0.000010 0.884960 0.114960 0.000010 0.000010 0.000010 0.000010
wild-like Thai weed	7010	0.0238063	0.000010 0.999990	0.979317 0.020673 0.000010	0.035018 0.964962 0.000010 0.000010	0.000010 0.000010 0.000010 0.201232 0.798738	0.725242 0.000010 0.000010 0.274718 0.000010 0.000010	0.025147 0.000010 0.000010 0.000010 0.974803 0.000010 0.000010	0.000010 0.725697 0.000010 0.000010 0.274243 0.000010 0.000010 0.000010	0.000010 0.081558 0.000010 0.000010 0.000010 0.000010 0.000010 0.000010 0.918372	0.000010 0.000010 0.000010 0.000010 0.745283 0.254637 0.000010 0.000010 0.000010 0.000010
	7011	0.00980944	0.007928 0.992072	0.938435 0.061555 0.000010	0.071520 0.928460 0.000010 0.000010	0.000011 0.000010 0.000010 0.490980 0.508988	0.374652 0.000010 0.000010 0.625308 0.000010 0.000010	0.067220 0.018771 0.000010 0.000010 0.699476 0.000010 0.214504	0.000010 0.375886 0.000010 0.000010 0.624054 0.000010 0.000010 0.000010	0.000010 0.521015 0.000010 0.000010 0.000010 0.000010 0.000010 0.000010 0.478915	0.000010 0.000010 0.000010 0.000010 0.403887 0.596033 0.000010 0.000010 0.000010 0.000010
	7012	0.0364869	0.000010 0.999990	0.984651 0.015339 0.000010	0.026459 0.973521 0.000010 0.000010	0.000015 0.000010 0.000010 0.197121 0.802844	0.735270 0.000010 0.000010 0.264690 0.000010 0.000010	0.017719 0.000010 0.000010 0.000010 0.982231 0.000010 0.000010	0.000010 0.735569 0.000010 0.000010 0.264371 0.000010 0.000010 0.000010	0.000010 0.080846 0.000010 0.000010 0.000010 0.000010 0.000010 0.000010 0.919084	0.000010 0.000010 0.000010 0.000010 0.753930 0.245990 0.000010 0.000010 0.000010 0.000010
	8001	0.0358956	0.030826 0.969174	0.925241 0.054691 0.020067	0.060432 0.912006 0.027553 0.000010	0.000010 0.000010 0.000010 0.471769 0.528201	0.411828 0.000010 0.000011 0.588130 0.000010 0.000010	0.052115 0.030647 0.000010 0.000010 0.917197 0.000010 0.000010	0.000010 0.412924 0.000010 0.000010 0.587016 0.000010 0.000010 0.000010	0.000014 0.493261 0.000010 0.000010 0.000014 0.000010 0.000010 0.000010 0.506661	0.000010 0.000010 0.000010 0.000010 0.431332 0.568588 0.000010 0.000010 0.000010 0.000010
	8002	0.044156	0.006141 0.993859	0.962914 0.033475 0.003612	0.040869 0.950054 0.009067 0.000010	0.000014 0.000010 0.000010 0.310907 0.689059	0.595649 0.000010 0.000010 0.404311 0.000010 0.000010	0.032971 0.013371 0.000010 0.000010 0.953618 0.000010 0.000010	0.000010 0.596356 0.000010 0.000010 0.403584 0.000010 0.000010 0.000010	0.000010 0.227190 0.000010 0.000010 0.000010 0.000010 0.000010 0.000010 0.772740	0.000010 0.000010 0.000010 0.000010 0.617690 0.382230 0.000010 0.000010 0.000010 0.000010
	8003	0.0125134	0.019209 0.980791	0.935199 0.053787 0.011015	0.060398 0.920542 0.019050 0.000010	0.000010 0.000010 0.000010 0.476106 0.523864	0.406847 0.000010 0.000020 0.593103 0.000010 0.000010	0.057137 0.037931 0.000017 0.000019 0.656556 0.000010 0.248330	0.000010 0.407945 0.000010 0.000010 0.591995 0.000010 0.000010 0.000010	0.000010 0.542629 0.000010 0.000010 0.000010 0.000010 0.000010 0.000010 0.457301	0.000010 0.000010 0.000010 0.000010 0.422052 0.577868 0.000010 0.000010 0.000010 0.000010
	8005	0.0209164	0.000010 0.999990	0.999980 0.000010 0.000010	0.013350 0.986628 0.000012 0.000010	0.000010 0.000010 0.000010 0.151246 0.848724	0.794922 0.000010 0.000010 0.205038 0.000010 0.000010	0.000010 0.000010 0.000010 0.000010 0.999940 0.000010 0.000010	0.000010 0.795061 0.000010 0.000010 0.204879 0.000010 0.000010 0.000010	0.000010 0.041591 0.000010 0.000010 0.000010 0.000010 0.000010 0.011399 0.946949	0.000010 0.000010 0.000010 0.000010 0.809640 0.190280 0.000010 0.000010 0.000010 0.000010
	8006	0.00926056	0.000010 0.999990	0.999980 0.000010 0.000010	0.000010 0.999970 0.000010 0.000010	0.000010 0.000010 0.000010 0.115657 0.884313	0.837126 0.000010 0.000010 0.162834 0.000010 0.000010	0.000016 0.000017 0.000010 0.000010 0.999927 0.000010 0.000010	0.000010 0.837331 0.000010 0.000010 0.162609 0.000010 0.000010 0.000010	0.000010 0.000010 0.000010 0.000016 0.000010 0.000010 0.000010 0.086169 0.913755	0.000010 0.000010 0.000010 0.000010 0.850825 0.149095 0.000010 0.000010 0.000010 0.000010
	9012	0.00874711	0.014257 0.985743	0.936207 0.063783 0.000010	0.069770 0.926934 0.003287 0.000010	0.000010 0.000010 0.000010 0.375175 0.624795	0.522542 0.000010 0.000010 0.477418 0.000010 0.000010	0.051195 0.000010 0.000010 0.000010 0.846788 0.101977 0.000010	0.000010 0.523297 0.000010 0.000010 0.476643 0.000010 0.000010 0.000010	0.000010 0.371508 0.000010 0.000010 0.000010 0.000010 0.000010 0.000010 0.628422	0.000010 0.000010 0.000010 0.000010 0.545937 0.453983 0.000010 0.000010 0.000010 0.000010
	9016	0.00936583	0.039078 0.960922	0.665556 0.334434 0.000010	0.125656 0.874324 0.000010 0.000010	0.000010 0.000010 0.000010 0.461036 0.538934	0.423231 0.000010 0.000010 0.576729 0.000010 0.000010	0.098195 0.000010 0.000010 0.000010 0.758075 0.143689 0.000010	0.000010 0.424205 0.000010 0.000010 0.575735 0.000010 0.000010 0.000010	0.000016 0.542939 0.000015 0.000015 0.000015 0.000010 0.000010 0.000010 0.456971	0.000010 0.000010 0.000010 0.000010 0.443543 0.556377 0.000010 0.000010 0.000010 0.000010
	9018	0.00876891	0.000010 0.999990	0.958746 0.041244 0.000010	0.050751 0.949229 0.000010 0.000010	0.000010 0.000010 0.000010 0.209150 0.790820	0.720570 0.000010 0.000013 0.279387 0.000010 0.000010	0.043550 0.000010 0.000010 0.000010 0.956400 0.000010 0.000010	0.000010 0.720915 0.000010 0.000010 0.279025 0.000010 0.000010 0.000010	0.036857 0.043653 0.000010 0.000010 0.000010 0.000010 0.000010 0.000010 0.919430	0.000010 0.000010 0.000010 0.000010 0.743671 0.256249 0.000010 0.000010 0.000010 0.000010
	9023	0.0101613	0.013144 0.986856	0.875709 0.124281 0.000010	0.103735 0.896245 0.000010 0.000010	0.000010 0.000010 0.000010 0.392306 0.607664	0.497459 0.000010 0.000013 0.502498 0.000010 0.000010	0.086208 0.000010 0.000010 0.000010 0.792452 0.121299 0.000010	0.000010 0.497978 0.000010 0.000010 0.501962 0.000010 0.000010 0.000010	0.008660 0.245747 0.000010 0.000010 0.000010 0.000010 0.000010 0.000010 0.745533	0.000010 0.000010 0.000010 0.000010 0.515615 0.484305 0.000010 0.000010 0.000010 0.000010
