# Supplementary material for: Porous borders at the wild-crop interface promote weed adaptation in Southeast Asia
Source: Nat Commun. 2024 Feb 21;15:1182. doi: 10.1038/s41467-024-45447-0 (PMC10881511; doi:10.1038/s41467-024-45447-0)
Supplement: Supplementary file 6 — Supplementary Data 3 [file 41467_2024_45447_MOESM6_ESM.xlsx]

## Sheet: Data 3
Supplementary Data 3. Nucleotide diversity (π) and number of raw variants (SNPs and INDELs) for each chromosome of wild, cultivated and weedy rice.
Chromosome	Wild rice		All cultivated rice		indica		aus		Chinese weed		SH (USA)		BHA (USA)		Malaysian		Thai (all weeds)		indica-like Thai		wild-like Thai
	Variants	π	Variants	π	Variants	π	Variants	π	Variants	π	Variants	π	Variants	π	Variants	π	Variants	π	Variants	π	Variants	π
1	3147009	0.007817	1302635	0.00606	982296	0.00449	711959	0.00486	174968	N/A	309448	0.00184	465714	0.00306	512120	0.0034769	801610	0.00434756	381693	0.00338173	735650	0.00458752
2	2696614	0.007856	1054893	0.00595	809467	0.00451	559672	0.00481	146231	N/A	282171	0.0018	437247	0.0033	428708	0.00383714	751224	0.00496517	246956	0.00257401	711540	0.00562986
3	2685772	0.007806	982923	0.00571	759105	0.00409	527751	0.00463	145584	N/A	275832	0.00187	337176	0.00264	314082	0.00270522	695434	0.00470613	249278	0.00268013	660285	0.0051823
4	2597369	0.007608	1203961	0.00587	956169	0.00512	582931	0.00491	116398	N/A	272870	0.00188	358359	0.00242	482145	0.00429286	872749	0.00591355	409000	0.00417831	772901	0.00616759
5	2207720	0.00789	875849	0.00553	655711	0.00408	468923	0.00505	130230	N/A	270879	0.00227	349483	0.00327	300962	0.00294744	602242	0.00479667	268049	0.00306717	566006	0.0053229
6	2379909	0.008252	1055649	0.00643	735854	0.00483	585881	0.00553	125983	N/A	265573	0.00197	426224	0.00405	418567	0.00458044	552463	0.00458258	308444	0.00382138	514905	0.00483387
7	2261240	0.008255	990868	0.00624	721697	0.00457	538885	0.00544	133216	N/A	275380	0.00249	338777	0.0031	485883	0.00511511	697846	0.00569561	307699	0.00381313	655320	0.00610559
8	2126571	0.00777	1048890	0.00645	775767	0.00533	510706	0.00537	113242	N/A	266907	0.00252	379318	0.00305	371795	0.0042051	664503	0.0057259	303284	0.00370517	628570	0.00618969
9	1753967	0.0081	788027	0.00656	572112	0.00482	439386	0.00585	95080	N/A	198416	0.00223	247657	0.00277	239054	0.00328796	494626	0.00531036	225489	0.00319094	472946	0.00580499
10	1808396	0.008488	832016	0.00693	597830	0.0053	399779	0.00491	114354	N/A	224931	0.00257	291542	0.00248	320471	0.00446173	487523	0.00524682	252379	0.00431928	443973	0.00540991
11	2256643	0.008462	1214995	0.00764	933313	0.00681	633067	0.00636	133102	N/A	319954	0.00323	418102	0.00375	467259	0.00555511	723046	0.00621159	380108	0.00517228	657815	0.00641678
12	2122349	0.008094	1020007	0.00661	802565	0.00581	551144	0.00586	109532	N/A	216182	0.00186	439378	0.00451	377600	0.00413382	683730	0.00607854	304659	0.00419963	644126	0.00643434
Total/Mean	28043559	0.008033	12370713	0.00633	9301886	0.00498	6510084	0.0053	1537920	N/A	3178543	0.00221	4488977	0.0032	4718646	0.0040499	8026996	0.00529837	3637038	0.00367526	7464037	0.00567378
Note, N/A, no information is avaliable.
