# Supplementary material for: Porous borders at the wild-crop interface promote weed adaptation in Southeast Asia
Source: Nat Commun. 2024 Feb 21;15:1182. doi: 10.1038/s41467-024-45447-0 (PMC10881511; doi:10.1038/s41467-024-45447-0)
Supplement: Supplementary file 7 — Supplementary Data 4 [file 41467_2024_45447_MOESM7_ESM.xlsx]

## Sheet: Data 4
Supplementary Data 4. Number and proportion of wild- and crop-specific private SNPs in Asian weedy rice strains for each chromosome.
Chromosome	Chinese weedy rice		Malaysian weedy rice		Thai weedy rice (indica-like)		Thai weedy rice (wild-like)
	Crop-specific	Wild-specific	Crop-specific	Wild-specific	Crop-specific	Wild-specific	Crop-specific	Wild-specific
1	8731 (81.6%)	1970 (18.4%)	13086 (41.5%)	18420 (58.5%)	19549 (59.2%)	13466 (40.8%)	24812 (45.0%)	30375 (55.0%)
2	7977 (82.3%)	1717 (17.7%)	18046 (63.0%)	10594 (37.0%)	23612 (69.2%)	10498 (30.8%)	32617 (44.9%)	40054 (55.1%)
3	6912 (82.9%)	1430 (17.1%)	11690 (55.4%)	9406 (44.6%)	18713 (70.2%)	7948 (29.8%)	26480 (45.5%)	31654 (54.5%)
4	7275 (74.2%)	2524 (25.8%)	17576 (45.8%)	20763 (54.2%)	24507 (55.8%)	19378 (44.2%)	31722 (37.0%)	53980 (63.0%)
5	5717 (50.0%)	5712 (50.0%)	8324 (44.7%)	10295 (55.3%)	11959 (63.6%)	6858 (36.4%)	17376 (38.3%)	28020 (61.7%)
6	3530 (52.0%)	3260 (48.0%)	10795 (45.0%)	13204 (55.0%)	16841 (60.0%)	11210 (40.0%)	20985 (52.1%)	19271 (47.9%)
7	5332 (73.7%)	1899 (26.3%)	13238 (38.1%)	21493 (61.9%)	18844 (53.4%)	16425 (46.6%)	21711 (33.6%)	42849 (66.4%)
8	5445 (76.5%)	1675 (23.5%)	16024 (58.0%)	11625 (42.0%)	23785 (66.9%)	11778 (33.1%)	27517 (49.9%)	27600 (50.1%)
9	4115 (71.9%)	1612 (28.1%)	6170 (38.8%)	9748 (61.2%)	7737 (43.1%)	10224 (56.9%)	12901 (31.1%)	28589 (68.9%)
10	2537 (60.3%)	1672 (39.7%)	8167 (41.8%)	11367 (58.2%)	11805 (49.0%)	12296 (51.0%)	15509 (43.8%)	19882 (56.2%)
11	5173 (70.0%)	2220 (30.0%)	15853 (52.0%)	14616 (48.0%)	20782 (55.8%)	16492 (44.2%)	28354 (47.5%)	31325 (52.5%)
12	6932 (79.8%)	1754 (20.2%)	11989 (43.2%)	15793 (56.8%)	13374 (42.2%)	18291 (57.8%)	20003 (33.9%)	39044 (66.1%)
Total	69676 (71.7%)	27445 (28.3%)	150958 (47.4%)	167324 (52.6%)	211508 (57.7%)	154864 (42.3%)	279987 (41.6%)	392643 (58.4%)
