# Supplementary material for: Porous borders at the wild-crop interface promote weed adaptation in Southeast Asia
Source: Nat Commun. 2024 Feb 21;15:1182. doi: 10.1038/s41467-024-45447-0 (PMC10881511; doi:10.1038/s41467-024-45447-0)
Supplement: Supplementary file 8 — Supplementary Data 5 [file 41467_2024_45447_MOESM8_ESM.xlsx]

## Sheet: Data 5
Supplementary Data 5. Number and proportion of wild- and crop-specific private SNPs in each weedy rice strain for each chromosome.
Chromosome	YJ02			YJ06			YJ07			SH012-KNML01			SH005-TRJH01			TS09			MK09			MS18			NT01			TW05			NT18			BR005-KNML01			BRA007-KNMA01			BRA009-SLSB01			BHA002-KNML01			BHA004-KNPB01			7002
	Crop-specific	Wild-specific	Crop:Wild ratio	Crop-specific	Wild-specific	Crop:Wild ratio	Crop-specific	Wild-specific	Crop:Wild ratio	Crop-specific	Wild-specific	Crop:Wild ratio	Crop-specific	Wild-specific	Crop:Wild ratio	Crop-specific	Wild-specific	Crop:Wild ratio	Crop-specific	Wild-specific	Crop:Wild ratio	Crop-specific	Wild-specific	Crop:Wild ratio	Crop-specific	Wild-specific	Crop:Wild ratio	Crop-specific	Wild-specific	Crop:Wild ratio	Crop-specific	Wild-specific	Crop:Wild ratio	Crop-specific	Wild-specific	Crop:Wild ratio	Crop-specific	Wild-specific	Crop:Wild ratio	Crop-specific	Wild-specific	Crop:Wild ratio	Crop-specific	Wild-specific	Crop:Wild ratio	Crop-specific	Wild-specific	Crop:Wild ratio	Crop-specific
Chr1	9067	2633	3.4436	9674	2801	3.45377	7622	1923	3.9636	8073	9565	0.844015	8743	9805	0.891688	8562	19687	0.434906	8044	9569	0.840631	10107	10092	1.00149	10113	9506	1.06385	10957	9949	1.10132	10032	9661	1.0384	9129	10055	0.907907	10851	9620	1.12796	6853	10684	0.641426	8552	10582	0.808165	6926	10873	0.636991	7296
Chr2	8318	2644	3.14599	8651	2813	3.07536	6956	1989	3.49723	13674	9080	1.50595	16528	8868	1.86378	15871	8504	1.8663	12887	7408	1.73961	14877	8649	1.72008	15049	8379	1.79604	14734	8547	1.72388	15043	8591	1.75102	12713	9356	1.35881	13190	8502	1.5514	12226	8781	1.39232	14719	8857	1.66185	12218	8879	1.37606	14461
Chr3	7075	2107	3.35785	7630	2279	3.34796	6075	1740	3.49138	10944	7433	1.47235	11759	7584	1.5505	11852	6968	1.70092	12050	7195	1.67477	11416	7709	1.48087	11441	7689	1.48797	10937	7530	1.45246	11430	7608	1.50237	11534	7717	1.49462	11560	7192	1.60734	8944	8494	1.05298	10789	8866	1.2169	9023	8433	1.06996	10396
Chr4	7896	2972	2.6568	8344	3180	2.6239	6562	2388	2.74791	8818	11589	0.760894	12810	11358	1.12784	10900	12142	0.89771	16377	10572	1.54909	11515	12189	0.944704	11085	10682	1.03773	10473	11902	0.879936	11152	10871	1.02585	8863	13243	0.669259	14500	10214	1.41962	7312	16601	0.440455	9582	16325	0.586953	7479	13360	0.559805	13683
Chr5	6137	6615	0.92774	6451	6821	0.945756	5170	5522	0.936255	5609	7021	0.798889	9170	11020	0.832123	6728	6774	0.993209	7150	6872	1.04045	7124	7091	1.00465	6088	6471	0.940813	7230	12206	0.592332	6026	6530	0.922818	5705	7090	0.804654	6727	6215	1.08238	5973	7329	0.814982	6126	7229	0.84742	5952	7339	0.81101	6819
Chr6	3984	3953	1.00784	4046	4151	0.974705	3163	3084	1.02562	7100	8990	0.789766	10299	11341	0.908121	6198	8436	0.734708	11129	8437	1.31907	7408	11487	0.644903	8349	10852	0.769351	11615	9550	1.21623	8323	10905	0.763228	8137	9134	0.890847	9998	8559	1.16813	5051	8921	0.566192	6678	8906	0.749832	5081	8954	0.567456	7935
Chr7	5941	2531	2.34729	6190	2747	2.25337	4845	1889	2.56485	7309	21279	0.343484	13061	10758	1.21407	10626	10116	1.05042	9812	11774	0.833362	9510	10812	0.879578	10368	10484	0.988936	9845	10721	0.918291	10263	10476	0.979668	7234	21299	0.33964	12121	9824	1.23382	4200	12572	0.334076	6832	19253	0.354854	4184	12731	0.328647	9095
Chr8	6014	2328	2.58333	6405	2470	2.59312	4908	1734	2.83045	10742	8055	1.33358	13818	8292	1.66643	15964	9027	1.76847	11929	8698	1.37146	15679	8618	1.81933	15466	8060	1.91886	11871	8169	1.45318	15416	8087	1.90627	10871	8081	1.34525	15014	7844	1.91407	16207	8445	1.91912	18647	8228	2.26629	16222	8410	1.92889	14722
Chr9	4357	2089	2.08569	4667	2194	2.12716	3660	1642	2.22899	4890	6659	0.734344	7009	6945	1.00922	4495	6769	0.664057	4952	6522	0.759276	5266	7020	0.750142	6666	6658	1.0012	6345	6873	0.923178	6524	6723	0.9704	4951	6840	0.72383	5030	6881	0.730998	4637	6780	0.683923	4813	6525	0.737625	4667	6776	0.688754	4371
Chr10	3052	2421	1.26064	3211	2656	1.20896	2347	1878	1.24973	6639	8215	0.808156	7546	8578	0.879692	7105	8369	0.848966	7202	7314	0.984687	7365	7854	0.937739	7570	8176	0.925881	6886	8498	0.810308	7387	8181	0.902946	6648	8291	0.801833	5927	7952	0.745347	5978	8886	0.672744	6388	8653	0.738241	6026	8988	0.670449	6141
Chr11	5829	2898	2.01139	6178	3051	2.02491	4692	2156	2.17625	11412	10434	1.09373	15043	10858	1.38543	11133	10419	1.06853	10060	9989	1.00711	12536	11227	1.11659	12560	10449	1.20203	11412	10862	1.05064	12470	10403	1.19869	13047	10772	1.2112	11916	10327	1.15387	9062	10549	0.859039	12861	10594	1.21399	9147	10838	0.843975	8790
Chr12	7334	2129	3.44481	7739	2375	3.25853	6017	1525	3.94557	10470	9768	1.07187	11360	12542	0.905757	8494	10263	0.827633	8527	9748	0.874744	8871	11128	0.797178	8788	9735	0.902722	7016	10572	0.66364	8651	9878	0.875785	10456	9935	1.05244	9017	9590	0.94025	7625	11553	0.660002	10563	10786	0.979325	7701	10458	0.736374	7318
Total	75004	35320	2.12356	79186	37538	2.10949	62017	27470	2.25763	105680	118088	0.894926	137146	117949	1.16276	117928	117474	1.00386	120119	104098	1.1539	121674	113876	1.06848	123543	107141	1.15309	119321	115379	1.03417	122717	107914	1.13717	109288	121813	0.897178	125851	102720	1.22518	94068	119595	0.786555	116550	124804	0.933864	94626	116039	0.815467	111027
Note: Light green, Chinese weed; Beige, Malaysian weed; Grey, indica-like Thai weed; Light blue, wild-like Thai weed
[truncated: 53 more columns]
