# Supplementary material for: Porous borders at the wild-crop interface promote weed adaptation in Southeast Asia
Source: Nat Commun. 2024 Feb 21;15:1182. doi: 10.1038/s41467-024-45447-0 (PMC10881511; doi:10.1038/s41467-024-45447-0)
Supplement: Supplementary file 9 — Supplementary Data 6 [file 41467_2024_45447_MOESM9_ESM.xlsx]

## Sheet: Data 6
Supplementary Data 6. Causative mutations of the domestication genes in the 34 Malaysian and Thai weedy accesssions.
Group	Accession ID	sh4	OsLG1	prog1	OsC1	An-1	LABA1	Bh4	qSH1	Rc	Phr1	waxy
Wild rice	NA	G	G/C/C	polymorphic	WT	WT	WT	WT	G	WT	WT	G
Domestication allele	NA	T	A/T/T	monomorphic	10bp	1bp	1bp	22bp	T	14bp	29bp	T
Malaysian elite indica	MR219_16	T	A/T/T	monomorphic	10bp	WT	1bp	22bp	G	14bp	29bp	G
	MR220_06	T	A/T/T	monomorphic	10bp	WT	1bp	22bp	G	14bp	29bp	G
Malaysian weed	SH012-KNML01	T	A/T/T	monomorphic	10bp	WT	1bp	22bp	G	WT	WT	G
	SH005-TRJH01	T	A/T/T	monomorphic	10bp	WT	1bp	22bp	G	WT	29bp	G
	TS09	T	A/T/T	monomorphic	10bp	WT	1bp	22bp	G	14bp	WT	T
	MK09	T	A/T/T	monomorphic	10bp	WT	1bp	22bp	G	WT	29bp	G
	MS18	T	A/T/T	monomorphic	10bp	WT	1bp	22bp	G	WT	WT	G
	NT01	T	A/T/T	monomorphic	10bp	1bp	1bp	22bp	G	WT	WT	G
	TW05	T	A/T/T	monomorphic	10bp	WT	1bp	22bp	G	WT	29bp	G
	NT18	T	A/T/T	monomorphic	10bp	1bp	1bp	22bp	G	WT	WT	G
	BR005-KNML01	T	A/T/T	monomorphic	10bp	WT	1bp	22bp	G	WT	WT	G
	BRA007-KNMA01	T/G	A/T/T	monomorphic	10bp	WT	1bp	22bp	G	WT	WT	G
	BRA009-SLSB01	G	A/T/T	monomorphic	10bp	WT	1bp	WT	G	WT	WT	G
	BHA002-KNML01	T/G	A/T/T	monomorphic	10bp	WT	1bp	22bp	G	WT	WT	G
	BHA004-KNPB01	G	A/T/T	monomorphic	10bp	1bp	1bp	WT	G	WT	WT	G
indica-like Thai weed	7002	T	A/T/T	monomorphic	10bp	1bp	1bp	22bp	G	WT	WT	G
	7003	T	A/T/T	monomorphic	10bp	1bp	1bp	22bp	G	14bp	WT	G
	7016	T/G	G/C/C	monomorphic	10bp	WT	1bp	22bp	G	WT	WT	G
	9006	T	A/T/T	monomorphic	10bp	WT	1bp	22bp	G	WT	WT	G
	9007	T	A/T/T	monomorphic	10bp	1bp	1bp	22bp	G	WT	WT	G
	9011	T	A/T/T	monomorphic	10bp	1bp	1bp	22bp	G	WT	WT	G
wild-like Thai weed	7010	G	G/C/C	monomorphic	10bp	WT	WT	WT	G	WT	WT	G
	7011	G	G/C/C	monomorphic	10bp	WT	WT	WT	G	WT	WT	G
	7012	T/G	G/C/C	monomorphic	10bp	WT	WT	22bp	G	WT	WT	G
	8001	G	G/C/C	monomorphic	10bp	WT	WT	WT	G	WT	WT	G
	8002	T	A/T/T	monomorphic	10bp	WT	WT	22bp	G	WT	WT	G
	8003	G	G/C/C	monomorphic	WT	WT	WT	22bp	G	WT	WT	G
	8005	T	G/C/C	monomorphic	10bp	WT	WT	22bp	G	WT	WT	G
	8006	G	G/C/C	monomorphic	10bp	1bp	1bp	22bp	G	WT	WT	T/G
	9012	T	G/C/C	monomorphic	WT	WT	1bp	22bp	G	WT	WT	G
	9016	T	A/T/T	monomorphic	WT	WT	1bp	WT	G	WT	WT	G
	9018	T	A/T/T	monomorphic	10bp	WT	1bp	22bp	G	WT	WT	G
	9023	G	G/C/C	monomorphic	10bp	WT	WT	22bp	G	WT	WT	G
Chinese weed	YJ02	T	A/T/T	monomorphic	WT	N/A	1bp	22bp	T	WT	WT	G
	YJ06	T	A/T/T	monomorphic	WT	N/A	1bp	22bp	T	WT	WT	G
	YI07	T	A/T/T	monomorphic	WT	N/A	1bp	22bp	T	WT	WT	G
Note, N/A, no information is avaliable.
