# Supplementary material for: Porous borders at the wild-crop interface promote weed adaptation in Southeast Asia
Source: Nat Commun. 2024 Feb 21;15:1182. doi: 10.1038/s41467-024-45447-0 (PMC10881511; doi:10.1038/s41467-024-45447-0)
Supplement: Supplementary file 10 — Supplementary Data 7 [file 41467_2024_45447_MOESM10_ESM.xlsx]

## Sheet: Data 7
Supplementary Data 7. Nucleotide diversity (π and θ) and genetic differentiation (Fst) of the candidate genomic regions in Malaysian weed compared to indica.
Chromosome	Candidate windows (bp)		πindica/πMal	θindica/θMal	Fst*	Interval (Mb, MSU6)**
	Start	End
1	1	100000	8.13518	9.79459	0.0602508	0.0-0.2M
1	100001	200000	3.88726	7.05929	0.0557778
1	3600001	3700000	6.64145	2.49929	0.15412	3.6-3.7M
1	22600001	22700000	4.44846	2.81231	0.188571	22.6-22.8M
1	22700001	22800000	4.77434	2.89123	0.136144
1	42300001	42400000	3.59388	4.48932	0.0535081	42.3-42.4M
2	1600001	1700000	4.30149	14.9231	0.0294435	1.6-1.7M
2	2800001	2900000	3.52962	2.58785	0.166495	2.8-2.9M
2	3500001	3600000	5.32191	17.3308	0.0193246	3.5-3.6M
2	6900001	7000000	4.05815	4.5098	0.18434	6.9-7.0M
2	25200001	25300000	6.58018	2.96412	0.216771	25.2-25.4M
2	25300001	25400000	7.31682	4.87619	0.261246
3	1	100000	4.25729	5.02381	0.15075	0.0-0.1M
3	12700001	12800000	5.90356	3.0411	0.223518	12.7-13.2M
3	12800001	12900000	17.2523	17.5221	0.0757562
3	12900001	13000000	67.6439	33.3571	0.170954
3	13000001	13100000	23.1348	23.2473	0.0776979
3	13100001	13200000	3.39181	3.90559	0.0623212
3	24700001	24800000	4.27923	3.2292	0.199901	24.7-24.9M
3	24800001	24900000	5.29452	2.48936	0.262203
3	27600001	27700000	4.04836	2.84183	0.235919	27.6-27.7M
3	29000001	29100000	9.40802	2.44691	0.439572	29.0-29.1M
4	16100001	16200000	6.00327	4.58854	0.180803	16.1-16.3M
4	16200001	16300000	4.38416	5.40587	0.110869
4	21700001	21800000	5.97591	8.88	0.203542	21.7-21.8M
4	25500001	25600000	3.51114	6.93776	0.105783	25.5-25.7M
4	25600001	25700000	3.46364	5.09643	0.227819
4	26300001	26400000	3.67914	9.72222	0.0833459	26.3-26.4M
5	5900001	6000000	4.34707	3.55819	0.0848969	5.9-6.0M
5	6400001	6500000	4.36823	9.61515	0.0438232	6.4-6.5M
5	7900001	8000000	6.41253	2.4395	0.207565	7.9-8.0M
5	13600001	13700000	4.17056	3.35092	0.0804738	13.6-13.7M
5	21300001	21400000	3.6051	2.49002	0.18447	21.3-21.4M
5	23600001	23700000	3.55191	4.71279	0.0502468	23.6-23.7M
6	5300001	5400000	7.87232	8.87255	0.066432	5.3-5.5M
6	5400001	5500000	3.51012	5.42925	0.0537104
6	11300001	11400000	4.36411	2.85705	0.0987891	11.3-11.4M
8	24300001	24400000	3.5142	4.68139	0.0565068	24.3-24.4M
8	24800001	24900000	17.7586	13.6733	0.234274	24.8-24.9M
8	25800001	25900000	3.4485	3.51864	0.0783333	25.8-25.9M
9	9500001	9600000	5.58788	7.82759	0.0599123	9.5-9.7M
9	9600001	9700000	8.07037	12.3169	0.115589
9	12800001	12900000	7.13687	2.5847	0.124004	12.8-12.9M
9	13800001	13900000	4.33193	7.18561	0.0509277	13.8-14.1M
9	13900001	14000000	7.70894	9.13866	0.0564766
9	14000001	14100000	6.06375	2.5702	0.143333
9	18400001	18500000	5.22562	3.41004	0.079794	18.4-18.5M
10	11400001	11500000	3.97153	2.93071	0.262793	11.4-11.6M
10	11500001	11600000	12.0094	3.06576	0.315248
10	22200001	22300000	5.89542	4.49339	0.127686	22.2-22.4M
10	22300001	22400000	12.0679	15.3019	0.0627127
11	21300001	21400000	3.8625	2.64893	0.209129	21.3-21.4M
12	2600001	2700000	12.5906	16.7551	0.060374	2.6-2.8M
12	2700001	2800000	4.75122	9.00521	0.061683
12	5100001	5200000	4.27585	3.7463	0.203216	5.1-5.2M
12	14300001	14400000	3.35148	4.09231	0.159903	14.3-14.4M
12	21500001	21600000	3.56112	3.0663	0.132476	21.5-21.7M
12	21600001	21700000	4.28723	2.89078	0.166957
12	25300001	25400000	13.0709	12.3941	0.0742871	25.3-26.0M
12	25500001	25600000	6.94245	6.08418	0.16749
12	25800001	25900000	3.27621	2.48701	0.297533
12	25900001	26000000	5.51526	2.43184	0.0925433
12	26300001	26400000	30.3022	28.7551	0.230318	26.3-26.4M
Note, *, blue and red colors represent Fst values are higher than mean and top5%;
**, physical position is based on the rice genome version MSU 6.0;
