# Supplementary material for: Porous borders at the wild-crop interface promote weed adaptation in Southeast Asia
Source: Nat Commun. 2024 Feb 21;15:1182. doi: 10.1038/s41467-024-45447-0 (PMC10881511; doi:10.1038/s41467-024-45447-0)
Supplement: Supplementary file 11 — Supplementary Data 8 [file 41467_2024_45447_MOESM11_ESM.xlsx]

## Sheet: Data 8
Supplementary Data 8. Nucleotide diversity (π and θ) and genetic differentiation (Fst) of the candidate genomic regions in indica-like Thai weed compared to indica.
Chromosome	Candidate windows (bp)		θindica/θThai	πindica/πThai	Fst*	Interval (Mb, MSU6)**
	Start	End
1	1	100000	19.0947	9.78096	0.014863	0.0-0.2M
1	100001	200000	10.3584	4.31308	0.00517606
1	2300001	2400000	10.4254	6.39962	0.163265	2.3-2.4M
1	2800001	2900000	11.746	7.78495	0.194998	2.8-2.9M
1	3600001	3700000	11.906	4.8964	0.0910736	3.6-3.7M
1	7200001	7300000	10.3139	6.68261	0.104892	7.2-7.4M
1	7300001	7400000	9.94853	5.03119	0.247029
1	8300001	8400000	37	5.24444	-0.0355322	8.3-8.4M
1	8900001	9000000	9.21171	5.94831	0.111734	8.9-9.0M
1	9700001	9800000	14.574	4.56546	0.0177333	9.7-9.8M
1	25900001	26000000	14.0297	4.68662	0.0477177	25.9-26.0M
1	27600001	27700000	11.227	4.9381	0.0358851	27.6-27.7M
1	30000001	30100000	10.5949	5.09097	0.0405448	30.0-30.1M
1	35100001	35200000	9.49718	4.80184	0.0671768	35.1-35.2M
1	41500001	41600000	9.89961	5.12244	0.163044	41.5-41.6M
2	1200001	1300000	19.1649	14.0879	0.235831	1.2-1.4M
2	1300001	1400000	31.1321	23.3261	0.326591
2	5100001	5200000	10.4611	7.62614	0.184466	5.1-5.8M
2	5200001	5300000	11.4808	8.96099	0.178255
2	5400001	5500000	10.3023	6.72123	0.140485
2	5500001	5600000	11.2139	6.8406	0.180596
2	5600001	5700000	10.3112	5.97769	0.156848
2	5700001	5800000	9.04624	4.21085	0.0898165
2	6900001	7000000	11.8174	4.82349	0.110619	6.9-7.0M
2	7700001	7800000	8.99278	4.93057	0.0919131	7.7-7.8M
2	8000001	8100000	29.3721	31.2424	0.385725	8.0-8.2M
2	8100001	8200000	12.2797	9.22725	0.331422
2	9500001	9600000	12.4822	8.59974	0.407976	9.5-9.6M
2	9800001	9900000	9.68306	6.92148	0.406932	9.8-10.4M
2	9900001	10000000	17.2103	13.1274	0.302537
2	10000001	10100000	8.81472	6.61122	0.268481
2	10100001	10200000	16.5156	14.5273	0.31607
2	10300001	10400000	14.1093	13.2689	0.26065
2	12000001	12100000	11.2153	4.21501	0.0950583	12.0-12.1M
2	17200001	17300000	10.7545	8.41278	0.198091	17.2-17.3M
2	18800001	18900000	12.558	9.86262	0.0895035	18.8-19.1M
2	18900001	19000000	9.39815	5.45749	0.0968312
2	19000001	19100000	10.3789	6.60948	0.0358788
2	25500001	25600000	8.91324	5.56513	0.153229	25.5-25.6M
2	26200001	26300000	8.95567	5.0244	0.240661	26.2-26.3M
2	26500001	26600000	13.5411	8.85552	0.0991409	26.5-26.6M
2	27100001	27200000	9.32743	4.60793	0.133672	27.1-27.2M
2	31000001	31100000	9.14493	5.33609	0.185471	31.0-31.2M
2	33400001	33500000	13.4145	4.69017	0.056773	33.4-33.5M
3	12800001	12900000	27.4943	14.1636	0.0316343	12.8-12.9M
3	13100001	13200000	10.5784	5.22123	0.0618143	13.1-13.2M
3	15900001	16000000	8.80658	4.16612	0.0714949	15.9-16.0M
3	16700001	16800000	15.3562	11.4905	0.211876	16.7-17.0M
3	16900001	17000000	10.5488	8.86472	0.228497
3	24600001	24700000	12.9059	8.70748	0.227431	24.6-24.9M
3	24700001	24800000	9.516	5.60299	0.175202
3	24800001	24900000	9.11864	6.04159	0.212924
3	26000001	26100000	13.729	5.83668	0.616011	26.0-26.1M
3	26700001	26800000	9.69816	6.92955	0.229553	26.7-26.9M
3	26800001	26900000	10.2016	6.1525	0.112812
3	28100001	28200000	8.91748	4.52745	0.0985392	28.1-28.2M
3	32500001	32600000	9.84112	5.32702	0.0883785	32.5-32.6M
3	33300001	33400000	14.9542	7.67141	0.048096	33.3-33.8M
3	33400001	33500000	12.7273	6.06382	0.0571348
3	33500001	33600000	44.6667	35.209	0.173876
3	33600001	33700000	28.7231	24.0102	0.0880025
3	33700001	33800000	97.7647	73.981	0.0727796
3	34100001	34200000	9.33	6.25721	0.140135	34.1-34.6M
3	34200001	34300000	11.0788	8.17736	0.115684
3	34400001	34500000	9.87766	7.88199	0.11206
3	34500001	34600000	9.27064	5.83819	0.125355
3	34900001	35000000	16.2597	8.87933	0.087792	34.9-35.1M
3	35000001	35100000	10.0723	5.20524	0.0277776
4	22800001	22900000	11.2517	5.16669	-0.000726466	22.8-22.9M
4	23300001	23400000	9.79348	5.82288	0.133274	23.3-23.4M
4	26400001	26500000	24.907	4.15603	0.0401165	26.4-26.5M
4	27000001	27100000	9.21875	9.54232	0.301476	27.0-27.1M
5	9600001	9700000	9.69036	4.15985	0.0478487	9.6-9.7M
5	11000001	11100000	12.7594	5.171	0.00548426	11.0-11.1M
5	11400001	11500000	11.2333	5.09233	0.00172195	11.4-11.5M
5	11700001	11800000	14.3841	7.95954	0.00326563	11.7-11.9M
5	11800001	11900000	11.9826	4.57132	-0.00368782
5	12500001	12600000	11.3304	4.69078	0.0136451	12.5-13.0M
5	12700001	12800000	14.5269	7.29504	-0.000955728
5	12900001	13000000	18.5424	8.27814	0.0129501
5	13300001	13400000	10.5	6.25521	0.0127845	13.3-13.7M
5	13500001	13600000	30.7463	10.3472	-0.01195
5	13600001	13700000	12.9383	5.50898	0.0188025
5	14300001	14400000	8.78592	4.63844	0.112175	14.3-14.4M
5	17900001	18000000	14.8333	4.38143	0.0623235	17.9-18.0M
6	3700001	3800000	15.7987	5.11669	-0.00675316	3.7-5.5M
6	3900001	4000000	31.4	8.5506	-0.00615526
6	5000001	5100000	16.1039	13.1065	0.10245
6	5100001	5200000	17.775	10.5431	0.075235
6	5200001	5300000	49.05	30.3581	0.0218128
6	5300001	5400000	14.7236	8.69551	0.0123742
6	5400001	5500000	11.4158	6.00822	0.00500559
6	11300001	11400000	9.65795	4.65754	0.0415666	11.3-11.4M
6	19400001	19500000	8.99688	5.95343	0.124968	19.4-19.5M
6	21500001	21600000	25.1102	17.929	0.0747345	21.5-21.9M
6	21600001	21700000	27.3429	16.7439	0.0457474
6	21800001	21900000	15.3913	8.27981	0.042182
6	26400001	26500000	10.6364	4.76688	0.0696363	26.4-26.5M
6	27000001	27100000	9.15212	5.96846	0.149016	27.0-27.1M
6	27700001	27800000	18.0127	4.81818	-0.0105177	27.7-27.9M
6	27800001	27900000	18.9441	12.0837	0.115011
7	15600001	15700000	10.8511	6.2656	0.118706	15.6-15.7M
7	27800001	27900000	9.13122	6.78792	0.318395	27.8-27.9M
7	28300001	28400000	18.2297	5.03991	-0.0482534	28.3-28.4M
8	24000001	24100000	14.2857	6.07234	0.0308041	24.0-24.4M
8	24100001	24200000	16.6604	12.0595	0.00720669
8	24200001	24300000	22.7692	14.8594	0.00033188
8	24300001	24400000	10.9191	5.09793	0.0199465
8	25800001	25900000	12.3797	5.05785	-0.00249608	25.8-26.1M
8	26000001	26100000	9.14352	4.65635	0.0585427
9	9500001	9600000	11.9412	5.50689	0.0212738	9.5-9.6M
9	12800001	12900000	11.5479	7.19331	0.0600066	12.8-12.9M
9	13800001	13900000	11.3892	4.45484	0.00515939	13.8-14.1M
9	13900001	14000000	17.6967	6.55034	0.0117744
9	14000001	14100000	10.3568	6.28987	0.0895363
9	18300001	18400000	13.1188	8.34646	0.1155	18.3-18.5M
9	18400001	18500000	11.4225	4.783	0.0325258
10	16600001	16700000	9.39521	5.93886	0.105113	16.6-16.7M
10	19600001	19700000	10.2674	5.42636	0.0833401
11	18600001	18700000	12.6296	5.82149	0.14214
11	21500001	21600000	14.9061	7.3706	0.103161
11	21600001	21700000	10.7744	6.63944	0.124841
12	5100001	5200000	12.9216	4.23365	0.14011
12	5700001	5800000	10.1199	5.75004	0.125787
12	6700001	6800000	9.7641	5.44834	0.179508
12	7400001	7500000	8.91667	4.78354	0.168822
12	7600001	7700000	22.708	11.029	0.0546374
12	25300001	25400000	24	8.86874	0.0147958
12	25900001	26000000	13.2956	5.04511	0.0270111
Note, *, blue and red colors represent Fst values are higher than mean and top5%;
**, physical position is based on the rice genome version MSU 6.0;
