# Supplementary material for: Porous borders at the wild-crop interface promote weed adaptation in Southeast Asia
Source: Nat Commun. 2024 Feb 21;15:1182. doi: 10.1038/s41467-024-45447-0 (PMC10881511; doi:10.1038/s41467-024-45447-0)
Supplement: Supplementary file 12 — Supplementary Data 9 [file 41467_2024_45447_MOESM12_ESM.xlsx]

## Sheet: Data 9
Supplementary Data 9. Nucleotide diversity (π and θ) and genetic differentiation (Fst) of the candidate genomic regions in wild-like Thai weed compared to indica.
Chromosome	Candidate windows (bp)		θindica/θThai	πindica/πThai	Fst*	Interval (Mb, MSU6)**
	Start	End
1	2100001	2200000	2.875	3.54492	0.213668	2.1-4.4M
1	2200001	2300000	2.0777	1.78985	0.260497
1	2300001	2400000	2.4132	2.41022	0.156919
1	2400001	2500000	2.23958	2.13594	0.203219
1	2700001	2800000	1.99138	2.00945	0.203036
1	2800001	2900000	3.10663	3.61809	0.200671
1	3100001	3200000	2.09637	1.52356	0.17108
1	3200001	3300000	2.48463	1.87641	0.228984
1	3300001	3400000	3.24872	2.00391	0.185893
1	3400001	3500000	2.84906	1.67701	0.0225895
1	3700001	3800000	2.20046	1.82756	0.170686
1	3800001	3900000	2.254	1.55863	0.347787
1	3900001	4000000	2.36412	2.16278	0.213073
1	4000001	4100000	2.1448	1.63313	0.0420662
1	4100001	4200000	2.70884	2.60834	0.131076
1	4200001	4300000	2.9744	2.8796	0.130556
1	4300001	4400000	2.23286	1.99781	0.12671
1	13700001	13800000	2.06945	1.49139	0.14238
1	15700001	15800000	2.02124	1.47388	0.319862
1	31300001	31400000	2.33846	1.97185	0.157124	31.3-31.7M
1	31400001	31500000	2.58789	2.42969	0.219703
1	31500001	31600000	2.17354	2.22321	0.258656
1	31600001	31700000	2.91034	2.42749	0.27323
1	41500001	41600000	2.07948	1.66188	0.146641
1	41700001	41800000	1.93303	1.58631	0.0942573
1	43100001	43200000	2.15027	1.75827	0.172372
2	8400001	8500000	2.39797	1.84245	0.157536
2	24200001	24300000	2.3988	1.549	0.0560451
3	1700001	1800000	2.42023	1.78593	0.132002
3	3500001	3600000	2.19749	1.77154	0.114993
3	3600001	3700000	2.09788	1.938	0.110289
3	4900001	5000000	2.35434	2.47478	0.109126
4	5800001	5900000	2.05754	1.87869	0.235393
4	9700001	9800000	2.80096	1.52808	0.181416
6	900001	1000000	2.27497	1.73233	0.107073
6	6600001	6700000	1.96728	1.87169	0.0727809
6	7000001	7100000	2.21823	1.84368	0.0859726
6	9600001	9700000	2.04735	1.50682	0.0603258
6	11300001	11400000	2.58937	1.91997	0.0520311
6	13100001	13200000	2.00576	1.75188	0.109542
6	17700001	17800000	2.16553	2.13647	0.132639
6	19400001	19500000	1.96196	2.79585	0.139475
6	21500001	21600000	2.52694	3.2955	0.0800902	21.5-22.2M
6	21600001	21700000	2.75528	3.78083	0.0536797
6	21700001	21800000	2.27432	1.8292	0.043038
6	21800001	21900000	3.04423	3.01531	0.0688163
6	21900001	22000000	2.03475	2.66049	0.0553251
6	22000001	22100000	2.90185	3.72861	0.0854246
6	22100001	22200000	2.13468	1.9148	0.0780055
7	2600001	2700000	2.05519	1.54631	0.148829
7	3100001	3200000	3.37106	2.0926	0.222377	3.1-3.3
7	3200001	3300000	3.21053	2.02015	0.129749
7	13400001	13500000	2.59302	1.74452	0.152319
8	300001	400000	1.98277	1.4612	0.0730819	0.3-0.7M
8	400001	500000	2.34473	1.50202	0.0748036
8	500001	600000	2.37488	1.48254	0.0262597
8	600001	700000	2.11418	1.49136	0.0720288
8	11900001	12000000	2.31029	1.62969	0.157748
8	20200001	20300000	1.99606	1.65069	0.0550407
8	27500001	27600000	1.92808	1.74425	0.125301
9	6800001	6900000	2.14155	2.46407	0.151543
9	17400001	17500000	2.37669	1.46658	0.0808076
9	22500001	22600000	2.3836	1.57799	0.0963249
10	6600001	6700000	2.47309	2.54396	0.20388
10	9500001	9600000	1.93743	1.77673	0.180603
10	16700001	16800000	2.28411	1.5988	0.0497805	16.7-17.1M
10	16900001	17000000	3.09524	1.74622	0.288654
10	17000001	17100000	2.92608	1.63322	0.177709
10	17400001	17500000	3.56	1.91824	0.130736
10	23100001	23200000	2.04681	1.53975	0.23082
11	1800001	1900000	2.69636	1.9062	0.224893	1.8-2.0M
11	1900001	2000000	2.3207	1.60383	0.125245
11	4400001	4500000	2.46296	2.42524	0.176873	4.4-5.2M
11	4500001	4600000	2.48003	2.09919	0.217616
11	4600001	4700000	2.85315	2.73855	0.234163
11	4800001	4900000	1.97947	1.47464	0.0623656
11	4900001	5000000	2.12673	1.59785	0.0438808
11	5000001	5100000	3.38545	2.03411	0.300059
11	5100001	5200000	2.30325	1.67069	0.184075
11	5600001	5700000	2.25745	1.72703	0.0945487	5.6-5.8M
11	5700001	5800000	2.58287	2.02201	0.142113
11	10200001	10300000	2.19378	1.90144	0.160506
11	22800001	22900000	1.98917	1.50523	0.138012	22.8-23.0M
11	22900001	23000000	2.12194	1.5335	0.150515
11	23300001	23400000	2.08763	1.70635	0.164288
11	25200001	25300000	2.10361	1.94057	0.123533
11	26300001	26400000	4.37159	2.45793	0.207984
11	28500001	28600000	2.06358	2.89622	0.0510003
12	500001	600000	2.26332	1.66176	0.179022
12	8500001	8600000	2.77189	1.62992	0.119884	8.5-8.8M
12	8600001	8700000	2.4484	1.45462	0.20838
12	8700001	8800000	2.619	1.55856	0.254339
12	20200001	20300000	2.31236	1.47183	0.200595
12	27000001	27100000	2.27175	1.7217	0.296837	27.0-27.1M
Note, *, blue and red colors represent Fst values are higher than mean and top5%;
**, physical position is based on the rice genome version MSU 6.0;
