# Supplementary material for: Porous borders at the wild-crop interface promote weed adaptation in Southeast Asia
Source: Nat Commun. 2024 Feb 21;15:1182. doi: 10.1038/s41467-024-45447-0 (PMC10881511; doi:10.1038/s41467-024-45447-0)
Supplement: Supplementary file 13 — Supplementary Data 10 [file 41467_2024_45447_MOESM13_ESM.xlsx]

## Sheet: Data 10
Supplementary Data 10. Top 1% of the candidate genomic regions showed selective sweep in the three types of SEA weedy rice.
Chromosome	Malaysian weed		Chromosome	indica-like Thai weed		Chromosome	wild-like Thai weed
	Position	Likelihood		Position	Likelihood		Position	Likelihood
1	2.16612e+06	492.433	1	2.39421e+07	1686.2	1	2.83558e+06	327.961
1	2.18776e+06	515.963	1	2.39638e+07	2083.69	1	2.85723e+06	424.374
1	2.2094e+06	519.055	1	2.39854e+07	2288.59	1	3.61481e+06	472.021
1	2.25269e+06	449.675	1	2.40071e+07	2300.13	1	3.63645e+06	708.572
1	2.27434e+06	505.164	1	2.40287e+07	2582.38	1	3.6581e+06	793.456
2	3.91836e+06	824.103	1	2.40504e+07	2879.08	1	3.67975e+06	844.437
2	3.93634e+06	672.398	1	2.4072e+07	3130.38	1	3.70139e+06	1007.18
2	3.95431e+06	883.01	1	2.40936e+07	3051.39	1	3.72304e+06	1060.64
2	3.97229e+06	722.956	1	2.41153e+07	3351.61	1	3.74468e+06	852.189
2	5.42817e+06	661.575	1	2.41369e+07	3709.53	1	3.80962e+06	286.475
2	5.44615e+06	1418.94	1	2.41586e+07	4198.25	1	3.91784e+06	494.565
2	5.46412e+06	1376.05	1	2.41802e+07	4470.17	1	3.93949e+06	697.142
2	5.51804e+06	1282.07	1	2.42019e+07	4600.12	1	3.96113e+06	761.056
2	5.53602e+06	1446.01	1	2.42235e+07	4771.09	1	3.98278e+06	723.712
2	5.55399e+06	1136.17	1	2.42451e+07	4921.19	1	4.00442e+06	579.633
2	5.64386e+06	627.654	1	2.42668e+07	4894.54	1	4.04771e+06	374.989
2	5.66183e+06	893.98	1	2.42884e+07	5045.47	1	4.06936e+06	971.476
2	5.67981e+06	916.265	1	2.43101e+07	5013.15	1	4.091e+06	1294.29
2	5.69778e+06	1027.33	1	2.43317e+07	4987.98	1	4.11265e+06	1454.95
2	5.71576e+06	1258.69	1	2.43533e+07	4877.48	1	4.13429e+06	1531.6
2	5.73373e+06	977.735	1	2.4375e+07	4698.19	1	4.15594e+06	1443.61
2	5.7517e+06	625.244	1	2.43966e+07	4412.61	1	4.17758e+06	1224.36
2	6.25497e+06	522.47	1	2.44183e+07	3988.61	1	4.19923e+06	1152.59
2	6.95596e+06	625.858	1	2.44399e+07	4038.01	1	4.22088e+06	1382.7
2	6.97393e+06	682.395	1	2.44616e+07	4060.67	1	4.24252e+06	1443.64
2	6.9919e+06	627.533	1	2.44832e+07	3853.9	1	4.26417e+06	1341.73
2	7.00988e+06	506.737	1	2.45048e+07	3716.21	1	4.28581e+06	1068.69
2	7.15367e+06	562.857	1	2.45265e+07	3445.12	1	4.30746e+06	989.605
2	7.17164e+06	727.049	1	2.45481e+07	3240.69	1	4.3291e+06	858.603
2	7.18962e+06	703.091	1	2.45698e+07	2989.89	1	4.35075e+06	339.691
2	7.20759e+06	530.493	1	2.45914e+07	2855.05	1	4.52391e+06	454.473
2	7.24354e+06	719.372	1	2.46131e+07	2481.34	1	4.54555e+06	379.896
2	7.26151e+06	889.098	1	2.46347e+07	1988.77	1	4.5672e+06	420.646
2	7.27949e+06	595.866	1	2.49593e+07	1354.44	1	4.58884e+06	604.513
2	3.02142e+07	492.475	1	2.4981e+07	1670.63	1	4.61049e+06	496.238
2	3.02322e+07	502.101	1	2.50026e+07	1959.23	1	4.63213e+06	600.634
2	3.02502e+07	544.9	1	2.50243e+07	2074.62	1	4.65378e+06	350.334
2	3.02681e+07	619.374	1	2.50459e+07	2072.92	1	4.67542e+06	283.556
2	3.02861e+07	607.547	1	2.50675e+07	1888.95	1	7.42437e+06	274.533
2	3.19757e+07	539.374	1	2.50892e+07	1557.29	1	7.46766e+06	414.833
2	3.19936e+07	540.828	1	2.51108e+07	1324.34	1	7.4893e+06	486.24
2	3.20475e+07	603.228	1	2.51325e+07	1557.73	1	7.51095e+06	469.103
2	3.20655e+07	503.612	1	2.51541e+07	1620.83	1	7.55424e+06	811.212
2	3.21194e+07	785.937	1	2.51758e+07	1448.07	1	7.57588e+06	989.129
2	3.21374e+07	773.88	4	2.81833e+07	1401.87	1	7.59753e+06	584.254
2	3.21554e+07	562.684	4	2.82009e+07	1674.34	1	7.64082e+06	319.971
2	3.22632e+07	517.341	4	2.82186e+07	1806.04	1	7.66246e+06	455.349
2	3.22812e+07	523.129	4	2.82362e+07	1917.99	1	7.68411e+06	850.623
3	2.65904e+07	512.703	4	2.82539e+07	2008.21	1	7.70575e+06	516.231
3	2.66086e+07	568.746	4	2.82715e+07	2030.52	1	7.74904e+06	548.517
3	2.66268e+07	475.021	4	2.82892e+07	2242.88	1	7.77069e+06	621.331
3	2.6645e+07	467.024	4	2.83068e+07	2292.95	5	2.1146e+07	380.318
3	2.7246e+07	515.989	4	2.83245e+07	2172.7	5	2.66493e+07	275.589
3	2.72642e+07	570.182	4	2.83421e+07	2313.68	5	2.67091e+07	355.675
3	2.72824e+07	601.579	4	2.83598e+07	2385.23	5	2.67241e+07	679.945
3	2.73006e+07	458.37	4	2.83774e+07	2428.06	5	2.6739e+07	992.981
3	2.73189e+07	544.13	4	2.83951e+07	2403.15	5	2.6754e+07	1039.82
3	2.73371e+07	484.654	4	2.84127e+07	2286.03	5	2.67689e+07	1082.53
3	2.76284e+07	468.197	4	2.84303e+07	1951.81	5	2.67839e+07	963.885
3	2.76467e+07	469.503	4	2.8448e+07	1845.48	5	2.67989e+07	669.664
3	2.77013e+07	606.342	4	2.84656e+07	1940.04	5	2.68138e+07	569.298
3	2.77195e+07	608.016	4	2.84833e+07	1895.19	5	2.68288e+07	458.45
4	2.03825e+07	610.522	4	2.85009e+07	1568.22	5	2.68587e+07	386.82
4	2.04001e+07	669.863	4	2.85186e+07	1719.25	5	2.68736e+07	273.777
4	2.04177e+07	542.007	4	2.85362e+07	1911.73	5	2.77559e+07	299.355
4	2.04707e+07	458.585	4	2.85539e+07	1967.75	5	2.81298e+07	280.497
4	2.04883e+07	455.067	4	2.85715e+07	2136.35	5	2.81597e+07	278.815
4	2.0506e+07	489.71	4	2.85892e+07	2149.6	6	1.7929e+07	279.081
5	2.5426e+06	480.555	4	2.86068e+07	2023.47	6	1.79446e+07	441.843
5	2.55756e+06	482.874	4	2.86245e+07	1395.59	6	1.79602e+07	442.477
5	2.60242e+06	460.716	4	2.86421e+07	2061.38	6	1.79759e+07	281.932
5	2.61737e+06	448.328	4	2.86598e+07	2240.72	6	18007135	347.251
5	7.7617e+06	1236.03	4	2.86774e+07	2283.13	6	1.89919e+07	375.047
5	7.77665e+06	1232.83	4	2.86951e+07	2261.26	6	1.91013e+07	287.18
5	7.79161e+06	1517.1	4	2.87127e+07	2061.06	6	1.91638e+07	469.06
5	7.80656e+06	1589.02	4	2.87304e+07	1985.73	6	1.91795e+07	455.615
5	7.82152e+06	1574.02	4	2.8748e+07	1755.69	6	1.92576e+07	351.498
5	7.83647e+06	1139.63	4	2.87833e+07	1364.57	6	1.92889e+07	361.613
5	7.85143e+06	1458.16	4	2.88362e+07	1494.49	6	1.93045e+07	774.11
5	7.86638e+06	1048.41	4	2.88539e+07	2060.56	6	1.93201e+07	1040.69
5	7.88134e+06	975.242	4	2.88715e+07	2349.46	6	1.93358e+07	1093.19
5	7.89629e+06	995.219	4	2.88892e+07	2583.51	6	1.93514e+07	713.166
5	7.91124e+06	1186.2	4	2.89068e+07	2689.95	6	1.9367e+07	275.85
5	7.9262e+06	1074.45	4	2.89245e+07	2756.87	6	1.93827e+07	596.993
5	7.94115e+06	1064.14	4	2.89421e+07	2779.78	6	1.93983e+07	1108.35
5	7.95611e+06	867.016	4	2.89598e+07	2791.36	6	1.94139e+07	1049.9
5	7.97106e+06	643.219	4	2.89774e+07	2787.74	6	1.94296e+07	1176.65
6	8.06584e+06	504.23	4	2.89951e+07	2696.46	6	1.94452e+07	890.604
6	8.08147e+06	601.935	4	2.90127e+07	2842.68	6	1.94608e+07	422.89
6	8.09711e+06	436.34	4	2.90304e+07	2741.5	6	2.45721e+07	315.88
6	8.11274e+06	547.775	4	2.9048e+07	2707.98	6	3.11528e+07	311.046
6	8.12837e+06	822.569	4	2.90657e+07	2949.26	6	3.11684e+07	302.639
6	8.144e+06	1040.85	4	2.90833e+07	2904.81	7	2.7187e+06	271.769
6	8.15963e+06	1071.55	4	2.9101e+07	2822.61	7	3.00096e+06	307.235
6	8.17526e+06	1079.33	4	2.91186e+07	2866.72	7	3.01582e+06	350.404
6	8.19089e+06	917.515	4	2.91363e+07	2872.56	7	3.04553e+06	396.56
6	8.20652e+06	586.781	4	2.91539e+07	2769.92	7	3.06038e+06	435.566
6	8.22215e+06	796.496	4	2.91715e+07	2651.12	7	3.07524e+06	462.541
6	8.23778e+06	1124.94	4	2.91892e+07	2522.15	7	3.09009e+06	446.453
6	8.25342e+06	988.881	4	2.92068e+07	2403.24	7	3.10495e+06	376.859
6	8.26905e+06	459.779	4	2.92245e+07	2238.35	7	3.19408e+06	286.843
6	8.28468e+06	1082.47	4	2.92421e+07	1805.36	7	3.20894e+06	502.634
6	8.30031e+06	1304.69	4	2.92598e+07	1799.98	7	3.22379e+06	575.691
6	8.31594e+06	1491.6	4	2.92774e+07	1768.96	7	3.23865e+06	572.118
6	8.33157e+06	1181.3	4	2.92951e+07	1512.74	7	3.2535e+06	455.37
6	8.3472e+06	940.509	4	2.93127e+07	1844.39	7	3.26836e+06	364.568
6	8.36283e+06	582.96	4	2.93304e+07	1837.84	7	3.29807e+06	476.735
6	8.89428e+06	571.278	4	2.9348e+07	1791.53	7	3.31293e+06	722.799
6	8.94118e+06	819.543	4	2.93657e+07	1472.45	7	3.32778e+06	874.942
6	8.95681e+06	728.435	4	2.93833e+07	1565.51	7	3.34264e+06	838.167
6	8.97244e+06	612.088	4	2.9401e+07	1333.65	7	3.35749e+06	1289.85
6	8.98807e+06	579.17	4	3.35305e+07	1328.95	7	3.37235e+06	1396.85
6	9.0037e+06	545.137	4	3.35482e+07	1391.48	7	3.3872e+06	1635.75
6	9.95719e+06	457.696	4	3.35834e+07	1447.06	7	3.40206e+06	1877.97
7	1.79759e+07	762.272	4	3.36011e+07	1496.62	7	3.41692e+06	2063.9
7	1.79908e+07	918.308	4	3.36187e+07	1422.81	7	3.43177e+06	2144.53
7	1.80057e+07	771.678	4	3.37246e+07	1384.36	7	3.44663e+06	2118.68
7	1.80205e+07	851.873	4	3.37423e+07	1696.14	7	3.46148e+06	1812.45
7	1.80354e+07	1234.95	4	3.37599e+07	1996.37	7	3.47634e+06	1934.58
7	1.80502e+07	1304.01	4	3.37776e+07	2210.05	7	3.49119e+06	1859.06
7	1.80651e+07	1207.25	4	3.37952e+07	2359.08	7	3.50605e+06	1257.42
7	1.80799e+07	644.46	4	3.38129e+07	2404.07	7	3.52091e+06	527.536
7	1.81988e+07	480.204	4	3.38305e+07	2372.02	7	3.53576e+06	1424.19
7	2.38882e+07	445.113	4	3.38482e+07	2426.29	7	3.55062e+06	1303.29
7	2.3903e+07	446.303	4	3.38658e+07	2566.47	7	3.56547e+06	1661.4
7	2.59085e+07	448.797	4	3.38835e+07	2650.79	7	3.58033e+06	1497.44
7	2.74385e+07	577.356	4	3.39011e+07	2623.62	7	3.59518e+06	1558.87
7	2.74534e+07	490.486	4	3.39187e+07	2485.93	7	3.61004e+06	1579.05
7	2.75128e+07	479.586	4	3.39364e+07	2686.77	7	3.62489e+06	1375.41
7	2.75276e+07	993.482	4	3.3954e+07	2751.68	7	3.63975e+06	1242.18
7	2.75425e+07	1222.72	4	3.39717e+07	2763.52	7	3.65461e+06	1160.79
7	2.75573e+07	1632.14	4	3.39893e+07	2719.79	7	3.66946e+06	897.183
7	2.75722e+07	1216.23	4	3.4007e+07	2663.25	7	3.68432e+06	582.635
7	2.75871e+07	1765.01	4	3.40246e+07	2677.91	7	3.69917e+06	506.847
7	2.76019e+07	1770.75	4	3.40423e+07	2651.96	7	3.71403e+06	509.857
7	2.76168e+07	1409.67	4	3.40599e+07	2597.34	7	3.72888e+06	338.156
7	2.76316e+07	1052.04	4	3.40776e+07	2444.19	7	1.5346e+07	294.144
7	2.76465e+07	526.995	4	3.40952e+07	2378.03	9	1.63031e+07	274.566
7	2.76613e+07	1063.28	4	3.41129e+07	2203.58	9	1.67622e+07	334.744
7	2.76762e+07	1255.64	4	3.41305e+07	2209.22	9	1.67737e+07	605.114
7	2.7691e+07	1377.34	4	3.41482e+07	2114.35	9	1.67852e+07	756.093
7	2.77059e+07	1659.13	4	3.41658e+07	2088.6	9	1.67967e+07	455.999
7	2.77208e+07	1501.09	4	3.41835e+07	2015.26	9	1.68082e+07	692.932
7	2.77356e+07	1412.32	4	3.42011e+07	1969.46	9	1.68196e+07	751.814
7	2.77505e+07	1413.12	4	3.42188e+07	1852.77	9	1.68311e+07	394.379
7	2.77653e+07	1380.72	4	3.42364e+07	1760.52	9	1.68426e+07	436.313
7	2.77802e+07	1538.16	4	3.42541e+07	1587.65	9	1.69115e+07	273.396
7	2.7795e+07	1957.8	4	3.42717e+07	1426.66	9	1.69459e+07	479.611
7	2.78099e+07	1976.17	4	3.42893e+07	1358.28	9	1.69574e+07	507.231
7	2.78247e+07	1933.45	5	5.21949e+06	1449.62	9	1.69689e+07	441.098
7	2.78396e+07	1673.23	5	5.23445e+06	1557.67	9	1.69804e+07	381.299
7	2.78544e+07	1422.63	5	5.2494e+06	1624.12	9	1.73821e+07	299.286
7	2.78693e+07	1030.76	5	5.26436e+06	1623.8	9	1.74166e+07	449.466
7	2.78842e+07	675.705	5	5.27931e+06	1640.49	9	1.74281e+07	461.033
7	2.7899e+07	635.446	5	5.29426e+06	1653.52	9	1.74395e+07	382.505
7	2.83892e+07	438.576	5	5.30922e+06	1624.75	9	1.7451e+07	284.164
7	2.84486e+07	474.173	5	5.32417e+06	1538.99	9	1.74625e+07	331.398
10	1.59346e+07	471.346	5	5.33913e+06	1468.27	9	1.77265e+07	388.433
10	1.77164e+07	481.641	5	5.35408e+06	1301.86	9	1.7738e+07	341.211
10	1.7728e+07	554.957	5	5.9074e+06	1311.84	9	1.77495e+07	499.853
10	1.77396e+07	590.739	5	5.92236e+06	1402.82	9	1.7761e+07	646.367
10	1.77511e+07	652.01	5	5.93731e+06	1466.79	9	1.77724e+07	628.988
10	1.77627e+07	665.447	5	5.95227e+06	1552.54	9	1.77839e+07	712.777
10	17774268	701.222	5	5.96722e+06	1563	9	1.77954e+07	868.195
10	1.77858e+07	769.595	5	5.98217e+06	1512.62	9	1.78069e+07	789.478
10	1.77974e+07	761.899	5	5.99713e+06	1405.65	9	1.78184e+07	930.8
10	1.7809e+07	714.533	6	7.44065e+06	1251.46	9	1.78298e+07	1074.56
10	1.78205e+07	641.765	6	7.48754e+06	1406.32	9	1.78413e+07	1012.76
10	1.78321e+07	569.906	6	7.56569e+06	1370.84	9	17852802	1031.87
10	1.78437e+07	449.62	6	7.58133e+06	1581.14	9	1.78643e+07	1060.22
10	1.85957e+07	642.024	6	7.64385e+06	1459.74	9	1.78758e+07	992.322
10	1.86073e+07	825.285	6	7.65948e+06	1858.01	9	1.78872e+07	854.307
10	1.86189e+07	995.649	6	7.67511e+06	1922.55	9	1.78987e+07	559.762
10	1.86304e+07	1022.48	6	7.69074e+06	1914.76	9	1.79102e+07	735.959
10	1.8642e+07	815.932	6	7.70637e+06	1795.75	9	1.79217e+07	707.866
10	1.86536e+07	839.322	6	7.722e+06	1579.3	9	1.79332e+07	477.669
10	1.86652e+07	1220.3	6	7.73763e+06	1306.69	9	1.8002e+07	336.218
10	1.86767e+07	1349.18	7	4.48652e+06	1307.85	9	1.80135e+07	455.685
10	1.86883e+07	1297.69	7	4.50137e+06	1510.39	9	1.8289e+07	446.572
10	1.86999e+07	1172.83	7	4.51623e+06	1609.55	9	1.83005e+07	399.655
10	1.87114e+07	1338.86	7	4.53109e+06	1731.87	9	1.87597e+07	374.647
10	1.8723e+07	1263.66	7	4.54594e+06	1766.52	9	18771167	381.245
10	1.87346e+07	919.562	7	4.5608e+06	1718.12	9	1.87826e+07	367.065
10	1.87461e+07	698.772	7	4.57565e+06	1755.36	9	1.87941e+07	384.271
10	1.87809e+07	807.47	7	4.59051e+06	1681.15	9	1.88056e+07	458.796
10	1.87924e+07	1102.97	7	4.60536e+06	1560.11	9	1.88171e+07	326.16
10	1.8804e+07	1023.42	7	4.62022e+06	1300.73	9	2.29382e+07	284.771
10	1.88156e+07	880.134	7	4.64993e+06	1345.28	9	2.29497e+07	337.955
10	1.88387e+07	692.256	7	4.66479e+06	1427.98	9	2.29612e+07	354.646
10	1.88966e+07	681.694	7	4.67964e+06	1303.28	9	2.29727e+07	351.221
10	1.89081e+07	452.015	7	4.6945e+06	1364.89	9	22984167	287.793
10	1.89428e+07	931.369	7	4.70935e+06	1300.55	10	1.57193e+07	282.211
10	1.89544e+07	947.559	7	7.5022e+06	1265.42	10	1.57309e+07	403.884
10	1.8966e+07	794.641	7	7.51706e+06	1273.04	10	1.57424e+07	518.511
10	1.89775e+07	579.623	7	7.53191e+06	1499.7	10	1.5754e+07	410.399
10	1.93478e+07	483.253	7	7.54677e+06	1623.86	10	1.57656e+07	433.857
10	2.22287e+07	659.703	7	7.56162e+06	1660.64	10	1.57771e+07	444.398
10	2.22403e+07	756.448	7	7.57648e+06	1590.56	10	1.57887e+07	298.389
10	2.22519e+07	787.865	7	7.59134e+06	1618.72	10	1.58003e+07	308.503
10	2.22634e+07	795.264	7	7.60619e+06	1794.18	10	1.76859e+07	277.572
10	2.2275e+07	799.019	7	7.62105e+06	1855.53	10	1.7709e+07	296.694
10	2.22866e+07	763.282	7	7.6359e+06	1688.28	10	2.14802e+07	285.548
10	2.22981e+07	671.259	7	7.65076e+06	1408.34	10	2.14917e+07	328.265
10	2.23213e+07	570.797	7	8.33412e+06	1268.81	10	2.15033e+07	346.605
10	2.23329e+07	522.519	7	8.34897e+06	1263.82	10	2.15612e+07	283.93
10	2.2356e+07	436.521	7	8.39354e+06	1565.3	10	2.15727e+07	365.038
10	2.23907e+07	529.167	7	8.40839e+06	1548.13	10	2.15843e+07	353.76
10	2.24023e+07	523.454	7	8.42325e+06	1787.74	10	2.16306e+07	349.429
11	2.99632e+06	461.207	7	8.4381e+06	1812.68	10	2.16421e+07	443.776
11	3.01058e+06	460.117	7	8.45296e+06	1988.16	10	2.16537e+07	404.385
11	18596491	634.43	7	8.46782e+06	2098.82	10	2.16653e+07	411.263
11	1.86108e+07	528.254	7	8.48267e+06	2103.51	10	2.16768e+07	296.746
11	1.86393e+07	545.562	7	8.49753e+06	2022.88	10	2.20354e+07	342.926
11	18653530	837.043	7	8.51238e+06	1863.25	10	2.2047e+07	407.467
11	1.86678e+07	734.289	7	8.52724e+06	1919.53	10	2.20586e+07	379.14
11	1.8682e+07	673.303	7	8.54209e+06	1834.7	10	2.22668e+07	334.688
11	1.86963e+07	447.16	7	8.55695e+06	1787.02	10	2.22784e+07	311.751
12	3.9227e+06	437.299	7	8.5718e+06	1487.62	11	3.26634e+06	345.887
12	3.93645e+06	487.402	7	8.58666e+06	1490.58	11	3.2806e+06	442.197
12	7.52624e+06	449.682	7	8.60152e+06	1469.91	11	3.29487e+06	563.461
12	7.53999e+06	475.419	8	3.52824e+06	1325.61	11	3.30913e+06	509.612
12	2.13765e+07	611.873	8	3.54247e+06	1311.13	11	3.32339e+06	401.501
12	2.13902e+07	852.354	8	3.55669e+06	1437.04	11	3.33765e+06	464.772
12	2.1404e+07	1011.71	8	3.57092e+06	1695.67	11	3.35192e+06	344.156
12	2.14177e+07	1139.68	8	3.58515e+06	1865.06	11	3.36618e+06	319.457
12	2.14315e+07	1195.5	8	3.59937e+06	1907.14	11	3.8511e+06	294.151
12	2.14452e+07	1287.69	8	3.6136e+06	1926.05	11	3.86536e+06	339.619
12	2.1459e+07	1314.39	8	3.62783e+06	1875.99	11	4.05078e+06	396.246
12	2.14728e+07	1190.42	8	3642054	1822.66	11	4.06504e+06	377.758
12	2.14865e+07	1114.13	8	3.65628e+06	1658.76	11	4.0793e+06	311.427
12	2.15003e+07	1150.8	8	3.67051e+06	1685.51	11	7.74475e+06	356.335
12	2.1514e+07	895.26	8	3.68473e+06	1542.27	11	7.75901e+06	334.258
12	2.15415e+07	529.538	11	142859	1366.99	11	7.77327e+06	386.799
12	2.15553e+07	1042.67	11	157121	1483.76	11	7.78754e+06	290.956
12	2.1569e+07	1187.05	11	171382	1264.35	12	2.65479e+07	330.758
12	2.15828e+07	1202.5	11	199906	1340.73	12	2.65892e+07	449.57
12	2.15965e+07	1134.35	11	214167	1299.77	12	2.66029e+07	329.204
12	2.16103e+07	1028.85	11	2.09649e+07	1258.5	12	2.66167e+07	351.145
12	2.1624e+07	923.775	11	2.09792e+07	1416.98	12	2.66305e+07	506.854
12	2.16378e+07	638.891	11	2.09934e+07	1322.13	12	2.66442e+07	406.43
