# Supplementary material for: Porous borders at the wild-crop interface promote weed adaptation in Southeast Asia
Source: Nat Commun. 2024 Feb 21;15:1182. doi: 10.1038/s41467-024-45447-0 (PMC10881511; doi:10.1038/s41467-024-45447-0)
Supplement: Supplementary file 14 — Supplementary Data 11 [file 41467_2024_45447_MOESM14_ESM.xlsx]

## Sheet: Data 11
Supplementary Data 11. Genomic regions of shared low nucleotide diversity (π) among the analyzed weedy strains.
Groups of comparison	Number of windows	Chromosome	Start	End	Candidate gene
US-BHA/US-SH/Malaysian/indica_like_Thai	2	6	5300001	5400000	LOC_Os06g10310, LOC_Os06g10320, LOC_Os06g10330, LOC_Os06g10340, LOC_Os06g10350, LOC_Os06g10355, LOC_Os06g10360, LOC_Os06g10370, LOC_Os06g10380, LOC_Os06g10390, LOC_Os06g10400, LOC_Os06g10410, LOC_Os06g10420, LOC_Os06g10430, LOC_Os06g10440, LOC_Os06g10450, LOC_Os06g10460, LOC_Os06g10470, LOC_Os06g10480,
		12	25300001	25400000	LOC_Os12g40920, LOC_Os12g40930, LOC_Os12g40940, LOC_Os12g40950, LOC_Os12g40960, LOC_Os12g40970, LOC_Os12g40980, LOC_Os12g40990, LOC_Os12g41000, LOC_Os12g41010, LOC_Os12g41020, LOC_Os12g41030, LOC_Os12g41040, LOC_Os12g41050, LOC_Os12g41060, LOC_Os12g41070
US-BHA/Malaysian/US-SH/wild_like_Thai	1	10	22200001	22300000	LOC_Os10g41440, LOC_Os10g41450, LOC_Os10g41460, LOC_Os10g41470, LOC_Os10g41480, LOC_Os10g41490, LOC_Os10g41510, LOC_Os10g41520, LOC_Os10g41534, LOC_Os10g41550, LOC_Os10g41560
US-BHA/indica_like_Thai/wild_like_Thai	1	9	7500001	7600000	LOC_Os09g13000, LOC_Os09g13010, LOC_Os09g13020, LOC_Os09g13030, LOC_Os09g13040, LOC_Os09g13050, LOC_Os09g13060, LOC_Os09g13070, LOC_Os09g13080, LOC_Os09g13090, LOC_Os09g13100, LOC_Os09g13110, LOC_Os09g13120, LOC_Os09g13130, LOC_Os09g13140, LOC_Os09g13150, LOC_Os09g13160, LOC_Os09g13170, LOC_Os09g13180, LOC_Os09g13190
US-BHA/US-SH/wild_like_Thai	1	1	7100001	7200000	LOC_Os01g12830, LOC_Os01g12840, LOC_Os01g12850, LOC_Os01g12860, LOC_Os01g12870, LOC_Os01g12880, LOC_Os01g12890, LOC_Os01g12900, LOC_Os01g12910, LOC_Os01g12920, LOC_Os01g12930, LOC_Os01g12940, LOC_Os01g12950
US-BHA/Malaysian/US-SH	2	2	1600001	1700000	LOC_Os02g03800, LOC_Os02g03810, LOC_Os02g03820, LOC_Os02g03830, LOC_Os02g03840, LOC_Os02g03850, LOC_Os02g03860, LOC_Os02g03870, LOC_Os02g03880, LOC_Os02g03890, LOC_Os02g03900, LOC_Os02g03910, LOC_Os02g03920, LOC_Os02g03930, LOC_Os02g03940, LOC_Os02g03950, LOC_Os02g03960
		10	22300001	22400000	LOC_Os10g41580, LOC_Os10g41590, LOC_Os10g41600, LOC_Os10g41610, LOC_Os10g41620, LOC_Os10g41640, LOC_Os10g41650, LOC_Os10g41660, LOC_Os10g41670, LOC_Os10g41689, LOC_Os10g41692, LOC_Os10g41694, LOC_Os10g41696, LOC_Os10g41710, LOC_Os10g41720, LOC_Os10g41730, LOC_Os10g41749, LOC_Os10g41740
US-BHA/US-SH/indica_like_Thai	2	2	1200001	1300000	LOC_Os02g03050, LOC_Os02g03060, LOC_Os02g03070, LOC_Os02g03080, LOC_Os02g03090, LOC_Os02g03100, LOC_Os02g03110, LOC_Os02g03120, LOC_Os02g03130, LOC_Os02g03140, LOC_Os02g03150, LOC_Os02g03160, LOC_Os02g03170, LOC_Os02g03180, LOC_Os02g03190, LOC_Os02g03200, LOC_Os02g03210, LOC_Os02g03220, LOC_Os02g03230, LOC_Os02g03240
		6	5200001	5300000	LOC_Os06g10170, LOC_Os06g10180, LOC_Os06g10190, LOC_Os06g10200, LOC_Os06g10210, LOC_Os06g10220, LOC_Os06g10230, LOC_Os06g10240, LOC_Os06g10250, LOC_Os06g10260, LOC_Os06g10269, LOC_Os06g10280, LOC_Os06g10290, LOC_Os06g10300, LOC_Os06g10310
US-BHA/Malaysian/indica_like_Thai	3	3	21100001	21200000	LOC_Os03g38010, LOC_Os03g38020, LOC_Os03g38040, LOC_Os03g38050, LOC_Os03g38070, LOC_Os03g38076, LOC_Os03g38082, LOC_Os03g38090, LOC_Os03g38094, LOC_Os03g38100, LOC_Os03g38110, LOC_Os03g38120, LOC_Os03g38130, LOC_Os03g38140, LOC_Os03g38150, LOC_Os03g38170
		3	24800001	24900000	LOC_Os03g44140, LOC_Os03g44150, LOC_Os03g44159, LOC_Os03g44170, LOC_Os03g44180, LOC_Os03g44190, LOC_Os03g44200, LOC_Os03g44210, LOC_Os03g44220, LOC_Os03g44230, LOC_Os03g44240, LOC_Os03g44250, LOC_Os03g44260, LOC_Os03g44270, LOC_Os03g44280, LOC_Os03g44290
		6	5400001	5500000	LOC_Os06g10480, LOC_Os06g10510, LOC_Os06g10520, LOC_Os06g10530, LOC_Os06g10540, LOC_Os06g10550, LOC_Os06g10560, LOC_Os06g10570, LOC_Os06g10580, LOC_Os06g10590, LOC_Os06g10600
US-SH/indica_like_Thai/wild_like_Thai	4	1	2800001	2900000	LOC_Os01g05840, LOC_Os01g05850, LOC_Os01g05860, LOC_Os01g05870, LOC_Os01g05880, LOC_Os01g05890, LOC_Os01g05900, LOC_Os01g05940, LOC_Os01g05960, LOC_Os01g05970, LOC_Os01g05980, LOC_Os01g06000, LOC_Os01g06010, LOC_Os01g06020, LOC_Os01g06030, LOC_Os01g06040, LOC_Os01g06050, LOC_Os01g06060, LOC_Os01g06070,
		6	21800001	21900000	LOC_Os06g36990, LOC_Os06g37000, LOC_Os06g37010, LOC_Os06g37020, LOC_Os06g37030, LOC_Os06g37040, LOC_Os06g37050, LOC_Os06g37059, LOC_Os06g37070, LOC_Os06g37080, LOC_Os06g37085
		7	3400001	3500000	LOC_Os07g06950, LOC_Os07g06960, LOC_Os07g06970, LOC_Os07g06980, LOC_Os07g06990, LOC_Os07g07000, LOC_Os07g07010, LOC_Os07g07020, LOC_Os07g07030, LOC_Os07g07040, LOC_Os07g07050, LOC_Os07g07060, LOC_Os07g07070, LOC_Os07g07080
		11	28500001	28600000	LOC_Os11g48120, LOC_Os11g48130, LOC_Os11g48140
Malaysian/indica_like_Thai wild_like_Thai	4	1	2100001	2200000	LOC_Os01g04670, LOC_Os01g04680, LOC_Os01g04690, LOC_Os01g04699, LOC_Os01g04710, LOC_Os01g04720, LOC_Os01g04730, LOC_Os01g04740, LOC_Os01g04750, LOC_Os01g04760, LOC_Os01g04770, LOC_Os01g04780, LOC_Os01g04790
		1	3600001	3700000	LOC_Os01g07530, LOC_Os01g07540, LOC_Os01g07550, LOC_Os01g07560, LOC_Os01g07570, LOC_Os01g07579, LOC_Os01g07590, LOC_Os01g07600, LOC_Os01g07610, LOC_Os01g07620, LOC_Os01g07630, LOC_Os01g07640, LOC_Os01g07650, LOC_Os01g07660, LOC_Os01g07670, LOC_Os01g07680, LOC_Os01g07700
		6	11300001	11400000	LOC_Os06g19790, LOC_Os06g19800, LOC_Os06g19810, LOC_Os06g19820, LOC_Os06g19830, LOC_Os06g19840, LOC_Os06g19854, LOC_Os06g19870, LOC_Os06g19880, LOC_Os06g19890, LOC_Os06g19900, LOC_Os06g19910, LOC_Os06g19920
		6	19400001	19500000	LOC_Os06g33320, LOC_Os06g33330, LOC_Os06g33340, LOC_Os06g33350, LOC_Os06g33360, LOC_Os06g33370, LOC_Os06g33380, LOC_Os06g33390, LOC_Os06g33400, LOC_Os06g33410, LOC_Os06g33420, LOC_Os06g33430, LOC_Os06g33440, LOC_Os06g33450, LOC_Os06g33460, LOC_Os06g33470
Malaysian/US-SH/indica_like_Thai	6	1	1	100000	LOC_Os01g01010, LOC_Os01g01019, LOC_Os01g01030, LOC_Os01g01040, LOC_Os01g01050, LOC_Os01g01060, LOC_Os01g01070, LOC_Os01g01080, LOC_Os01g01090, LOC_Os01g01100, LOC_Os01g01110, LOC_Os01g01115, LOC_Os01g01120, LOC_Os01g01130, LOC_Os01g01140, LOC_Os01g01150, LOC_Os01g01160, LOC_Os01g01170, LOC_Os01g01180, LOC_Os01g01190, LOC_Os01g01200, LOC_Os01g01210
		3	12800001	12900000	LOC_Os03g22350, LOC_Os03g22360, LOC_Os03g22370, LOC_Os03g22380, LOC_Os03g22390, LOC_Os03g22400, LOC_Os03g22410, LOC_Os03g22420, LOC_Os03g22430, LOC_Os03g22440, LOC_Os03g22450, LOC_Os03g22460, LOC_Os03g22470, LOC_Os03g22480
		3	13100001	13200000	LOC_Os03g22690, LOC_Os03g22700, LOC_Os03g22720, LOC_Os03g22730, LOC_Os03g22740, LOC_Os03g22750, LOC_Os03g22760, LOC_Os03g22770, LOC_Os03g22780, LOC_Os03g22790, LOC_Os03g22800, LOC_Os03g22810, LOC_Os03g22820, LOC_Os03g22830
		9	12800001	12900000	LOC_Os09g21210, LOC_Os09g21220, LOC_Os09g21230, LOC_Os09g21240, LOC_Os09g21250, LOC_Os09g21260, LOC_Os09g21270, LOC_Os09g21280, LOC_Os09g21290, LOC_Os09g21300, LOC_Os09g21310, LOC_Os09g21320, LOC_Os09g21330, LOC_Os09g21340, LOC_Os09g21350, LOC_Os09g21360, LOC_Os09g21370
		9	13900001	14000000	LOC_Os09g23390, LOC_Os09g23399, LOC_Os09g23410, LOC_Os09g23420, LOC_Os09g23430, LOC_Os09g23440, LOC_Os09g23450, LOC_Os09g23460, LOC_Os09g23470, LOC_Os09g23480, LOC_Os09g23490, LOC_Os09g23500, LOC_Os09g23510, LOC_Os09g23520, LOC_Os09g23530, LOC_Os09g23540, LOC_Os09g23550
		9	18200001	18300000	LOC_Os09g29930, LOC_Os09g29940, LOC_Os09g29950, LOC_Os09g29960, LOC_Os09g29970, LOC_Os09g29980, LOC_Os09g29990, LOC_Os09g30000, LOC_Os09g30010, LOC_Os09g30020, LOC_Os09g30030, LOC_Os09g30040, LOC_Os09g30050, LOC_Os09g30060, LOC_Os09g30070, LOC_Os09g30079, LOC_Os09g30090, LOC_Os09g30100
US-BHA/indica_like_Thai	7	3	33700001	33800000	LOC_Os03g59190, LOC_Os03g59200, LOC_Os03g59210, LOC_Os03g59220, LOC_Os03g59225, LOC_Os03g59240, LOC_Os03g59250, LOC_Os03g59264, LOC_Os03g59280, LOC_Os03g59290, LOC_Os03g59300, LOC_Os03g59310, LOC_Os03g59320, LOC_Os03g59330, LOC_Os03g59340, LOC_Os03g59350, LOC_Os03g59360, LOC_Os03g59370, LOC_Os03g59380, LOC_Os03g59390
		3	34400001	34500000	LOC_Os03g60530, LOC_Os03g60540, LOC_Os03g60550, LOC_Os03g60560, LOC_Os03g60570, LOC_Os03g60580, LOC_Os03g60590, LOC_Os03g60600, LOC_Os03g60610, LOC_Os03g60620, LOC_Os03g60630, LOC_Os03g60639, LOC_Os03g60650, LOC_Os03g60660, LOC_Os03g60670, LOC_Os03g60690, LOC_Os03g60700, LOC_Os03g60710
		3	34500001	34600000	LOC_Os03g60710, LOC_Os03g60720, LOC_Os03g60730, LOC_Os03g60740, LOC_Os03g60750, LOC_Os03g60760, LOC_Os03g60780, LOC_Os03g60790, LOC_Os03g60800, LOC_Os03g60810, LOC_Os03g60820, LOC_Os03g60830, LOC_Os03g60840, LOC_Os03g60850, LOC_Os03g60870, LOC_Os03g60880, LOC_Os03g60890
		3	34900001	35000000	LOC_Os03g61560, LOC_Os03g61570, LOC_Os03g61580, LOC_Os03g61590, LOC_Os03g61600, LOC_Os03g61610, LOC_Os03g61620, LOC_Os03g61630, LOC_Os03g61640, LOC_Os03g61650, LOC_Os03g61660, LOC_Os03g61670, LOC_Os03g61680, LOC_Os03g61690, LOC_Os03g61700, LOC_Os03g61710, LOC_Os03g61720, LOC_Os03g61730, LOC_Os03g61740, LOC_Os03g61750
		7	15700001	15800000	LOC_Os07g27090, LOC_Os07g27100, LOC_Os07g27110, LOC_Os07g27120, LOC_Os07g27130, LOC_Os07g27140, LOC_Os07g27150, LOC_Os07g27159, LOC_Os07g27170, LOC_Os07g27180, LOC_Os07g27190
		7	15600001	15700000	LOC_Os07g26940, LOC_Os07g26950, LOC_Os07g26960, LOC_Os07g26974, LOC_Os07g26990, LOC_Os07g27000, LOC_Os07g27010, LOC_Os07g27014, LOC_Os07g27020, LOC_Os07g27030, LOC_Os07g27040, LOC_Os07g27050, LOC_Os07g27060, LOC_Os07g27070, LOC_Os07g27080
		9	7600001	7700000	LOC_Os09g13200, LOC_Os09g13210, LOC_Os09g13220, LOC_Os09g13230, LOC_Os09g13240, LOC_Os09g13250, LOC_Os09g13260, LOC_Os09g13269, LOC_Os09g13280, LOC_Os09g13290, LOC_Os09g13300, LOC_Os09g13310, LOC_Os09g13320, LOC_Os09g13330, LOC_Os09g13340
US-BHA/wild_like_Thai	10	1	41700001	41800000	LOC_Os01g71970, LOC_Os01g71980, LOC_Os01g71990, LOC_Os01g72000, LOC_Os01g72009, LOC_Os01g72020, LOC_Os01g72030, LOC_Os01g72049
		4	18300001	18400000	LOC_Os04g30910, LOC_Os04g30920, LOC_Os04g30930, LOC_Os04g30940, LOC_Os04g30950, LOC_Os04g30960, LOC_Os04g30970, LOC_Os04g30980, LOC_Os04g30990, LOC_Os04g31000, LOC_Os04g31010, LOC_Os04g31020, LOC_Os04g31030, LOC_Os04g31040, LOC_Os04g31050, LOC_Os04g31070
		8	16300001	16400000	LOC_Os08g26810, LOC_Os08g26820, LOC_Os08g26830, LOC_Os08g26840, LOC_Os08g26850, LOC_Os08g26860, LOC_Os08g26870, LOC_Os08g26875, LOC_Os08g26880, LOC_Os08g26890, LOC_Os08g26894
		9	6800001	6900000	LOC_Os09g12050, LOC_Os09g12060, LOC_Os09g12070, LOC_Os09g12080, LOC_Os09g12090, LOC_Os09g12100, LOC_Os09g12110, LOC_Os09g12120, LOC_Os09g12130, LOC_Os09g12140, LOC_Os09g12150, LOC_Os09g12160, LOC_Os09g12170, LOC_Os09g12180, LOC_Os09g12190, LOC_Os09g12200
		11	4600001	4700000	LOC_Os11g08650, LOC_Os11g08660, LOC_Os11g08670, LOC_Os11g08680, LOC_Os11g08689, LOC_Os11g08698, LOC_Os11g08707, LOC_Os11g08720, LOC_Os11g08729, LOC_Os11g08740, LOC_Os11g08750, LOC_Os11g08760, LOC_Os11g08770, LOC_Os11g08780, LOC_Os11g08790, LOC_Os11g08800, LOC_Os11g08810, LOC_Os11g08820, LOC_Os11g08830, LOC_Os11g08840, LOC_Os11g08850, LOC_Os11g08860, LOC_Os11g08870
		11	4700001	4800000	LOC_Os11g08880, LOC_Os11g08889, LOC_Os11g08900, LOC_Os11g08909, LOC_Os11g08918, LOC_Os11g08930, LOC_Os11g08940, LOC_Os11g08950, LOC_Os11g08959, LOC_Os11g08970, LOC_Os11g08980, LOC_Os11g08990, LOC_Os11g09000, LOC_Os11g09010, LOC_Os11g09020
		11	4800001	4900000	LOC_Os11g09030, LOC_Os11g09040, LOC_Os11g09050, LOC_Os11g09060, LOC_Os11g09070, LOC_Os11g09080, LOC_Os11g09089, LOC_Os11g09100, LOC_Os11g09110, LOC_Os11g09120, LOC_Os11g09130, LOC_Os11g09140, LOC_Os11g09150, LOC_Os11g09160
		11	4900001	5000000	LOC_Os11g09170, LOC_Os11g09180, LOC_Os11g09190, LOC_Os11g09200, LOC_Os11g09210, LOC_Os11g09220, LOC_Os11g09230, LOC_Os11g09240, LOC_Os11g09250, LOC_Os11g09260, LOC_Os11g09270, LOC_Os11g09280, LOC_Os11g09290, LOC_Os11g09300, LOC_Os11g09310, LOC_Os11g09329
		11	5000001	5100000	LOC_Os11g09329, LOC_Os11g09350, LOC_Os11g09360, LOC_Os11g09370, LOC_Os11g09375, LOC_Os11g09390, LOC_Os11g09395, LOC_Os11g09410, LOC_Os11g09414, LOC_Os11g09418, LOC_Os11g09450, LOC_Os11g09460, LOC_Os11g09470, LOC_Os11g09474, LOC_Os11g09478, LOC_Os11g09510, LOC_Os11g09520
		11	5100001	5200000	LOC_Os11g09520, LOC_Os11g09530, LOC_Os11g09540, LOC_Os11g09550, LOC_Os11g09560, LOC_Os11g09570, LOC_Os11g09580, LOC_Os11g09590, LOC_Os11g09600, LOC_Os11g09610, LOC_Os11g09620, LOC_Os11g09630, LOC_Os11g09640, LOC_Os11g09650, LOC_Os11g09660, LOC_Os11g09670, LOC_Os11g09680, LOC_Os11g09684, LOC_Os11g09690, LOC_Os11g09700, LOC_Os11g09710, LOC_Os11g09720, LOC_Os11g09730, LOC_Os11g09735, LOC_Os11g09740
US-SH/indica_like_Thai	11	1	8300001	8400000	LOC_Os01g14840, LOC_Os01g14850, LOC_Os01g14860, LOC_Os01g14870, LOC_Os01g14880, LOC_Os01g14890, LOC_Os01g14900, LOC_Os01g14910, LOC_Os01g14920, LOC_Os01g14926, LOC_Os01g14932, LOC_Os01g14940, LOC_Os01g14950, LOC_Os01g14960, LOC_Os01g14970, LOC_Os01g14980
		2	1300001	1400000	LOC_Os02g03250, LOC_Os02g03260, LOC_Os02g03270, LOC_Os02g03280, LOC_Os02g03294, LOC_Os02g03310, LOC_Os02g03320, LOC_Os02g03330, LOC_Os02g03340, LOC_Os02g03350, LOC_Os02g03360, LOC_Os02g03370, LOC_Os02g03380, LOC_Os02g03390, LOC_Os02g03400, LOC_Os02g03410, LOC_Os02g03420, LOC_Os02g03430, LOC_Os02g03440
		2	18800001	18900000	LOC_Os02g31840, LOC_Os02g31845, LOC_Os02g31850, LOC_Os02g31860, LOC_Os02g31867, LOC_Os02g31874, LOC_Os02g31881, LOC_Os02g31890, LOC_Os02g31899, LOC_Os02g31910, LOC_Os02g31920, LOC_Os02g31922, LOC_Os02g31924, LOC_Os02g31926, LOC_Os02g31930, LOC_Os02g31940, LOC_Os02g31950, LOC_Os02g31960, LOC_Os02g31970, LOC_Os02g31980, LOC_Os02g31990, LOC_Os02g32000
		2	19000001	19100000	LOC_Os02g32180, LOC_Os02g32190, LOC_Os02g32200, LOC_Os02g32210, LOC_Os02g32220, LOC_Os02g32230, LOC_Os02g32240, LOC_Os02g32250, LOC_Os02g32270, LOC_Os02g32280, LOC_Os02g32290, LOC_Os02g32300, LOC_Os02g32310, LOC_Os02g32320, LOC_Os02g32330, LOC_Os02g32340, LOC_Os02g32350
		3	26000001	26100000	LOC_Os03g45990, LOC_Os03g46010, LOC_Os03g46030, LOC_Os03g46040, LOC_Os03g46046, LOC_Os03g46052, LOC_Os03g46060, LOC_Os03g46070, LOC_Os03g46080, LOC_Os03g46090, LOC_Os03g46100, LOC_Os03g46110, LOC_Os03g46120, LOC_Os03g46130, LOC_Os03g46134, LOC_Os03g46140, LOC_Os03g46150
		4	22800001	22900000	LOC_Os04g38700, LOC_Os04g38710, LOC_Os04g38720, LOC_Os04g38730, LOC_Os04g38740, LOC_Os04g38750, LOC_Os04g38760, LOC_Os04g38770, LOC_Os04g38780, LOC_Os04g38790, LOC_Os04g38800, LOC_Os04g38810
		5	20400001	20500000	LOC_Os05g34520, LOC_Os05g34530, LOC_Os05g34540, LOC_Os05g34550, LOC_Os05g34560, LOC_Os05g34570, LOC_Os05g34580, LOC_Os05g34590, LOC_Os05g34600, LOC_Os05g34610, LOC_Os05g34620, LOC_Os05g34630, LOC_Os05g34640, LOC_Os05g34650, LOC_Os05g34655
		6	3900001	4000000	LOC_Os06g08060, LOC_Os06g08070, LOC_Os06g08080, LOC_Os06g08090, LOC_Os06g08100, LOC_Os06g08110, LOC_Os06g08120, LOC_Os06g08130, LOC_Os06g08140, LOC_Os06g08154, LOC_Os06g08170, LOC_Os06g08180, LOC_Os06g08190, LOC_Os06g08200, LOC_Os06g08210, LOC_Os06g08220, LOC_Os06g08230, LOC_Os06g08240, LOC_Os06g08250
		8	24200001	24300000	LOC_Os08g38200, LOC_Os08g38210, LOC_Os08g38220, LOC_Os08g38230, LOC_Os08g38240, LOC_Os08g38250, LOC_Os08g38260, LOC_Os08g38270, LOC_Os08g38280, LOC_Os08g38289, LOC_Os08g38300, LOC_Os08g38310, LOC_Os08g38320, LOC_Os08g38330, LOC_Os08g38340, LOC_Os08g38350, LOC_Os08g38360, LOC_Os08g38370, LOC_Os08g38380
		9	18300001	18400000	LOC_Os09g30105, LOC_Os09g30120, LOC_Os09g30130, LOC_Os09g30140, LOC_Os09g30150, LOC_Os09g30160, LOC_Os09g30170, LOC_Os09g30180, LOC_Os09g30190, LOC_Os09g30200, LOC_Os09g30210, LOC_Os09g30220
		12	7600001	7700000	LOC_Os12g13550, LOC_Os12g13560, LOC_Os12g13570, LOC_Os12g13580, LOC_Os12g13590, LOC_Os12g13600, LOC_Os12g13610, LOC_Os12g13620, LOC_Os12g13630, LOC_Os12g13640, LOC_Os12g13650, LOC_Os12g13660, LOC_Os12g13670
US-BHA/US-SH	12	1	400001	500000	LOC_Os01g01760, LOC_Os01g01770, LOC_Os01g01780, LOC_Os01g01790, LOC_Os01g01800, LOC_Os01g01810, LOC_Os01g01830, LOC_Os01g01840, LOC_Os01g01850, LOC_Os01g01860, LOC_Os01g01870, LOC_Os01g01880, LOC_Os01g01890, LOC_Os01g01900, LOC_Os01g01910, LOC_Os01g01920
		1	20300001	20400000	LOC_Os01g36580, LOC_Os01g36590, LOC_Os01g36600, LOC_Os01g36610, LOC_Os01g36620, LOC_Os01g36630, LOC_Os01g36640, LOC_Os01g36660, LOC_Os01g36670, LOC_Os01g36680, LOC_Os01g36690, LOC_Os01g36700, LOC_Os01g36710, LOC_Os01g36720, LOC_Os01g36730
		2	4100001	4200000	LOC_Os02g07830, LOC_Os02g07840, LOC_Os02g07850, LOC_Os02g07860, LOC_Os02g07870, LOC_Os02g07880, LOC_Os02g07890, LOC_Os02g07900, LOC_Os02g07910, LOC_Os02g07920, LOC_Os02g07930, LOC_Os02g07940, LOC_Os02g07950, LOC_Os02g07960, LOC_Os02g07970, LOC_Os02g07980, LOC_Os02g07990, LOC_Os02g08000, LOC_Os02g08010
		4	16300001	16400000	LOC_Os04g27890, LOC_Os04g27900, LOC_Os04g27910, LOC_Os04g27930, LOC_Os04g27950, LOC_Os04g27960, LOC_Os04g27969, LOC_Os04g27980, LOC_Os04g27990, LOC_Os04g28000, LOC_Os04g28010, LOC_Os04g28020, LOC_Os04g28030, LOC_Os04g28040, LOC_Os04g28050, LOC_Os04g28060, LOC_Os04g28074
		4	21100001	21200000	LOC_Os04g35000, LOC_Os04g35010, LOC_Os04g35020, LOC_Os04g35030, LOC_Os04g35050, LOC_Os04g35060, LOC_Os04g35070, LOC_Os04g35080, LOC_Os04g35090, LOC_Os04g35100, LOC_Os04g35114, LOC_Os04g35130, LOC_Os04g35140, LOC_Os04g35150, LOC_Os04g35160
		6	7300001	7400000	LOC_Os06g13270, LOC_Os06g13280, LOC_Os06g13290, LOC_Os06g13300, LOC_Os06g13310, LOC_Os06g13320, LOC_Os06g13330, LOC_Os06g13340, LOC_Os06g13350, LOC_Os06g13360, LOC_Os06g13370, LOC_Os06g13380, LOC_Os06g13390, LOC_Os06g13399, LOC_Os06g13410, LOC_Os06g13420, LOC_Os06g13430, LOC_Os06g13440,
		7	13500001	13600000	LOC_Os07g23880, LOC_Os07g23890, LOC_Os07g23900, LOC_Os07g23910, LOC_Os07g23920, LOC_Os07g23930, LOC_Os07g23944, LOC_Os07g23960, LOC_Os07g23970, LOC_Os07g23980, LOC_Os07g23990
		7	28100001	28200000	LOC_Os07g47030, LOC_Os07g47040, LOC_Os07g47050, LOC_Os07g47060, LOC_Os07g47070, LOC_Os07g47080, LOC_Os07g47090, LOC_Os07g47100, LOC_Os07g47110, LOC_Os07g47120, LOC_Os07g47130, LOC_Os07g47140, LOC_Os07g47150, LOC_Os07g47160, LOC_Os07g47170
		9	21500001	21600000	LOC_Os09g37240, LOC_Os09g37250, LOC_Os09g37260, LOC_Os09g37270, LOC_Os09g37280, LOC_Os09g37290, LOC_Os09g37300, LOC_Os09g37310, LOC_Os09g37320, LOC_Os09g37330, LOC_Os09g37340, LOC_Os09g37344, LOC_Os09g37350, LOC_Os09g37360, LOC_Os09g37369, LOC_Os09g37380, LOC_Os09g37390, LOC_Os09g37394, LOC_Os09g37400, LOC_Os09g37410, LOC_Os09g37420, LOC_Os09g37430, LOC_Os09g37446, LOC_Os09g37440, LOC_Os09g37452,…
		10	21800001	21900000	LOC_Os10g40770, LOC_Os10g40780, LOC_Os10g40790, LOC_Os10g40800, LOC_Os10g40802, LOC_Os10g40804, LOC_Os10g40806, LOC_Os10g40810, LOC_Os10g40820, LOC_Os10g40824, LOC_Os10g40830, LOC_Os10g40840, LOC_Os10g40859, LOC_Os10g40880
		11	2900001	3000000	LOC_Os11g06100, LOC_Os11g06110, LOC_Os11g06130, LOC_Os11g06140, LOC_Os11g06150, LOC_Os11g06159, LOC_Os11g06170, LOC_Os11g06180, LOC_Os11g06190, LOC_Os11g06200, LOC_Os11g06210, LOC_Os11g06220, LOC_Os11g06230, LOC_Os11g06234, LOC_Os11g06240, LOC_Os11g06250, LOC_Os11g06259, LOC_Os11g06268
		12	25200001	25300000	LOC_Os12g40750, LOC_Os12g40760, LOC_Os12g40770, LOC_Os12g40774, LOC_Os12g40780, LOC_Os12g40790, LOC_Os12g40800, LOC_Os12g40810, LOC_Os12g40820, LOC_Os12g40830, LOC_Os12g40840, LOC_Os12g40850, LOC_Os12g40860, LOC_Os12g40869, LOC_Os12g40880, LOC_Os12g40890, LOC_Os12g40900, LOC_Os12g40910, LOC_Os12g40920
Malaysian/wild_like_Thai	12	1	1700001	1800000	LOC_Os01g03950, LOC_Os01g03960, LOC_Os01g03970, LOC_Os01g03980, LOC_Os01g03989, LOC_Os01g04000, LOC_Os01g04005, LOC_Os01g04010, LOC_Os01g04020, LOC_Os01g04030, LOC_Os01g04040, LOC_Os01g04050, LOC_Os01g04070, LOC_Os01g04080, LOC_Os01g04090, LOC_Os01g04100, LOC_Os01g04110
		1	3900001	4000000	LOC_Os01g08050, LOC_Os01g08060, LOC_Os01g08070, LOC_Os01g08080, LOC_Os01g08090, LOC_Os01g08100, LOC_Os01g08110, LOC_Os01g08120, LOC_Os01g08130, LOC_Os01g08140, LOC_Os01g08150, LOC_Os01g08160, LOC_Os01g08170, LOC_Os01g08180, LOC_Os01g08190, LOC_Os01g08200
		1	4500001	4600000	LOC_Os01g08970, LOC_Os01g08980, LOC_Os01g08990, LOC_Os01g09000, LOC_Os01g09010, LOC_Os01g09020, LOC_Os01g09030, LOC_Os01g09050, LOC_Os01g09060, LOC_Os01g09069, LOC_Os01g09080, LOC_Os01g09090, LOC_Os01g09100, LOC_Os01g09110, LOC_Os01g09120, LOC_Os01g09130, LOC_Os01g09140, LOC_Os01g09150, LOC_Os01g09160
		1	21700001	21800000	LOC_Os01g38620, LOC_Os01g38640, LOC_Os01g38650, LOC_Os01g38660, LOC_Os01g38670, LOC_Os01g38680, LOC_Os01g38690, LOC_Os01g38700, LOC_Os01g38710, LOC_Os01g38720, LOC_Os01g38730, LOC_Os01g38740, LOC_Os01g38750, LOC_Os01g38760, LOC_Os01g38780, LOC_Os01g38790, LOC_Os01g38800, LOC_Os01g38810, LOC_Os01g38820, LOC_Os01g38830, LOC_Os01g38840, LOC_Os01g38850
		5	24100001	24200000	LOC_Os05g41250, LOC_Os05g41259, LOC_Os05g41270, LOC_Os05g41280, LOC_Os05g41290, LOC_Os05g41300, LOC_Os05g41310, LOC_Os05g41320, LOC_Os05g41330, LOC_Os05g41340, LOC_Os05g41350, LOC_Os05g41360, LOC_Os05g41370, LOC_Os05g41380, LOC_Os05g41390, LOC_Os05g41400, LOC_Os05g41410, LOC_Os05g41420, LOC_Os05g41430
		9	16300001	16400000	LOC_Os09g26830, LOC_Os09g26840, LOC_Os09g26850, LOC_Os09g26860, LOC_Os09g26870, LOC_Os09g26880, LOC_Os09g26890, LOC_Os09g26900, LOC_Os09g26910, LOC_Os09g26920, LOC_Os09g26930, LOC_Os09g26940, LOC_Os09g26950, LOC_Os09g26960, LOC_Os09g26970
		9	17100001	17200000	LOC_Os09g28190, LOC_Os09g28200, LOC_Os09g28210, LOC_Os09g28220, LOC_Os09g28230, LOC_Os09g28240, LOC_Os09g28250, LOC_Os09g28260, LOC_Os09g28270, LOC_Os09g28280, LOC_Os09g28290, LOC_Os09g28300, LOC_Os09g28310, LOC_Os09g28320, LOC_Os09g28330
		9	17400001	17500000	LOC_Os09g28600, LOC_Os09g28610, LOC_Os09g28620, LOC_Os09g28630, LOC_Os09g28640, LOC_Os09g28650, LOC_Os09g28660, LOC_Os09g28670, LOC_Os09g28680, LOC_Os09g28690, LOC_Os09g28700, LOC_Os09g28710, LOC_Os09g28720, LOC_Os09g28730, LOC_Os09g28740, LOC_Os09g28750, LOC_Os09g28760, LOC_Os09g28770, LOC_Os09g28780, LOC_Os09g28790, LOC_Os09g28800, LOC_Os09g28810
		9	19200001	19300000	LOC_Os09g32180, LOC_Os09g32190, LOC_Os09g32200, LOC_Os09g32210, LOC_Os09g32220, LOC_Os09g32230, LOC_Os09g32240, LOC_Os09g32250, LOC_Os09g32260, LOC_Os09g32270, LOC_Os09g32274, LOC_Os09g32280, LOC_Os09g32290, LOC_Os09g32300, LOC_Os09g32310, LOC_Os09g32320
		10	11400001	11500000	LOC_Os10g22190, LOC_Os10g22200, LOC_Os10g22210, LOC_Os10g22220, LOC_Os10g22230, LOC_Os10g22240, LOC_Os10g22250, LOC_Os10g22260, LOC_Os10g22270, LOC_Os10g22290, LOC_Os10g22300, LOC_Os10g22310, LOC_Os10g22330, LOC_Os10g22340, LOC_Os10g22350, LOC_Os10g22356, LOC_Os10g22362, LOC_Os10g22370
		11	2100001	2200000	LOC_Os11g04930, LOC_Os11g04935, LOC_Os11g04940, LOC_Os11g04950, LOC_Os11g04954, LOC_Os11g04960, LOC_Os11g04970, LOC_Os11g04980, LOC_Os11g04990, LOC_Os11g05000, LOC_Os11g05010, LOC_Os11g05020, LOC_Os11g05030, LOC_Os11g05040
		12	14300001	14400000	LOC_Os12g24920, LOC_Os12g24930, LOC_Os12g24940, LOC_Os12g24950, LOC_Os12g24960, LOC_Os12g24970, LOC_Os12g24980, LOC_Os12g24990, LOC_Os12g25000, LOC_Os12g25010, LOC_Os12g25020, LOC_Os12g25030, LOC_Os12g25040, LOC_Os12g25050, LOC_Os12g25070
indica_like_Thai/wild_like_Thai	12	1	2300001	2400000	LOC_Os01g04960, LOC_Os01g04970, LOC_Os01g04980, LOC_Os01g04990, LOC_Os01g05000, LOC_Os01g05010, LOC_Os01g05020, LOC_Os01g05030, LOC_Os01g05040, LOC_Os01g05050, LOC_Os01g05060, LOC_Os01g05064, LOC_Os01g05070, LOC_Os01g05080, LOC_Os01g05090, LOC_Os01g05100, LOC_Os01g05105, LOC_Os01g05120,
		1	7200001	7300000	LOC_Os01g12950, LOC_Os01g12990, LOC_Os01g13000, LOC_Os01g13010, LOC_Os01g13020, LOC_Os01g13024, LOC_Os01g13030, LOC_Os01g13040, LOC_Os01g13050, LOC_Os01g13060, LOC_Os01g13070, LOC_Os01g13080, LOC_Os01g13090, LOC_Os01g13100, LOC_Os01g13120
		1	41500001	41600000	LOC_Os01g71630, LOC_Os01g71640, LOC_Os01g71650, LOC_Os01g71660, LOC_Os01g71670, LOC_Os01g71680, LOC_Os01g71690, LOC_Os01g71700, LOC_Os01g71710, LOC_Os01g71720, LOC_Os01g71740, LOC_Os01g71750, LOC_Os01g71760, LOC_Os01g71770, LOC_Os01g71780, LOC_Os01g71790, LOC_Os01g71800, LOC_Os01g71810, LOC_Os01g71820
		6	5000001	5100000	LOC_Os06g09820, LOC_Os06g09830, LOC_Os06g09840, LOC_Os06g09850, LOC_Os06g09860, LOC_Os06g09870, LOC_Os06g09880, LOC_Os06g09890, LOC_Os06g09900, LOC_Os06g09910, LOC_Os06g09920, LOC_Os06g09930, LOC_Os06g09940, LOC_Os06g09950, LOC_Os06g09960, LOC_Os06g09970, LOC_Os06g09980, LOC_Os06g09990,
		6	17700001	17800000	LOC_Os06g30600, LOC_Os06g30610, LOC_Os06g30620, LOC_Os06g30630, LOC_Os06g30640, LOC_Os06g30650, LOC_Os06g30660, LOC_Os06g30670, LOC_Os06g30680, LOC_Os06g30690, LOC_Os06g30700
		6	21500001	21600000	LOC_Os06g36590, LOC_Os06g36600, LOC_Os06g36620, LOC_Os06g36630, LOC_Os06g36640, LOC_Os06g36650, LOC_Os06g36660, LOC_Os06g36670, LOC_Os06g36680, LOC_Os06g36690, LOC_Os06g36700
		6	21600001	21700000	LOC_Os06g36700, LOC_Os06g36710, LOC_Os06g36720, LOC_Os06g36730, LOC_Os06g36740, LOC_Os06g36750, LOC_Os06g36760, LOC_Os06g36770, LOC_Os06g36780, LOC_Os06g36790, LOC_Os06g36800, LOC_Os06g36810, LOC_Os06g36820, LOC_Os06g36830, LOC_Os06g36840
		6	25300001	25400000	LOC_Os06g42140, LOC_Os06g42150, LOC_Os06g42160, LOC_Os06g42164, LOC_Os06g42170, LOC_Os06g42180, LOC_Os06g42190, LOC_Os06g42200, LOC_Os06g42205, LOC_Os06g42210, LOC_Os06g42220, LOC_Os06g42230, LOC_Os06g42240, LOC_Os06g42250, LOC_Os06g42260, LOC_Os06g42270, LOC_Os06g42280, LOC_Os06g42290,
		6	25400001	25500000	LOC_Os06g42300, LOC_Os06g42310, LOC_Os06g42320, LOC_Os06g42330, LOC_Os06g42340, LOC_Os06g42350, LOC_Os06g42360, LOC_Os06g42370, LOC_Os06g42380, LOC_Os06g42390, LOC_Os06g42400, LOC_Os06g42410, LOC_Os06g42420, LOC_Os06g42430
		6	27000001	27100000	LOC_Os06g44730, LOC_Os06g44740, LOC_Os06g44750, LOC_Os06g44760, LOC_Os06g44770, LOC_Os06g44780, LOC_Os06g44790, LOC_Os06g44800, LOC_Os06g44810, LOC_Os06g44820, LOC_Os06g44830, LOC_Os06g44840
		8	20200001	20300000	LOC_Os08g32620, LOC_Os08g32630, LOC_Os08g32650, LOC_Os08g32660, LOC_Os08g32680, LOC_Os08g32690, LOC_Os08g32700, LOC_Os08g32710, LOC_Os08g32720, LOC_Os08g32730, LOC_Os08g32740, LOC_Os08g32750, LOC_Os08g32760, LOC_Os08g32770
		10	16600001	16700000	LOC_Os10g31790, LOC_Os10g31800, LOC_Os10g31810, LOC_Os10g31820, LOC_Os10g31830, LOC_Os10g31840, LOC_Os10g31850, LOC_Os10g31856, LOC_Os10g31864, LOC_Os10g31880, LOC_Os10g31890, LOC_Os10g31900, LOC_Os10g31910, LOC_Os10g31930, LOC_Os10g31940
US-BHA/Malaysian	13	3	21000001	21100000	LOC_Os03g37840, LOC_Os03g37850, LOC_Os03g37860, LOC_Os03g37864, LOC_Os03g37869, LOC_Os03g37878, LOC_Os03g37890, LOC_Os03g37900, LOC_Os03g37915, LOC_Os03g37920, LOC_Os03g37930, LOC_Os03g37940, LOC_Os03g37950, LOC_Os03g37954, LOC_Os03g37960, LOC_Os03g37970, LOC_Os03g37984, LOC_Os03g38000,
		3	21600001	21700000	LOC_Os03g38880, LOC_Os03g38890, LOC_Os03g38900, LOC_Os03g38920, LOC_Os03g38930, LOC_Os03g38940, LOC_Os03g38950, LOC_Os03g38960, LOC_Os03g38970, LOC_Os03g38980, LOC_Os03g38990, LOC_Os03g39000, LOC_Os03g39010, LOC_Os03g39020, LOC_Os03g39040
		3	24500001	24600000	LOC_Os03g43779, LOC_Os03g43790, LOC_Os03g43800, LOC_Os03g43810, LOC_Os03g43814, LOC_Os03g43820, LOC_Os03g43830, LOC_Os03g43840, LOC_Os03g43850, LOC_Os03g43860
		4	16200001	16300000	LOC_Os04g27700, LOC_Os04g27710, LOC_Os04g27720, LOC_Os04g27730, LOC_Os04g27740, LOC_Os04g27750, LOC_Os04g27760, LOC_Os04g27770, LOC_Os04g27790, LOC_Os04g27800, LOC_Os04g27810, LOC_Os04g27820, LOC_Os04g27830, LOC_Os04g27840, LOC_Os04g27850, LOC_Os04g27860, LOC_Os04g27870, LOC_Os04g27880, LOC_Os04g27890
		4	19900001	20000000	LOC_Os04g33170, LOC_Os04g33180, LOC_Os04g33190, LOC_Os04g33200, LOC_Os04g33210, LOC_Os04g33220, LOC_Os04g33230, LOC_Os04g33240, LOC_Os04g33250, LOC_Os04g33260, LOC_Os04g33280, LOC_Os04g33290, LOC_Os04g33300, LOC_Os04g33310, LOC_Os04g33320, LOC_Os04g33390
		4	35200001	35300000	LOC_Os04g59510, LOC_Os04g59520, LOC_Os04g59530, LOC_Os04g59540, LOC_Os04g59550, LOC_Os04g59560, LOC_Os04g59570, LOC_Os04g59580, LOC_Os04g59590, LOC_Os04g59600, LOC_Os04g59610, LOC_Os04g59620, LOC_Os04g59624, LOC_Os04g59630
		5	5800001	5900000	LOC_Os05g10640, LOC_Os05g10650, LOC_Os05g10660, LOC_Os05g10670, LOC_Os05g10680, LOC_Os05g10690, LOC_Os05g10700, LOC_Os05g10710
		5	5900001	6000000	LOC_Os05g10720, LOC_Os05g10730, LOC_Os05g10740, LOC_Os05g10750, LOC_Os05g10754, LOC_Os05g10770, LOC_Os05g10780, LOC_Os05g10790, LOC_Os05g10800, LOC_Os05g10810, LOC_Os05g10820, LOC_Os05g10830, LOC_Os05g10840
		8	21000001	21100000	LOC_Os08g33630, LOC_Os08g33640, LOC_Os08g33650, LOC_Os08g33660, LOC_Os08g33670, LOC_Os08g33680, LOC_Os08g33690, LOC_Os08g33700, LOC_Os08g33710, LOC_Os08g33720, LOC_Os08g33730, LOC_Os08g33740, LOC_Os08g33750
		8	21400001	21500000	LOC_Os08g34140, LOC_Os08g34150, LOC_Os08g34160, LOC_Os08g34170, LOC_Os08g34180, LOC_Os08g34190, LOC_Os08g34200, LOC_Os08g34210, LOC_Os08g34220, LOC_Os08g34230, LOC_Os08g34240, LOC_Os08g34249, LOC_Os08g34258, LOC_Os08g34270
		8	26500001	26600000	LOC_Os08g41940, LOC_Os08g41950, LOC_Os08g41960, LOC_Os08g41980, LOC_Os08g41990, LOC_Os08g42000, LOC_Os08g42010, LOC_Os08g42020, LOC_Os08g42030, LOC_Os08g42040, LOC_Os08g42050, LOC_Os08g42060, LOC_Os08g42070, LOC_Os08g42080, LOC_Os08g42090, LOC_Os08g42100
		9	5100001	5200000	LOC_Os09g09470, LOC_Os09g09480, LOC_Os09g09490, LOC_Os09g09500, LOC_Os09g09510, LOC_Os09g09520, LOC_Os09g09530, LOC_Os09g09540, LOC_Os09g09550, LOC_Os09g09560, LOC_Os09g09570, LOC_Os09g09580, LOC_Os09g09590, LOC_Os09g09600, LOC_Os09g09610, LOC_Os09g09619, LOC_Os09g09630, LOC_Os09g09640, LOC_Os09g09650
		12	2600001	2700000	LOC_Os12g05655, LOC_Os12g05660, LOC_Os12g05680, LOC_Os12g05690, LOC_Os12g05700, LOC_Os12g05709, LOC_Os12g05715, LOC_Os12g05720, LOC_Os12g05730, LOC_Os12g05740, LOC_Os12g05750, LOC_Os12g05760, LOC_Os12g05770, LOC_Os12g05780, LOC_Os12g05790, LOC_Os12g05810, LOC_Os12g05820, LOC_Os12g05830, LOC_Os12g05840, LOC_Os12g05860, LOC_Os12g05870, LOC_Os12g05880
Malaysian/US-SH	15	1	22700001	22800000	LOC_Os01g40230, LOC_Os01g40240, LOC_Os01g40250, LOC_Os01g40260, LOC_Os01g40280, LOC_Os01g40290, LOC_Os01g40299, LOC_Os01g40310, LOC_Os01g40320, LOC_Os01g40330, LOC_Os01g40340, LOC_Os01g40350, LOC_Os01g40360, LOC_Os01g40370, LOC_Os01g40380
		1	25400001	25500000	LOC_Os01g44280, LOC_Os01g44290, LOC_Os01g44310, LOC_Os01g44320, LOC_Os01g44330, LOC_Os01g44340, LOC_Os01g44350, LOC_Os01g44360, LOC_Os01g44370, LOC_Os01g44380, LOC_Os01g44390, LOC_Os01g44394, LOC_Os01g44430, LOC_Os01g44940, LOC_Os01g44950
		1	42300001	42400000	LOC_Os01g72934, LOC_Os01g72940, LOC_Os01g72950, LOC_Os01g72960, LOC_Os01g72970, LOC_Os01g72980, LOC_Os01g72990, LOC_Os01g73000, LOC_Os01g73005, LOC_Os01g73020, LOC_Os01g73024, LOC_Os01g73030, LOC_Os01g73040, LOC_Os01g73060, LOC_Os01g73070, LOC_Os01g73080
		1	43000001	43100000	LOC_Os01g74230, LOC_Os01g74240, LOC_Os01g74250, LOC_Os01g74260, LOC_Os01g74270, LOC_Os01g74280, LOC_Os01g74300, LOC_Os01g74310, LOC_Os01g74320, LOC_Os01g74330, LOC_Os01g74340, LOC_Os01g74350, LOC_Os01g74360, LOC_Os01g74370, LOC_Os01g74380, LOC_Os01g74390, LOC_Os01g74400, LOC_Os01g74410
		3	13000001	13100000	LOC_Os03g22590, LOC_Os03g22600, LOC_Os03g22610, LOC_Os03g22620, LOC_Os03g22634, LOC_Os03g22650, LOC_Os03g22655, LOC_Os03g22670, LOC_Os03g22680, LOC_Os03g22690
		3	28600001	28700000	LOC_Os03g50180, LOC_Os03g50190, LOC_Os03g50210, LOC_Os03g50220, LOC_Os03g50230, LOC_Os03g50240, LOC_Os03g50250, LOC_Os03g50260, LOC_Os03g50270, LOC_Os03g50280, LOC_Os03g50290, LOC_Os03g50300, LOC_Os03g50310, LOC_Os03g50320, LOC_Os03g50325
		3	28700001	28800000	LOC_Os03g50330, LOC_Os03g50340, LOC_Os03g50350, LOC_Os03g50355, LOC_Os03g50364, LOC_Os03g50380, LOC_Os03g50390, LOC_Os03g50400, LOC_Os03g50410, LOC_Os03g50420, LOC_Os03g50430, LOC_Os03g50440, LOC_Os03g50450, LOC_Os03g50470
		2	2800001	2900000	LOC_Os02g05700, LOC_Os02g05710, LOC_Os02g05720, LOC_Os02g05730, LOC_Os02g05744, LOC_Os02g05760, LOC_Os02g05770, LOC_Os02g05780, LOC_Os02g05790, LOC_Os02g05800, LOC_Os02g05810, LOC_Os02g05820, LOC_Os02g05830, LOC_Os02g05840, LOC_Os02g05850, LOC_Os02g05860, LOC_Os02g05870
		2	3500001	3600000	LOC_Os02g06920, LOC_Os02g06930, LOC_Os02g06940, LOC_Os02g06950, LOC_Os02g06960, LOC_Os02g06970, LOC_Os02g06980, LOC_Os02g06990, LOC_Os02g07000, LOC_Os02g07010, LOC_Os02g07020, LOC_Os02g07030
		3	28500001	28600000	LOC_Os03g49980, LOC_Os03g49990, LOC_Os03g50010, LOC_Os03g50020, LOC_Os03g50030, LOC_Os03g50040, LOC_Os03g50050, LOC_Os03g50070, LOC_Os03g50080, LOC_Os03g50090, LOC_Os03g50100, LOC_Os03g50110, LOC_Os03g50120, LOC_Os03g50130, LOC_Os03g50140, LOC_Os03g50150, LOC_Os03g50160
		12	21400001	21500000	LOC_Os12g35280, LOC_Os12g35290, LOC_Os12g35299, LOC_Os12g35310, LOC_Os12g35320, LOC_Os12g35330, LOC_Os12g35340, LOC_Os12g35350, LOC_Os12g35360, LOC_Os12g35364, LOC_Os12g35370, LOC_Os12g35380, LOC_Os12g35390, LOC_Os12g35395, LOC_Os12g35400, LOC_Os12g35410
		12	21500001	21600000	LOC_Os12g35410, LOC_Os12g35420, LOC_Os12g35430, LOC_Os12g35440, LOC_Os12g35450, LOC_Os12g35460, LOC_Os12g35465, LOC_Os12g35470, LOC_Os12g35480, LOC_Os12g35490, LOC_Os12g35510, LOC_Os12g35520, LOC_Os12g35530, LOC_Os12g35540, LOC_Os12g35550, LOC_Os12g35560, LOC_Os12g35570
		12	21600001	21700000	LOC_Os12g35580, LOC_Os12g35590, LOC_Os12g35600, LOC_Os12g35610, LOC_Os12g35620, LOC_Os12g35630, LOC_Os12g35640, LOC_Os12g35650, LOC_Os12g35660, LOC_Os12g35670, LOC_Os12g35680, LOC_Os12g35690, LOC_Os12g35700, LOC_Os12g35710
		12	26100001	26200000	LOC_Os12g42160, LOC_Os12g42170, LOC_Os12g42180, LOC_Os12g42190, LOC_Os12g42200, LOC_Os12g42210, LOC_Os12g42220, LOC_Os12g42230, LOC_Os12g42240, LOC_Os12g42250, LOC_Os12g42260, LOC_Os12g42270
		12	26300001	26400000	LOC_Os12g42370, LOC_Os12g42380, LOC_Os12g42390, LOC_Os12g42400, LOC_Os12g42410, LOC_Os12g42420, LOC_Os12g42430, LOC_Os12g42440, LOC_Os12g42450, LOC_Os12g42460, LOC_Os12g42470, LOC_Os12g42480, LOC_Os12g42490, LOC_Os12g42500, LOC_Os12g42510, LOC_Os12g42520, LOC_Os12g42530, LOC_Os12g42540, LOC_Os12g42550, LOC_Os12g42560, LOC_Os12g42570
US-SH/wild_like_Thai	19	1	2500001	2600000	LOC_Os01g05310, LOC_Os01g05320, LOC_Os01g05330, LOC_Os01g05340, LOC_Os01g05350, LOC_Os01g05360, LOC_Os01g05370, LOC_Os01g05380, LOC_Os01g05390, LOC_Os01g05400, LOC_Os01g05410, LOC_Os01g05420, LOC_Os01g05430, LOC_Os01g05440, LOC_Os01g05450, LOC_Os01g05460, LOC_Os01g05470, LOC_Os01g05480, LOC_Os01g05490, LOC_Os01g05500,
		1	2600001	2700000	LOC_Os01g05500, LOC_Os01g05510, LOC_Os01g05520, LOC_Os01g05530, LOC_Os01g05540, LOC_Os01g05550, LOC_Os01g05560, LOC_Os01g05570, LOC_Os01g05580, LOC_Os01g05585, LOC_Os01g05590, LOC_Os01g05600, LOC_Os01g05610, LOC_Os01g05620, LOC_Os01g05630, LOC_Os01g05640, LOC_Os01g05650, LOC_Os01g05660
		1	42000001	42100000	LOC_Os01g72420, LOC_Os01g72430, LOC_Os01g72440, LOC_Os01g72450, LOC_Os01g72460, LOC_Os01g72470, LOC_Os01g72480, LOC_Os01g72490, LOC_Os01g72500, LOC_Os01g72510, LOC_Os01g72520, LOC_Os01g72530, LOC_Os01g72540, LOC_Os01g72550, LOC_Os01g72560, LOC_Os01g72570
		1	43100001	43200000	LOC_Os01g74430, LOC_Os01g74440, LOC_Os01g74450, LOC_Os01g74460, LOC_Os01g74470, LOC_Os01g74480, LOC_Os01g74490, LOC_Os01g74500, LOC_Os01g74510, LOC_Os01g74520, LOC_Os01g74530, LOC_Os01g74540, LOC_Os01g74550, LOC_Os01g74560, LOC_Os01g74570, LOC_Os01g74580, LOC_Os01g74590, LOC_Os01g74600
		4	17500001	17600000	LOC_Os04g29700, LOC_Os04g29730, LOC_Os04g29740, LOC_Os04g29750, LOC_Os04g29760, LOC_Os04g29770, LOC_Os04g29780, LOC_Os04g29790, LOC_Os04g29800, LOC_Os04g29810
		6	900001	1000000	LOC_Os06g02570, LOC_Os06g02580, LOC_Os06g02590, LOC_Os06g02600, LOC_Os06g02610, LOC_Os06g02620, LOC_Os06g02630, LOC_Os06g02640, LOC_Os06g02650, LOC_Os06g02660, LOC_Os06g02670, LOC_Os06g02680, LOC_Os06g02690, LOC_Os06g02700, LOC_Os06g02710, LOC_Os06g02720, LOC_Os06g02730, LOC_Os06g02740, LOC_Os06g02750
		6	7000001	7100000	LOC_Os06g12810, LOC_Os06g12820, LOC_Os06g12824, LOC_Os06g12830, LOC_Os06g12840, LOC_Os06g12850, LOC_Os06g12860, LOC_Os06g12870, LOC_Os06g12876, LOC_Os06g12882, LOC_Os06g12890, LOC_Os06g12900, LOC_Os06g12910, LOC_Os06g12920, LOC_Os06g12930, LOC_Os06g12940, LOC_Os06g12950, LOC_Os06g12960, LOC_Os06g12970
		6	7100001	7200000	LOC_Os06g12970, LOC_Os06g12980, LOC_Os06g12990, LOC_Os06g13000, LOC_Os06g13010, LOC_Os06g13020, LOC_Os06g13030, LOC_Os06g13040, LOC_Os06g13050, LOC_Os06g13060, LOC_Os06g13070, LOC_Os06g13080, LOC_Os06g13090, LOC_Os06g13100, LOC_Os06g13110
		6	7200001	7300000	LOC_Os06g13110, LOC_Os06g13120, LOC_Os06g13130, LOC_Os06g13140, LOC_Os06g13150, LOC_Os06g13160, LOC_Os06g13170, LOC_Os06g13180, LOC_Os06g13190, LOC_Os06g13200, LOC_Os06g13210, LOC_Os06g13215, LOC_Os06g13220, LOC_Os06g13230, LOC_Os06g13240, LOC_Os06g13250, LOC_Os06g13270
		6	8100001	8200000	LOC_Os06g14440, LOC_Os06g14450, LOC_Os06g14460, LOC_Os06g14470, LOC_Os06g14480, LOC_Os06g14490, LOC_Os06g14500, LOC_Os06g14510, LOC_Os06g14520, LOC_Os06g14530, LOC_Os06g14540, LOC_Os06g14550, LOC_Os06g14560
		6	11000001	11100000	LOC_Os06g19340, LOC_Os06g19350, LOC_Os06g19360, LOC_Os06g19370, LOC_Os06g19380, LOC_Os06g19390, LOC_Os06g19400, LOC_Os06g19410, LOC_Os06g19420, LOC_Os06g19430, LOC_Os06g19444, LOC_Os06g19460, LOC_Os06g19470, LOC_Os06g19480, LOC_Os06g19490
		6	21900001	22000000	LOC_Os06g37085, LOC_Os06g37090, LOC_Os06g37100, LOC_Os06g37109, LOC_Os06g37120, LOC_Os06g37130, LOC_Os06g37140, LOC_Os06g37150, LOC_Os06g37160, LOC_Os06g37170, LOC_Os06g37180, LOC_Os06g37190, LOC_Os06g37200, LOC_Os06g37210, LOC_Os06g37224, LOC_Os06g37240, LOC_Os06g37250, LOC_Os06g37260
		6	24200001	24300000	LOC_Os06g40590, LOC_Os06g40600, LOC_Os06g40609, LOC_Os06g40620, LOC_Os06g40630, LOC_Os06g40640, LOC_Os06g40650, LOC_Os06g40660, LOC_Os06g40670, LOC_Os06g40680, LOC_Os06g40690, LOC_Os06g40700, LOC_Os06g40704, LOC_Os06g40710, LOC_Os06g40720, LOC_Os06g40730, LOC_Os06g40740, LOC_Os06g40750, LOC_Os06g40760, LOC_Os06g40770
		7	3300001	3400000	LOC_Os07g06760, LOC_Os07g06770, LOC_Os07g06780, LOC_Os07g06790, LOC_Os07g06800, LOC_Os07g06810, LOC_Os07g06820, LOC_Os07g06830, LOC_Os07g06834, LOC_Os07g06840, LOC_Os07g06850, LOC_Os07g06860, LOC_Os07g06870, LOC_Os07g06880, LOC_Os07g06890, LOC_Os07g06900, LOC_Os07g06910, LOC_Os07g06920, LOC_Os07g06930, LOC_Os07g06940
		8	500001	600000	LOC_Os08g01840, LOC_Os08g01850, LOC_Os08g01859, LOC_Os08g01870, LOC_Os08g01880, LOC_Os08g01890, LOC_Os08g01900, LOC_Os08g01910, LOC_Os08g01920, LOC_Os08g01930, LOC_Os08g01940, LOC_Os08g01950
		9	6900001	7000000	LOC_Os09g12210, LOC_Os09g12220, LOC_Os09g12230, LOC_Os09g12240, LOC_Os09g12250, LOC_Os09g12260, LOC_Os09g12270, LOC_Os09g12290
		11	3000001	3100000	LOC_Os11g06268, LOC_Os11g06280, LOC_Os11g06290, LOC_Os11g06300, LOC_Os11g06310, LOC_Os11g06320, LOC_Os11g06330, LOC_Os11g06340, LOC_Os11g06350, LOC_Os11g06360, LOC_Os11g06370, LOC_Os11g06380, LOC_Os11g06390, LOC_Os11g06400, LOC_Os11g06410, LOC_Os11g06420
		12	12300001	12400000	LOC_Os12g21850, LOC_Os12g21860, LOC_Os12g21870, LOC_Os12g21880, LOC_Os12g21890, LOC_Os12g21900, LOC_Os12g21910, LOC_Os12g21920, LOC_Os12g21930, LOC_Os12g21940, LOC_Os12g21950, LOC_Os12g21960, LOC_Os12g21970, LOC_Os12g21980, LOC_Os12g21990, LOC_Os12g22000, LOC_Os12g22010, LOC_Os12g22020, LOC_Os12g22030,
		12	12400001	12500000	LOC_Os12g22040, LOC_Os12g22050, LOC_Os12g22060, LOC_Os12g22070, LOC_Os12g22080, LOC_Os12g22090, LOC_Os12g22110, LOC_Os12g22120, LOC_Os12g22129, LOC_Os12g22140, LOC_Os12g22145, LOC_Os12g22150, LOC_Os12g22160, LOC_Os12g22170, LOC_Os12g22180, LOC_Os12g22190
Malaysian/indica_like_Thai	28	1	100001	200000	LOC_Os01g01230, LOC_Os01g01240, LOC_Os01g01250, LOC_Os01g01260, LOC_Os01g01270, LOC_Os01g01280, LOC_Os01g01290, LOC_Os01g01295, LOC_Os01g01302, LOC_Os01g01307, LOC_Os01g01312, LOC_Os01g01320, LOC_Os01g01330, LOC_Os01g01340, LOC_Os01g01350, LOC_Os01g01360, LOC_Os01g01369, LOC_Os01g01380, LOC_Os01g01390,
		1	39300001	39400000	LOC_Os01g67610, LOC_Os01g67620, LOC_Os01g67630, LOC_Os01g67640, LOC_Os01g67650, LOC_Os01g67660, LOC_Os01g67670, LOC_Os01g67680, LOC_Os01g67690, LOC_Os01g67700, LOC_Os01g67710, LOC_Os01g67720, LOC_Os01g67730, LOC_Os01g67740, LOC_Os01g67750, LOC_Os01g67760, LOC_Os01g67770, LOC_Os01g67780
		2	6900001	7000000	LOC_Os02g13020, LOC_Os02g13030, LOC_Os02g13040, LOC_Os02g13050, LOC_Os02g13060, LOC_Os02g13070, LOC_Os02g13080, LOC_Os02g13090, LOC_Os02g13100, LOC_Os02g13110, LOC_Os02g13120, LOC_Os02g13130, LOC_Os02g13140
		2	7700001	7800000	LOC_Os02g14100, LOC_Os02g14110, LOC_Os02g14120, LOC_Os02g14130, LOC_Os02g14140, LOC_Os02g14150, LOC_Os02g14160, LOC_Os02g14170, LOC_Os02g14180, LOC_Os02g14190, LOC_Os02g14210, LOC_Os02g14220, LOC_Os02g14230
		2	12000001	12100000	LOC_Os02g20360, LOC_Os02g20370, LOC_Os02g20380, LOC_Os02g20394, LOC_Os02g20410, LOC_Os02g20420, LOC_Os02g20430, LOC_Os02g20440, LOC_Os02g20450, LOC_Os02g20460, LOC_Os02g20470, LOC_Os02g20480, LOC_Os02g20490, LOC_Os02g20500
		2	26500001	26600000	LOC_Os02g43906, LOC_Os02g43912, LOC_Os02g43920, LOC_Os02g43930, LOC_Os02g43940, LOC_Os02g43950, LOC_Os02g43960, LOC_Os02g43970, LOC_Os02g43980, LOC_Os02g43990, LOC_Os02g44000, LOC_Os02g44010, LOC_Os02g44020, LOC_Os02g44030, LOC_Os02g44040, LOC_Os02g44050, LOC_Os02g44060, LOC_Os02g44070
		2	27100001	27200000	LOC_Os02g44730, LOC_Os02g44740, LOC_Os02g44750, LOC_Os02g44760, LOC_Os02g44770, LOC_Os02g44780, LOC_Os02g44790, LOC_Os02g44800, LOC_Os02g44810, LOC_Os02g44820, LOC_Os02g44830, LOC_Os02g44840, LOC_Os02g44850, LOC_Os02g44860, LOC_Os02g44870, LOC_Os02g44880, LOC_Os02g44890, LOC_Os02g44900
		3	1	100000	LOC_Os03g01008, LOC_Os03g01012, LOC_Os03g01014, LOC_Os03g01018, LOC_Os03g01016, LOC_Os03g01020, LOC_Os03g01040, LOC_Os03g01050, LOC_Os03g01060, LOC_Os03g01070, LOC_Os03g01080, LOC_Os03g01090, LOC_Os03g01100, LOC_Os03g01110, LOC_Os03g01120, LOC_Os03g01130
		3	13800001	13900000	LOC_Os03g24260, LOC_Os03g24264, LOC_Os03g24270, LOC_Os03g24280, LOC_Os03g24290, LOC_Os03g24300, LOC_Os03g24310, LOC_Os03g24320, LOC_Os03g24339, LOC_Os03g24360, LOC_Os03g24370, LOC_Os03g24380, LOC_Os03g24390, LOC_Os03g24400
		3	22600001	22700000	LOC_Os03g40650, LOC_Os03g40670, LOC_Os03g40690, LOC_Os03g40700, LOC_Os03g40710, LOC_Os03g40720, LOC_Os03g40725, LOC_Os03g40770, LOC_Os03g40780, LOC_Os03g40790, LOC_Os03g40800, LOC_Os03g40820
		3	24700001	24800000	LOC_Os03g43990, LOC_Os03g44000, LOC_Os03g44010, LOC_Os03g44020, LOC_Os03g44030, LOC_Os03g44040, LOC_Os03g44050, LOC_Os03g44070, LOC_Os03g44100, LOC_Os03g44110, LOC_Os03g44130, LOC_Os03g44140
		3	26700001	26800000	LOC_Os03g47190, LOC_Os03g47200, LOC_Os03g47210, LOC_Os03g47230, LOC_Os03g47240, LOC_Os03g47246, LOC_Os03g47252, LOC_Os03g47260, LOC_Os03g47270, LOC_Os03g47280, LOC_Os03g47290, LOC_Os03g47300, LOC_Os03g47310, LOC_Os03g47320, LOC_Os03g47330, LOC_Os03g47350, LOC_Os03g47360, LOC_Os03g47370, LOC_Os03g47380, LOC_Os03g47390, LOC_Os03g47410,
		3	26800001	26900000	LOC_Os03g47420, LOC_Os03g47430, LOC_Os03g47440, LOC_Os03g47460, LOC_Os03g47470, LOC_Os03g47480, LOC_Os03g47490, LOC_Os03g47500, LOC_Os03g47510, LOC_Os03g47530, LOC_Os03g47540, LOC_Os03g47550, LOC_Os03g47560, LOC_Os03g47564, LOC_Os03g47570, LOC_Os03g47574
		3	28100001	28200000	LOC_Os03g49380, LOC_Os03g49400, LOC_Os03g49410, LOC_Os03g49420, LOC_Os03g49430, LOC_Os03g49440, LOC_Os03g49450, LOC_Os03g49464, LOC_Os03g49480, LOC_Os03g49485, LOC_Os03g49490, LOC_Os03g49500, LOC_Os03g49510, LOC_Os03g49520, LOC_Os03g49524, LOC_Os03g49530
		5	13600001	13700000	LOC_Os05g23790, LOC_Os05g23800, LOC_Os05g23810, LOC_Os05g23820, LOC_Os05g23830, LOC_Os05g23840, LOC_Os05g23850, LOC_Os05g23860, LOC_Os05g23870, LOC_Os05g23880, LOC_Os05g23890, LOC_Os05g23900, LOC_Os05g23910, LOC_Os05g23924
		6	26400001	26500000	LOC_Os06g43840, LOC_Os06g43850, LOC_Os06g43860, LOC_Os06g43870, LOC_Os06g43875, LOC_Os06g43880, LOC_Os06g43890, LOC_Os06g43900, LOC_Os06g43910, LOC_Os06g43920, LOC_Os06g43930, LOC_Os06g43940, LOC_Os06g43950, LOC_Os06g43960, LOC_Os06g43970, LOC_Os06g43980, LOC_Os06g43990, LOC_Os06g44000
		7	28400001	28500000	LOC_Os07g47500, LOC_Os07g47510, LOC_Os07g47520, LOC_Os07g47530, LOC_Os07g47540, LOC_Os07g47550, LOC_Os07g47560, LOC_Os07g47570, LOC_Os07g47580, LOC_Os07g47590, LOC_Os07g47610, LOC_Os07g47620, LOC_Os07g47630, LOC_Os07g47640, LOC_Os07g47650, LOC_Os07g47660, LOC_Os07g47670, LOC_Os07g47680, LOC_Os07g47690, LOC_Os07g47700, LOC_Os07g47710,
		8	24300001	24400000	LOC_Os08g38400, LOC_Os08g38410, LOC_Os08g38420, LOC_Os08g38430, LOC_Os08g38440, LOC_Os08g38450, LOC_Os08g38460, LOC_Os08g38470, LOC_Os08g38480, LOC_Os08g38490, LOC_Os08g38500, LOC_Os08g38510, LOC_Os08g38520, LOC_Os08g38530, LOC_Os08g38540, LOC_Os08g38550, LOC_Os08g38560, LOC_Os08g38570, LOC_Os08g38580, LOC_Os08g38590, LOC_Os08g38600, LOC_Os08g38610
		8	25800001	25900000	LOC_Os08g40790, LOC_Os08g40800, LOC_Os08g40810, LOC_Os08g40820, LOC_Os08g40830, LOC_Os08g40840, LOC_Os08g40850, LOC_Os08g40860, LOC_Os08g40870, LOC_Os08g40880, LOC_Os08g40890, LOC_Os08g40900, LOC_Os08g40910, LOC_Os08g40919, LOC_Os08g40930
		8	26000001	26100000	LOC_Os08g41160, LOC_Os08g41170, LOC_Os08g41180, LOC_Os08g41190, LOC_Os08g41200, LOC_Os08g41210, LOC_Os08g41220, LOC_Os08g41230, LOC_Os08g41240, LOC_Os08g41250, LOC_Os08g41260, LOC_Os08g41270, LOC_Os08g41280, LOC_Os08g41290, LOC_Os08g41300, LOC_Os08g41310
		9	9500001	9600000	LOC_Os09g15550, LOC_Os09g15560, LOC_Os09g15570, LOC_Os09g15580, LOC_Os09g15590, LOC_Os09g15600, LOC_Os09g15610, LOC_Os09g15620, LOC_Os09g15630, LOC_Os09g15639, LOC_Os09g15644, LOC_Os09g15650, LOC_Os09g15660, LOC_Os09g15670, LOC_Os09g15680, LOC_Os09g15690, LOC_Os09g15700, LOC_Os09g15710, LOC_Os09g15720
		9	13800001	13900000	LOC_Os09g23250, LOC_Os09g23260, LOC_Os09g23270, LOC_Os09g23280, LOC_Os09g23290, LOC_Os09g23300, LOC_Os09g23310, LOC_Os09g23320, LOC_Os09g23330, LOC_Os09g23334, LOC_Os09g23340, LOC_Os09g23350, LOC_Os09g23360, LOC_Os09g23370, LOC_Os09g23380
		9	14000001	14100000	LOC_Os09g23560, LOC_Os09g23570, LOC_Os09g23580, LOC_Os09g23595, LOC_Os09g23590, LOC_Os09g23599, LOC_Os09g23610, LOC_Os09g23620, LOC_Os09g23630, LOC_Os09g23640, LOC_Os09g23650, LOC_Os09g23660, LOC_Os09g23670, LOC_Os09g23680, LOC_Os09g23690, LOC_Os09g23700, LOC_Os09g23710, LOC_Os09g23720
		9	18400001	18500000	LOC_Os09g30230, LOC_Os09g30240, LOC_Os09g30250, LOC_Os09g30260, LOC_Os09g30270, LOC_Os09g30280, LOC_Os09g30290, LOC_Os09g30300, LOC_Os09g30310, LOC_Os09g30320, LOC_Os09g30330, LOC_Os09g30340, LOC_Os09g30350, LOC_Os09g30360, LOC_Os09g30370, LOC_Os09g30380, LOC_Os09g30390, LOC_Os09g30400
		10	13500001	13600000	LOC_Os10g26210, LOC_Os10g26220, LOC_Os10g26230, LOC_Os10g26240, LOC_Os10g26250, LOC_Os10g26260, LOC_Os10g26270, LOC_Os10g26280, LOC_Os10g26290, LOC_Os10g26300, LOC_Os10g26320, LOC_Os10g26330, LOC_Os10g26340, LOC_Os10g26349, LOC_Os10g26360
		11	21300001	21400000	LOC_Os11g36910, LOC_Os11g36920, LOC_Os11g36930, LOC_Os11g36940, LOC_Os11g36950, LOC_Os11g36960, LOC_Os11g36970, LOC_Os11g36980, LOC_Os11g36990, LOC_Os11g37000, LOC_Os11g37010, LOC_Os11g37020, LOC_Os11g37040
		12	5100001	5200000	LOC_Os12g09660, LOC_Os12g09670, LOC_Os12g09680, LOC_Os12g09690, LOC_Os12g09700, LOC_Os12g09710, LOC_Os12g09720, LOC_Os12g09739, LOC_Os12g09760, LOC_Os12g09770, LOC_Os12g09780, LOC_Os12g09790, LOC_Os12g09800, LOC_Os12g09810, LOC_Os12g09820
		12	25900001	26000000	LOC_Os12g41870, LOC_Os12g41880, LOC_Os12g41890, LOC_Os12g41900, LOC_Os12g41910, LOC_Os12g41920, LOC_Os12g41930, LOC_Os12g41940, LOC_Os12g41950, LOC_Os12g41956, LOC_Os12g41962, LOC_Os12g41970
