# Supplementary material for: Porous borders at the wild-crop interface promote weed adaptation in Southeast Asia
Source: Nat Commun. 2024 Feb 21;15:1182. doi: 10.1038/s41467-024-45447-0 (PMC10881511; doi:10.1038/s41467-024-45447-0)
Supplement: Supplementary file 16 — Source data [file 41467_2024_45447_MOESM16_ESM.zip]

Archive with 6 entries (6 files):
- Fig 1 and Suppl Fig 1.fasta
- Fig 3 and Suppl Fig 4-8.txt
- Fig 4.xlsx
- Fig 5.xlsx
- Suppl Fig 2.txt
- Suppl Fig 9.fasta
