# Supplementary material for: Porous borders at the wild-crop interface promote weed adaptation in Southeast Asia
Source: Nat Commun. 2024 Feb 21;15:1182. doi: 10.1038/s41467-024-45447-0 (PMC10881511; doi:10.1038/s41467-024-45447-0)
Supplement: Supplementary file 16 — Source data [file 41467_2024_45447_MOESM16_ESM.zip › Fig 3 and Suppl Fig 4-8.txt]

CHROM	START	END	SH_1001_01_culti	SH_1001_01_wild	SH_1002_02_culti	SH_1002_02_wild	SH_1004_01_culti	SH_1004_01_wild	BHA_1005_02_culti	BHA_1005_02_wild	BHA_1025_01_culti	BHA_1025_01_wild	SH_1047_01_culti	SH_1047_01_wild	BHA_1081_01_culti	BHA_1081_01_wild	SH_1091_01_culti	SH_1091_01_wild	BHA_1096_01_culti	BHA_1096_01_wild	SH_1098_01_culti	SH_1098_01_wild	BHA_10A_culti	BHA_10A_wild	BHA_1107_01_culti	BHA_1107_01_wild	SH_1141_01_culti	SH_1141_01_wild	SH_1160_01_culti	SH_1160_01_wild	BHA_1166_02_culti	BHA_1166_02_wild	SH_1179_01_culti	SH_1179_01_wild	BHA_1188_01_culti	BHA_1188_01_wild	SH_1190_01_culti	SH_1190_01_wild	SH_1199_01_culti	SH_1199_01_wild	SH_1210_02_culti	SH_1210_02_wild	BHA_1214_02_culti	BHA_1214_02_wild	SH_1333_02_culti	SH_1333_02_wild	SH_1344_02_culti	SH_1344_02_wild	BHA_18A_culti
chr01	1	100000	0	0	0	0	0	0	3	31	3	27	0	1	2	32	2	0	2	25	0	1	2	34	4	26	0	1	0	1	1	35	0	0	3	34	0	0	0	1	0	0	2	30	0	0	0	1	2
chr01	100001	200000	5	10	2	8	6	14	7	41	5	47	7	7	3	55	7	6	9	48	7	4	3	45	2	62	7	3	2	5	7	45	6	12	5	52	2	5	3	6	6	11	6	36	5	13	5	5	9
chr01	200001	300000	3	1	4	7	4	1	4	35	6	53	4	1	8	46	4	3	6	43	4	6	2	48	8	54	5	0	5	8	6	44	5	1	7	41	4	1	5	2	5	6	3	43	4	1	5	5	2
chr01	300001	400000	0	0	0	0	0	0	0	24	0	25	0	0	1	20	0	0	1	16	0	0	1	23	1	22	0	0	0	0	2	13	0	0	1	25	0	0	0	0	0	0	0	23	0	0	0	0	1
chr01	400001	500000	1	4	1	4	1	4	11	8	12	8	1	4	11	9	0	4	10	7	0	4	13	8	12	7	0	3	1	4	11	5	0	4	12	8	1	6	0	5	0	3	10	8	0	3	0	4	12
chr01	500001	600000	0	1	0	2	0	2	6	10	8	11	0	2	8	9	0	5	8	15	0	2	6	15	8	10	0	2	0	2	8	14	0	3	8	12	0	2	0	2	0	2	4	10	0	3	0	1	7
chr01	600001	700000	4	1	3	0	4	1	8	33	3	34	5	3	4	35	3	1	4	30	3	2	9	34	3	30	5	2	3	1	7	31	2	2	7	35	4	0	4	2	6	3	4	28	2	2	6	2	8
chr01	700001	800000	33	61	36	63	49	61	6	68	5	52	35	87	5	69	31	76	3	47	34	82	5	48	5	69	35	79	31	80	7	49	33	76	3	62	33	79	31	66	41	86	4	65	35	80	40	77	10
chr01	800001	900000	53	19	53	39	58	23	29	45	32	56	55	34	49	59	56	36	31	36	55	32	28	57	38	62	50	35	50	25	26	50	60	40	39	59	60	35	58	32	63	38	36	44	56	26	56	48	25
chr01	900001	1000000	33	104	28	108	31	113	19	111	30	123	35	126	19	104	29	107	31	100	31	116	22	116	26	121	26	110	26	103	23	108	33	110	27	104	29	118	31	125	35	110	27	122	25	108	34	106	28
chr01	1000001	1100000	10	10	8	16	8	13	4	16	4	13	4	21	4	10	9	11	5	18	6	14	5	14	4	13	4	19	7	16	4	16	6	17	3	18	7	18	6	14	5	13	3	15	8	14	5	13	3
chr01	1100001	1200000	2	6	3	7	3	6	19	23	18	30	2	5	16	24	3	3	21	22	3	3	14	20	20	25	3	3	3	3	22	24	3	2	21	30	3	3	4	7	2	9	17	23	2	4	2	5	15
chr01	1200001	1300000	4	5	4	7	4	7	15	31	14	28	4	8	18	37	4	6	15	33	5	8	17	30	15	34	4	6	5	5	18	31	4	6	18	26	5	8	4	9	4	6	22	29	4	7	4	5	10
chr01	1300001	1400000	10	6	13	15	10	6	11	108	15	94	12	9	11	70	13	3	17	91	10	11	13	92	20	113	10	16	12	9	8	98	10	8	14	108	13	10	10	12	13	14	13	91	11	11	8	5	11
chr01	1400001	1500000	7	11	8	9	9	11	6	47	6	61	10	12	5	60	7	11	8	56	7	13	5	42	7	56	7	12	7	14	6	50	7	15	7	56	7	12	6	10	7	10	6	43	8	13	7	11	8
chr01	1500001	1600000	80	6	83	6	78	4	3	13	1	9	77	7	3	12	81	8	15	12	81	5	2	16	2	13	79	6	74	7	1	11	82	7	1	11	82	7	80	4	78	4	1	10	80	4	80	5	2
chr01	1600001	1700000	96	9	95	11	97	12	6	21	8	22	97	11	10	26	98	13	9	27	96	8	8	26	10	28	93	7	95	9	9	26	98	12	9	27	97	11	98	8	96	9	6	22	95	11	93	9	8
chr01	1700001	1800000	54	6	56	7	56	7	20	31	20	32	56	7	20	33	57	3	19	32	57	4	16	31	22	32	61	4	57	4	20	32	55	5	19	30	57	7	59	7	58	5	17	32	58	6	57	8	14
chr01	1800001	1900000	14	14	15	12	13	11	3	128	3	119	15	13	1	123	15	9	3	125	12	8	3	128	5	129	12	16	15	10	2	122	15	14	2	128	15	12	17	8	12	11	0	122	13	8	12	13	0
chr01	1900001	2000000	20	60	19	67	23	53	2	110	5	120	17	57	7	143	17	59	4	115	19	60	1	110	7	132	15	59	14	65	3	109	18	51	10	129	18	66	22	59	17	63	10	133	14	69	28	60	5
chr01	2000001	2100000	14	42	22	26	18	35	3	203	6	204	12	21	8	222	20	26	8	224	17	26	3	211	4	211	17	31	21	27	3	210	19	28	4	216	18	27	18	30	13	25	3	209	18	30	16	32	1
chr01	2100001	2200000	25	53	16	44	21	51	3	17	4	23	21	43	2	19	22	43	4	16	21	41	4	19	2	15	17	47	18	41	3	21	17	41	5	18	18	48	18	42	25	35	4	18	18	38	14	33	5
chr01	2200001	2300000	2	28	4	32	3	26	7	20	5	27	3	25	7	24	2	23	3	24	2	26	3	23	3	26	1	23	2	24	6	23	4	20	3	23	1	18	1	25	2	26	4	20	1	14	2	26	5
chr01	2300001	2400000	22	4	23	5	23	6	0	9	0	6	22	6	1	8	22	10	0	8	23	6	0	8	0	9	23	6	23	5	0	8	23	11	0	9	22	5	23	9	23	4	0	8	22	6	24	7	0
chr01	2400001	2500000	16	30	14	54	13	31	2	32	3	27	14	31	3	33	14	40	1	29	13	36	3	48	1	30	15	29	15	35	1	45	15	37	3	44	16	34	15	42	14	40	2	22	14	29	15	42	1
chr01	2500001	2600000	28	60	26	61	24	62	10	51	11	46	30	59	13	44	32	62	11	40	29	60	13	46	15	39	28	62	25	60	12	50	24	58	14	33	31	61	27	62	28	58	10	40	28	59	29	57	12
chr01	2600001	2700000	13	34	13	37	13	36	11	4	10	4	12	36	10	5	11	35	10	5	13	36	11	8	11	4	12	35	13	35	11	3	11	35	8	7	11	36	12	34	13	33	8	5	14	34	13	35	10
chr01	2700001	2800000	17	60	16	53	17	59	14	38	13	50	17	63	12	40	17	55	14	59	17	56	12	46	6	44	14	54	14	48	13	40	12	49	20	46	13	50	17	56	13	64	14	44	16	53	10	55	11
chr01	2800001	2900000	5	6	4	7	4	5	4	6	5	5	3	3	4	5	4	3	4	5	4	5	4	4	4	5	5	3	5	5	3	5	4	3	4	5	4	3	4	6	5	4	4	5	6	3	3	4	4
chr01	2900001	3000000	8	71	9	86	10	56	20	84	21	82	11	88	22	77	9	70	26	84	11	85	19	78	22	82	6	75	12	69	19	82	12	73	21	93	9	74	13	87	12	75	28	83	9	81	10	83	20
chr01	3000001	3100000	19	11	26	14	21	15	3	9	12	12	23	14	11	9	17	16	3	9	20	15	2	5	11	6	17	11	24	15	3	9	18	10	9	11	25	15	19	15	20	12	8	10	16	7	21	14	1
chr01	3100001	3200000	6	23	6	32	5	17	25	11	29	12	9	35	30	13	8	20	23	22	7	35	26	12	29	16	6	28	8	23	21	18	10	41	27	17	5	30	10	23	7	28	20	18	7	24	9	39	28
chr01	3200001	3300000	21	50	19	46	17	66	5	10	4	16	19	43	6	16	23	52	5	15	22	48	7	14	3	11	18	50	18	45	2	9	14	61	4	9	20	45	23	53	14	55	4	10	19	48	27	54	6
chr01	3300001	3400000	4	35	4	35	6	35	0	6	1	18	6	28	0	12	5	38	0	14	6	32	1	16	0	9	4	32	6	34	0	14	6	34	1	13	8	45	7	43	4	39	1	16	7	42	3	41	0
chr01	3400001	3500000	5	9	7	8	5	8	5	9	6	10	6	6	6	8	7	6	5	7	5	6	7	9	6	9	5	9	6	8	6	7	6	11	6	10	5	10	7	7	6	5	6	10	5	8	7	4	5
chr01	3500001	3600000	24	8	20	8	20	9	6	6	7	8	20	6	8	5	20	8	9	8	21	8	8	9	7	7	20	10	20	9	4	5	23	9	4	6	20	8	20	9	24	8	7	6	23	8	20	8	4
chr01	3600001	3700000	12	11	10	12	11	11	0	15	0	10	10	14	0	9	9	12	0	15	12	12	0	14	1	9	10	12	10	12	0	14	12	12	0	10	13	16	11	12	10	11	0	10	11	11	11	12	0
chr01	3700001	3800000	12	17	11	22	10	20	2	23	7	30	13	24	6	32	10	17	5	33	9	23	6	25	7	26	12	23	14	18	3	23	12	24	3	32	12	21	10	21	10	24	8	26	9	19	14	23	9
chr01	3800001	3900000	0	15	1	22	0	27	6	40	4	38	0	14	10	49	0	19	5	41	1	23	6	35	4	34	0	21	0	17	5	38	0	11	4	31	1	26	0	13	0	8	2	46	0	25	0	19	1
chr01	3900001	4000000	2	14	2	11	2	16	1	33	2	33	3	12	2	35	3	15	1	30	2	22	1	31	1	36	2	10	4	13	2	31	3	13	2	42	2	15	0	16	2	16	1	37	2	18	2	12	3
chr01	4000001	4100000	2	18	2	19	2	19	13	24	13	24	2	18	12	26	2	18	13	21	2	17	13	24	14	26	2	19	2	18	12	23	2	18	13	24	2	19	2	18	2	18	13	25	2	19	2	18	12
chr01	4100001	4200000	7	8	7	8	7	9	1	9	0	8	7	6	1	10	7	7	1	10	9	8	1	11	1	9	7	6	7	7	1	11	7	7	1	7	8	8	7	5	9	6	0	6	8	7	7	9	1
chr01	4200001	4300000	3	4	1	2	4	2	2	3	2	2	2	3	1	4	3	2	4	2	2	2	2	2	1	2	3	2	4	1	2	3	2	2	2	3	3	2	4	2	4	2	2	3	2	2	4	2	2
chr01	4300001	4400000	25	17	26	24	24	18	4	22	1	21	25	20	2	23	26	20	5	21	25	21	4	21	2	19	24	19	26	19	4	21	27	19	5	21	27	17	26	18	25	19	4	19	27	18	24	21	6
chr01	4400001	4500000	60	40	54	37	56	44	3	38	3	27	57	33	2	31	60	38	9	45	58	35	7	34	3	37	58	26	57	38	3	26	55	37	1	33	57	28	58	30	60	39	4	34	56	35	59	42	3
chr01	4500001	4600000	40	1	45	4	48	7	4	13	14	18	52	4	9	13	33	7	4	12	30	6	5	16	10	13	44	4	30	6	2	11	46	5	12	16	26	8	47	4	31	4	6	21	43	6	32	8	5
chr01	4600001	4700000	7	9	9	11	9	10	3	11	4	15	6	10	3	11	1	8	1	14	6	18	1	14	0	11	9	23	1	8	1	11	9	14	1	20	4	7	10	20	4	16	0	8	8	8	5	10	0
chr01	4700001	4800000	27	20	28	9	27	17	2	24	2	26	26	14	2	28	3	20	2	29	3	17	2	27	3	26	28	16	3	13	2	28	27	17	4	25	2	22	26	17	3	17	3	23	26	16	4	18	2
chr01	4800001	4900000	39	41	46	45	10	35	2	29	9	40	41	31	9	38	8	32	3	21	13	39	5	29	8	35	43	36	10	34	2	30	42	37	10	44	44	38	46	39	10	40	6	32	44	43	12	37	2
chr01	4900001	5000000	49	18	54	14	7	18	7	20	8	22	49	13	3	20	8	22	5	27	3	22	2	19	4	24	47	14	5	28	7	29	46	14	5	17	53	13	52	15	5	18	4	24	47	15	4	19	5
chr01	5000001	5100000	88	7	89	14	7	8	7	16	8	14	85	8	8	22	9	12	8	15	8	12	6	16	8	17	87	9	8	9	7	16	84	11	58	18	87	12	88	7	9	10	59	13	88	6	9	8	8
chr01	5100001	5200000	47	24	48	20	0	15	6	30	5	28	46	30	6	23	2	21	5	28	4	19	2	27	3	29	48	22	3	20	4	32	46	25	48	21	47	37	49	21	4	17	48	24	53	21	6	19	3
chr01	5200001	5300000	11	11	11	10	2	6	2	12	3	20	11	9	3	15	3	15	3	15	6	13	3	15	4	20	11	9	4	9	3	14	11	13	11	14	11	16	10	11	5	6	11	9	11	8	4	8	3
chr01	5300001	5400000	13	16	14	16	79	12	8	25	30	23	18	16	30	26	77	14	9	23	78	16	33	25	32	26	14	19	76	15	5	29	19	17	41	21	13	15	13	12	75	12	33	15	12	14	79	15	7
chr01	5400001	5500000	25	11	25	18	13	33	13	15	15	20	29	16	17	24	13	16	11	16	13	29	13	22	15	22	32	21	13	25	15	18	31	13	25	24	23	19	31	15	12	23	26	14	25	15	11	22	12
chr01	5500001	5600000	21	33	22	34	42	19	17	31	6	18	22	33	13	28	46	18	9	27	50	21	14	26	14	25	28	34	40	24	16	32	26	39	19	26	45	29	23	37	45	27	20	24	24	31	47	20	15
chr01	5600001	5700000	8	31	8	24	68	5	5	14	8	13	9	28	7	12	69	4	9	12	70	3	5	12	5	10	8	27	69	5	9	11	9	24	10	32	72	6	9	30	70	5	7	28	8	27	73	3	9
chr01	5700001	5800000	13	22	14	28	71	2	7	10	6	9	13	31	6	13	71	5	7	8	70	3	6	12	5	14	12	20	68	4	6	14	12	25	9	25	67	5	11	26	71	4	8	33	10	29	70	9	3
chr01	5800001	5900000	25	19	26	16	1	7	8	19	10	33	25	25	7	32	1	10	9	30	1	9	7	27	8	32	21	26	1	8	11	27	30	23	24	24	1	7	28	21	2	7	21	10	26	21	1	7	7
chr01	5900001	6000000	21	14	21	10	20	9	6	16	7	18	22	17	7	23	20	6	4	18	21	8	5	19	6	20	21	16	21	11	6	15	19	9	22	18	20	12	22	14	20	6	18	20	16	13	20	8	5
chr01	6000001	6100000	12	12	10	8	2	2	3	22	1	17	10	11	2	16	3	1	2	18	4	1	1	10	2	17	11	7	4	2	3	16	12	7	9	4	4	2	12	13	2	2	10	7	11	2	3	2	3
chr01	6100001	6200000	9	7	10	3	4	5	6	15	5	13	8	6	4	9	5	12	5	5	4	11	5	10	3	8	8	5	5	2	5	8	11	7	9	8	4	9	10	7	5	4	9	1	10	4	6	8	4
chr01	6200001	6300000	17	12	16	6	8	8	1	14	1	14	16	8	2	12	9	10	0	13	6	8	0	13	0	10	16	6	7	11	2	13	15	7	17	12	9	8	16	10	7	10	17	10	16	7	6	8	2
chr01	6300001	6400000	31	39	36	42	11	29	6	27	12	34	33	34	14	28	18	36	10	29	19	31	13	37	13	26	36	40	15	32	8	33	35	40	35	19	16	32	35	41	18	29	33	14	36	38	21	34	3
chr01	6400001	6500000	4	4	12	10	4	5	5	10	3	11	10	10	4	13	3	4	2	15	1	4	3	9	4	12	5	5	2	4	5	12	5	4	7	10	3	4	5	6	5	4	8	11	2	5	3	4	6
chr01	6500001	6600000	14	2	12	9	9	11	9	10	5	17	10	5	6	9	13	15	9	8	13	11	8	15	6	9	10	1	10	11	8	6	11	11	5	18	9	13	12	9	11	14	6	5	12	12	13	11	2
chr01	6600001	6700000	17	5	25	5	23	4	18	8	10	10	28	8	14	11	19	2	13	10	20	6	12	12	13	11	19	3	20	3	14	9	19	5	10	12	23	9	19	6	19	7	10	10	17	6	19	6	15
chr01	6700001	6800000	8	29	9	27	9	28	1	8	2	8	8	34	0	7	5	29	0	8	6	40	0	9	3	8	5	26	7	31	1	7	5	30	2	8	6	27	6	27	11	34	0	6	6	30	9	36	0
chr01	6800001	6900000	5	6	10	8	7	6	4	15	2	11	10	3	5	11	10	8	6	14	9	4	3	12	4	15	5	6	7	3	5	15	7	4	4	12	6	6	5	2	8	4	4	11	8	6	8	4	4
chr01	6900001	7000000	7	13	10	14	10	12	3	26	2	13	9	11	2	13	16	17	3	13	14	17	2	17	2	13	14	17	10	14	2	26	13	17	2	23	11	12	15	16	16	16	2	10	14	14	13	17	3
chr01	7000001	7100000	9	5	11	3	9	3	11	5	7	4	12	3	12	4	11	4	11	7	11	3	7	5	9	7	9	5	10	2	8	5	12	2	12	5	11	3	9	3	13	3	10	6	11	3	13	2	10
chr01	7100001	7200000	24	3	22	2	25	5	0	9	5	7	18	1	3	7	23	3	3	8	16	3	3	8	3	7	26	3	21	4	3	7	21	2	3	7	21	3	22	4	17	5	4	10	22	3	20	3	2
chr01	7200001	7300000	23	7	22	9	19	9	4	15	2	10	26	7	2	12	20	7	4	14	22	7	4	14	4	14	21	9	21	6	2	15	22	7	4	15	22	7	24	8	24	9	2	17	20	7	24	9	2
chr01	7300001	7400000	20	30	16	29	15	26	0	14	1	16	24	30	0	17	22	27	1	13	25	27	0	17	0	15	21	27	20	26	1	17	18	27	1	17	21	29	16	27	24	27	2	21	17	28	26	29	0
chr01	7400001	7500000	3	1	6	0	2	2	2	4	1	3	4	1	1	2	4	2	1	3	4	1	1	2	1	4	2	1	3	1	1	5	3	1	2	4	3	2	3	1	5	1	1	2	2	2	5	1	1
chr01	7500001	7600000	8	6	14	7	11	7	7	14	9	13	14	8	7	10	14	7	7	12	16	10	6	8	8	13	10	9	12	7	7	10	14	8	8	10	11	7	11	8	15	7	9	10	12	6	14	7	8
chr01	7600001	7700000	19	13	21	11	19	13	6	36	9	27	16	20	8	37	21	16	9	31	19	24	6	36	8	27	16	16	15	18	11	36	20	18	7	32	17	9	19	8	16	14	8	26	21	17	18	20	7
chr01	7700001	7800000	1	6	2	10	1	12	1	13	3	14	5	11	1	13	3	6	1	10	2	9	1	11	2	13	3	12	3	6	4	15	3	8	1	14	3	9	3	7	4	7	1	14	4	7	4	8	3
chr01	7800001	7900000	15	39	4	22	22	35	4	41	4	31	7	22	4	24	24	31	3	36	6	28	2	42	7	35	19	35	17	28	4	33	19	35	7	52	16	36	21	21	3	29	2	43	18	25	3	24	2
chr01	7900001	8000000	4	5	2	8	3	7	3	38	5	41	2	6	3	32	2	7	2	30	2	5	4	35	4	39	2	6	1	6	4	30	2	7	4	34	2	5	3	6	2	7	3	33	2	8	2	6	4
chr01	8000001	8100000	0	9	0	5	0	11	1	41	1	40	0	9	0	40	0	12	2	39	0	12	1	35	1	40	0	11	0	11	2	42	0	13	2	46	0	12	0	14	0	13	2	35	1	12	0	12	1
chr01	8100001	8200000	3	6	2	3	1	3	1	20	1	16	4	4	0	16	0	4	0	14	2	5	1	19	0	13	3	7	3	7	1	17	1	9	2	18	0	3	1	10	2	2	1	17	1	8	4	10	2
chr01	8200001	8300000	3	14	2	10	2	12	0	43	0	52	2	16	1	55	2	16	5	39	2	13	1	71	6	63	1	12	2	13	0	49	3	13	1	70	3	10	3	11	2	17	0	52	3	17	2	22	1
chr01	8300001	8400000	1	0	1	0	1	0	1	23	0	30	1	0	1	25	1	0	1	23	2	0	2	24	1	24	1	1	1	0	1	27	1	0	1	24	1	0	1	0	1	0	1	23	1	0	1	0	1
chr01	8400001	8500000	1	6	0	3	0	3	4	36	3	25	0	3	1	27	0	3	3	26	0	6	3	31	3	32	1	6	0	4	3	32	1	4	3	39	1	5	1	6	0	6	3	40	1	4	0	6	2
chr01	8500001	8600000	2	12	5	8	5	11	8	51	6	54	5	9	5	63	7	12	11	61	8	13	6	60	5	62	5	11	5	12	7	53	1	13	10	69	1	12	3	13	3	11	7	64	3	9	5	11	8
chr01	8600001	8700000	6	24	4	17	8	20	3	60	4	48	7	30	2	56	7	24	2	53	6	27	1	53	6	46	3	28	6	27	2	55	1	21	3	57	1	28	3	27	7	25	2	45	1	28	4	26	2
chr01	8700001	8800000	2	8	4	15	5	8	4	37	1	26	5	11	2	27	4	12	2	31	4	14	2	26	2	23	2	4	4	15	4	23	2	3	2	44	2	4	2	7	4	12	2	39	2	3	4	14	3
chr01	8800001	8900000	2	6	15	15	13	11	8	26	8	30	17	13	8	19	14	13	12	23	15	13	7	27	14	34	4	6	10	14	8	25	2	4	5	35	2	4	2	4	24	14	9	22	5	5	21	14	12
chr01	8900001	9000000	9	2	1	5	1	5	4	9	3	7	0	3	2	9	1	3	4	7	1	4	3	7	4	9	6	2	1	3	3	6	7	2	6	12	7	2	8	3	1	3	3	10	7	0	1	3	3
chr01	9000001	9100000	10	6	2	0	2	0	2	16	5	2	2	0	5	7	2	0	4	18	2	0	1	18	8	8	10	3	2	0	6	14	10	3	6	18	12	8	9	3	2	0	2	17	9	4	2	0	5
chr01	9100001	9200000	0	12	6	16	7	15	6	31	10	30	5	12	9	22	5	12	9	31	6	10	11	34	8	21	1	9	5	13	4	24	3	10	8	34	2	13	1	18	4	12	7	30	3	13	6	14	7
chr01	9200001	9300000	3	10	7	11	4	10	0	3	0	3	7	12	1	2	5	10	0	2	5	10	1	2	1	2	1	11	6	11	1	2	2	14	0	3	0	12	2	9	6	14	0	2	4	10	6	12	0
chr01	9300001	9400000	7	9	13	13	12	10	23	29	24	23	13	17	24	23	10	19	23	22	15	19	21	21	23	29	8	19	10	11	20	22	10	23	20	27	9	21	6	16	16	19	16	22	4	19	12	22	18
chr01	9400001	9500000	6	6	4	5	4	6	9	18	10	20	6	7	9	22	4	5	8	17	3	7	11	20	7	19	2	8	6	5	9	23	4	7	9	29	5	8	3	8	4	7	7	16	2	4	3	6	7
chr01	9500001	9600000	10	8	15	14	11	11	12	24	8	29	11	12	11	31	11	8	10	22	10	10	8	30	10	27	9	10	13	15	12	30	10	9	13	26	13	9	10	9	10	9	7	29	10	10	10	8	8
chr01	9600001	9700000	4	20	3	16	4	11	4	15	5	25	9	17	4	23	6	17	4	21	5	16	6	25	4	18	4	13	6	17	4	22	5	14	5	20	6	14	6	15	5	18	5	17	6	15	5	14	6
chr01	9700001	9800000	3	5	3	6	3	3	1	4	1	5	4	4	1	5	3	3	1	3	4	3	1	4	1	8	3	6	3	4	1	4	4	4	1	6	3	4	3	5	3	4	1	7	3	5	3	5	1
chr01	9800001	9900000	3	11	5	24	5	16	7	22	9	18	7	25	9	16	4	22	6	19	6	22	10	22	10	16	3	27	5	19	4	17	5	23	9	17	5	19	4	19	6	20	9	12	4	21	5	26	5
chr01	9900001	10000000	7	9	9	13	9	14	12	17	5	16	12	14	6	22	13	12	10	16	12	18	6	16	7	18	13	14	7	11	7	14	10	11	7	16	11	13	12	19	12	12	8	13	11	10	12	14	12
chr01	10000001	10100000	14	27	18	24	12	24	15	26	9	39	16	21	15	39	17	25	20	29	16	23	16	43	15	48	15	22	14	24	15	28	17	22	13	44	14	23	18	27	14	25	11	43	16	20	14	28	13
chr01	10100001	10200000	27	29	28	31	27	38	21	38	20	33	26	31	17	33	24	33	24	34	25	30	3	27	22	28	31	29	27	28	16	31	24	34	4	32	26	32	26	36	31	29	4	26	24	22	24	32	20
chr01	10200001	10300000	13	7	8	10	12	5	17	7	9	9	9	9	10	11	9	13	13	16	9	12	6	17	9	10	11	10	12	9	15	10	9	12	7	21	9	8	9	11	10	10	6	14	9	14	9	12	10
chr01	10300001	10400000	11	27	10	27	11	30	11	22	11	30	11	33	11	34	9	26	12	31	10	37	3	30	11	35	11	36	10	30	11	27	10	33	6	33	11	31	11	31	11	31	3	32	10	31	11	32	14
chr01	10400001	10500000	15	17	16	24	16	20	22	18	21	27	16	29	20	37	21	23	16	22	18	28	6	24	13	32	17	39	17	26	13	23	10	30	7	31	23	31	21	26	20	23	7	22	25	21	23	30	14
chr01	10500001	10600000	20	5	22	3	20	4	14	20	14	18	22	3	14	19	20	2	13	18	22	5	3	21	13	19	21	4	20	4	14	17	21	3	5	25	21	5	23	3	22	4	2	21	23	4	21	6	12
chr01	10600001	10700000	4	59	4	64	3	55	6	66	4	56	4	58	6	64	4	58	6	60	5	55	3	62	6	52	5	57	3	61	5	64	8	58	2	73	6	55	5	57	6	55	3	52	4	60	4	60	6
chr01	10700001	10800000	7	67	17	89	13	56	22	83	8	84	7	70	9	81	10	71	14	75	12	81	18	86	8	80	8	83	11	77	11	72	17	82	16	80	11	90	9	84	12	79	15	63	8	83	11	82	8
chr01	10800001	10900000	11	11	10	14	9	10	6	21	5	10	7	12	5	11	6	11	8	15	6	17	9	18	7	9	10	9	9	12	8	15	6	13	10	22	9	11	9	10	7	8	10	17	10	10	13	12	5
chr01	10900001	11000000	16	26	19	24	14	19	15	23	16	21	18	24	17	21	20	24	16	24	21	20	13	24	17	22	22	26	15	23	17	22	21	20	16	23	19	23	17	24	19	25	13	25	20	22	16	22	10
chr01	11000001	11100000	63	9	64	12	65	6	64	11	60	10	64	9	64	10	63	5	64	10	64	12	2	10	63	11	65	10	61	7	65	11	64	10	3	13	66	11	62	10	61	10	3	12	64	12	64	9	64
chr01	11100001	11200000	201	41	200	45	198	46	196	49	203	47	196	47	205	49	191	41	204	46	194	43	18	33	206	47	195	42	196	40	202	47	196	44	16	35	195	49	194	42	197	40	16	37	189	37	195	47	193
chr01	11200001	11300000	93	19	92	19	96	18	89	22	99	17	102	22	101	20	96	14	95	16	91	27	5	32	93	14	84	19	93	19	96	19	95	21	9	32	97	20	94	20	100	23	11	32	90	19	88	19	98
chr01	11300001	11400000	179	46	186	42	180	35	183	47	183	44	186	35	184	40	185	36	182	39	184	38	15	93	186	40	185	36	188	39	178	40	183	35	20	96	188	37	181	36	185	37	18	96	183	36	187	33	181
chr01	11400001	11500000	105	19	108	31	105	19	109	24	104	24	109	36	107	35	107	22	107	33	107	34	13	52	108	28	105	26	107	32	108	27	107	28	12	37	110	22	107	30	107	36	19	31	106	21	111	25	106
chr01	11500001	11600000	16	14	12	9	10	12	9	17	14	7	11	6	15	13	11	7	14	20	16	13	5	15	14	11	12	9	16	14	10	18	14	13	9	10	14	14	12	7	15	12	4	14	16	10	15	8	4
chr01	11600001	11700000	11	5	11	8	12	4	1	8	10	5	10	4	11	7	10	4	3	7	12	6	3	7	11	6	10	4	11	6	5	7	10	3	6	9	10	5	10	5	12	5	2	7	12	5	12	4	4
chr01	11700001	11800000	15	13	15	16	12	9	9	8	14	10	15	11	17	9	16	13	14	11	17	11	10	10	13	14	13	10	14	14	9	8	17	13	15	9	14	16	18	12	16	11	11	9	18	9	16	16	9
chr01	11800001	11900000	8	21	5	21	6	21	7	20	7	18	9	22	5	15	6	15	8	17	5	15	6	24	7	22	1	18	7	18	3	14	8	22	6	21	8	18	6	22	9	16	8	26	5	18	7	20	3
chr01	11900001	12000000	10	37	11	31	6	27	9	37	11	19	7	26	8	18	7	27	8	32	9	30	10	36	10	19	8	25	9	29	10	39	8	29	10	33	10	32	8	26	9	29	13	36	8	28	9	28	9
chr01	12000001	12100000	24	53	20	57	17	55	18	66	18	61	20	68	13	84	20	61	13	66	24	60	16	72	20	80	23	64	19	58	14	69	21	65	24	73	25	55	27	49	22	61	14	60	30	62	23	55	18
chr01	12100001	12200000	23	18	23	19	24	17	20	17	25	13	25	13	23	12	22	18	17	14	25	19	20	12	22	17	24	17	25	19	17	18	24	21	24	14	23	16	25	18	21	12	22	16	23	17	23	15	20
chr01	12200001	12300000	2	17	3	16	3	10	2	11	5	16	5	10	3	15	5	10	3	15	4	17	2	12	3	15	2	20	5	13	4	17	3	13	3	13	4	13	4	13	4	10	2	12	2	13	4	14	2
chr01	12300001	12400000	7	10	6	13	3	7	0	9	4	13	5	10	5	13	4	7	0	12	5	12	0	9	5	12	6	8	4	9	1	6	5	15	1	8	5	13	4	12	4	13	0	6	4	12	4	8	2
chr01	12400001	12500000	15	46	23	41	20	52	24	64	20	69	22	46	31	64	19	54	31	59	26	72	20	73	23	64	21	46	23	50	25	58	25	55	27	70	23	64	21	63	28	55	23	57	22	54	17	59	19
chr01	12500001	12600000	6	60	10	76	7	36	3	53	7	48	9	47	9	62	10	53	2	49	8	83	1	58	7	57	9	45	9	68	2	46	10	45	2	57	9	71	9	52	8	51	2	66	7	51	7	47	1
chr01	12600001	12700000	11	9	10	11	9	9	7	15	8	12	9	7	9	7	10	10	9	12	9	10	7	18	10	6	5	1	4	11	9	18	4	3	7	26	9	11	3	7	9	13	7	16	3	4	9	5	8
chr01	12700001	12800000	1	7	5	6	3	4	4	14	6	16	4	7	7	13	6	10	3	8	6	4	4	11	6	11	3	5	5	4	5	7	5	6	6	10	4	8	3	3	7	8	6	4	3	8	5	5	3
chr01	12800001	12900000	6	28	7	36	6	23	8	28	9	30	12	36	7	35	8	41	7	22	6	38	7	28	8	28	5	39	7	30	11	28	11	43	10	25	10	34	7	36	6	33	6	17	5	28	10	28	6
chr01	12900001	13000000	4	31	34	31	5	22	2	23	3	19	43	35	2	22	46	22	6	30	34	30	0	24	5	16	8	28	40	21	5	18	10	30	4	23	18	36	6	29	33	30	0	27	3	27	37	31	1
chr01	13000001	13100000	7	60	13	55	11	55	7	42	14	66	15	47	16	68	12	43	5	49	9	54	15	51	12	64	6	44	13	41	4	44	9	51	5	63	9	46	9	48	13	52	12	73	11	35	11	51	8
chr01	13100001	13200000	25	49	26	77	21	47	14	42	15	51	31	68	13	76	26	68	18	64	28	65	17	69	22	78	26	49	24	72	16	51	22	66	14	63	29	65	24	67	28	45	18	63	24	74	28	68	16
chr01	13200001	13300000	35	6	37	7	35	5	2	6	35	4	34	5	36	6	35	7	4	6	34	7	5	8	37	5	35	7	35	9	3	6	36	7	3	6	35	7	35	5	35	5	3	6	35	6	35	6	3
chr01	13300001	13400000	157	6	159	5	156	8	3	13	110	1	158	5	112	1	154	5	1	12	160	7	0	15	105	1	160	6	158	6	3	11	156	5	2	15	158	5	151	6	152	5	1	14	155	5	154	5	1
chr01	13400001	13500000	125	21	130	20	121	27	5	28	14	8	133	25	12	10	113	23	7	33	126	28	12	37	14	8	120	28	128	22	7	36	125	24	10	42	124	25	128	27	120	23	9	24	123	25	123	24	10
chr01	13500001	13600000	82	32	82	33	87	32	23	33	13	11	77	35	17	6	78	40	23	33	79	36	23	41	13	5	87	35	81	38	22	35	83	37	26	33	78	45	77	36	84	41	19	32	80	41	85	45	22
chr01	13600001	13700000	17	57	15	48	18	53	10	36	12	20	18	68	10	20	15	55	8	61	28	61	7	65	10	12	17	59	18	57	8	38	17	41	14	96	19	63	17	63	19	70	14	63	17	48	22	49	6
chr01	13700001	13800000	79	50	84	52	83	30	17	67	12	25	87	48	13	19	88	41	11	65	85	47	14	74	16	19	84	50	82	38	11	62	82	59	13	71	91	38	87	49	82	50	12	72	82	36	81	52	7
chr01	13800001	13900000	93	28	98	49	95	48	4	33	8	3	87	29	8	3	94	44	3	35	99	42	4	29	8	6	95	36	94	37	3	33	95	40	4	54	87	36	91	45	95	35	5	29	93	36	92	46	7
chr01	13900001	14000000	75	42	74	55	77	50	1	59	14	4	75	54	13	2	78	49	4	53	74	62	0	51	13	3	73	55	73	43	3	56	75	50	4	60	72	48	71	46	70	43	4	48	73	41	72	50	4
chr01	14000001	14100000	123	15	125	13	117	18	4	37	68	1	129	14	68	0	127	13	3	46	124	16	4	49	67	0	116	14	118	15	2	31	125	14	3	44	127	17	119	16	119	14	5	57	118	14	116	13	2
chr01	14100001	14200000	142	27	144	25	143	13	5	95	67	6	145	26	68	1	143	20	10	97	150	25	6	112	67	4	140	18	143	33	10	114	140	17	8	114	147	32	138	26	143	25	14	97	139	20	142	27	9
chr01	14200001	14300000	48	49	51	46	52	42	3	67	53	6	52	47	53	5	45	45	3	52	51	36	5	47	54	5	46	32	51	43	2	73	44	35	2	70	46	41	48	52	50	40	2	48	44	33	48	45	1
chr01	14300001	14400000	139	156	148	159	137	160	1	27	8	4	129	156	8	1	134	161	3	22	133	154	3	20	9	1	142	156	132	154	1	23	136	140	3	22	135	158	139	156	141	149	3	17	136	148	132	144	2
chr01	14400001	14500000	18	75	19	78	18	83	8	23	13	11	17	74	14	12	17	77	7	46	22	91	7	26	15	13	22	83	14	78	11	30	17	83	11	27	21	86	19	87	18	80	8	13	19	80	17	80	8
chr01	14500001	14600000	20	80	19	69	18	70	19	73	14	17	18	66	15	26	20	64	21	67	16	72	20	71	14	19	15	60	19	75	18	54	17	64	20	61	21	74	20	67	22	84	19	48	19	73	19	60	23
chr01	14600001	14700000	51	21	57	18	58	18	21	21	155	32	56	18	155	35	51	22	19	26	55	17	23	26	155	33	53	22	56	17	20	27	55	25	22	25	52	21	57	21	56	20	20	17	55	19	55	16	23
chr01	14700001	14800000	84	27	88	30	87	27	43	31	163	23	89	23	160	22	84	34	49	30	86	24	38	31	160	25	90	24	81	23	39	32	94	25	45	38	87	23	73	28	80	24	34	42	78	32	87	29	35
chr01	14800001	14900000	16	32	13	37	11	42	5	66	9	4	12	44	8	5	9	52	3	40	16	43	5	93	8	8	6	50	7	38	4	51	11	44	7	112	15	48	15	60	17	53	7	84	9	49	20	49	9
chr01	14900001	15000000	1	51	0	52	0	37	5	60	6	8	1	53	5	9	1	54	5	49	0	60	8	68	6	9	0	45	1	59	3	64	0	57	8	67	0	55	0	60	3	68	6	55	1	53	2	51	4
chr01	15000001	15100000	27	35	30	32	30	34	34	39	27	18	29	35	29	20	32	28	35	41	26	30	34	41	29	19	24	32	26	33	33	37	27	35	27	43	33	34	27	29	24	35	33	38	26	32	28	33	33
chr01	15100001	15200000	2	12	1	14	1	13	2	28	13	6	2	22	13	6	3	13	3	29	3	15	2	26	13	9	1	9	1	11	3	30	1	12	2	25	2	15	3	13	2	13	1	20	1	17	2	23	3
chr01	15200001	15300000	5	46	11	57	1	40	3	29	14	11	6	52	16	9	6	57	1	30	7	57	3	31	15	6	5	41	5	53	1	21	3	35	1	23	5	41	5	34	7	41	1	26	6	36	5	43	4
chr01	15300001	15400000	31	60	33	60	30	54	16	79	27	28	30	60	24	19	37	62	19	87	35	64	11	52	27	25	29	49	34	71	17	75	36	59	17	61	34	71	35	57	34	81	16	69	27	39	31	78	11
chr01	15400001	15500000	8	41	8	44	11	50	5	49	13	7	6	52	12	9	7	40	4	45	6	49	7	45	13	8	10	48	7	47	5	47	7	48	7	51	8	47	9	50	9	43	7	44	7	48	7	39	5
chr01	15500001	15600000	9	28	15	29	9	26	3	27	15	12	6	29	12	8	10	23	4	43	14	29	7	48	14	4	10	23	12	28	3	35	4	27	6	49	9	24	14	24	10	27	3	65	5	31	15	26	3
chr01	15600001	15700000	16	88	10	101	14	102	5	103	11	12	19	98	10	13	18	89	4	78	14	86	7	101	11	8	11	71	15	87	6	98	12	76	6	80	18	93	17	90	18	103	2	91	15	72	9	69	6
chr01	15700001	15800000	4	42	5	34	2	31	1	26	9	0	3	33	10	1	3	29	3	25	3	38	2	36	11	2	2	32	2	26	1	24	5	34	0	37	2	33	3	34	2	37	0	27	3	22	2	24	2
chr01	15800001	15900000	20	41	23	43	25	45	9	44	15	12	24	50	14	9	22	42	7	42	26	43	7	37	13	9	26	55	16	37	8	50	21	39	15	51	21	45	23	53	17	46	17	56	19	48	21	44	10
chr01	15900001	16000000	5	68	6	74	6	58	5	68	5	25	6	68	5	17	5	68	1	56	3	71	3	66	5	21	2	69	4	54	1	62	5	50	5	67	4	73	4	71	4	57	3	59	7	48	5	58	1
chr01	16000001	16100000	12	82	9	80	11	85	10	65	16	0	11	86	16	1	7	87	7	67	11	105	13	52	15	4	7	81	8	84	8	68	10	82	11	70	11	99	6	93	5	74	9	53	6	66	8	85	9
chr01	16100001	16200000	7	32	3	30	5	31	8	35	18	15	9	35	19	15	4	25	10	32	5	28	3	48	19	14	13	28	3	28	6	24	5	29	6	44	2	33	2	28	5	28	7	43	4	26	6	35	6
chr01	16200001	16300000	11	37	10	29	13	38	5	45	16	14	12	26	15	15	10	29	3	48	8	36	5	43	17	18	14	32	11	36	6	48	10	32	6	50	11	38	15	30	15	49	6	38	16	30	16	39	6
chr01	16300001	16400000	3	16	3	17	2	16	5	15	20	1	3	14	20	1	3	19	6	16	4	10	5	16	19	4	3	15	3	17	3	16	4	20	6	19	4	14	3	13	2	16	6	15	2	13	1	19	4
chr01	16400001	16500000	6	10	8	13	9	12	5	14	23	4	8	13	24	7	7	11	6	19	6	12	6	14	23	4	6	9	8	13	6	17	5	13	5	18	8	12	6	13	6	9	5	10	7	12	6	7	4
chr01	16500001	16600000	10	49	11	53	13	46	13	60	22	10	13	61	22	13	11	55	13	50	14	53	14	59	21	12	10	51	9	48	13	50	13	54	14	64	10	55	11	57	9	59	10	66	14	43	13	61	10
chr01	16600001	16700000	6	19	6	22	10	18	9	30	13	13	6	21	12	16	7	18	11	39	10	19	9	24	13	15	6	22	6	20	8	28	6	21	9	38	5	20	5	24	7	22	9	27	7	20	8	30	8
chr01	16700001	16800000	22	78	24	84	22	75	20	70	18	11	18	78	21	8	16	95	15	83	15	80	15	76	18	7	20	87	14	81	13	82	18	91	16	87	17	90	21	86	22	85	17	97	16	75	19	88	20
chr01	16800001	16900000	23	145	30	158	23	116	22	154	19	75	23	123	25	77	28	124	18	154	25	150	19	186	20	74	13	157	23	142	21	160	21	108	18	168	29	156	17	117	33	145	28	182	20	121	27	111	42
chr01	16900001	17000000	19	157	20	124	23	125	17	145	25	80	19	138	25	80	16	115	13	142	19	147	10	132	25	81	16	122	19	121	14	136	21	125	20	157	22	124	16	127	21	118	29	145	21	114	19	114	20
chr01	17000001	17100000	10	38	6	32	8	36	5	41	25	8	13	33	26	21	8	29	8	36	7	39	6	37	27	16	10	43	4	30	8	34	6	37	7	40	5	49	10	34	14	47	4	34	13	41	7	29	7
chr01	17100001	17200000	34	82	35	76	22	74	19	65	16	7	24	78	15	6	38	83	21	72	27	82	24	72	15	4	27	85	23	73	20	69	33	72	20	68	25	68	34	80	32	75	31	69	26	75	24	70	17
chr01	17200001	17300000	6	30	5	30	3	28	5	23	12	18	3	21	12	13	5	19	1	27	5	38	1	27	12	9	2	17	6	28	2	35	4	29	1	35	3	30	3	30	5	26	2	27	5	21	5	23	0
chr01	17300001	17400000	10	39	11	33	13	40	5	30	14	15	10	34	10	8	8	36	7	34	12	30	6	31	12	12	11	38	9	30	4	34	8	33	7	46	10	31	8	42	12	33	8	44	12	36	10	46	7
chr01	17400001	17500000	5	15	3	14	3	17	2	20	5	0	5	15	5	0	4	13	2	15	2	13	1	16	5	0	2	14	2	16	2	14	3	15	2	18	3	16	3	13	2	16	2	19	3	15	3	13	2
chr01	17500001	17600000	13	13	11	13	12	11	13	9	18	2	11	22	22	3	14	13	17	12	11	18	11	15	19	3	8	12	13	17	10	15	15	15	11	13	10	21	7	11	10	18	9	13	9	15	7	10	7
chr01	17600001	17700000	5	15	4	11	4	8	5	11	14	4	3	11	14	2	5	11	2	7	3	9	2	12	12	5	4	13	4	9	3	8	1	9	2	6	4	9	5	12	5	9	1	10	4	15	4	9	2
chr01	17700001	17800000	7	16	10	22	6	20	1	12	49	1	9	25	49	2	8	23	1	13	11	34	1	13	50	0	7	17	11	16	1	12	9	26	1	17	6	24	8	22	9	25	2	12	7	24	5	15	1
chr01	17800001	17900000	1	17	3	16	3	11	5	20	127	5	3	19	127	5	2	25	4	18	4	25	4	18	129	5	3	16	3	21	8	24	6	17	5	23	4	21	4	21	1	17	2	17	2	17	2	18	2
chr01	17900001	18000000	3	11	5	12	3	11	2	17	11	1	6	10	11	1	7	12	2	15	4	13	1	11	11	2	4	13	4	12	2	14	5	8	2	15	5	10	4	11	4	11	1	13	4	16	4	10	1
chr01	18000001	18100000	7	15	7	10	10	8	5	14	8	1	5	16	8	2	5	11	6	9	5	12	3	11	8	1	5	10	6	9	4	11	5	8	5	12	5	13	4	12	5	12	3	12	4	6	7	10	3
chr01	18100001	18200000	6	18	5	14	8	17	7	19	12	1	8	16	12	1	7	17	10	17	10	17	9	22	12	1	7	22	10	21	8	21	10	15	9	24	8	12	6	19	10	18	9	22	10	18	7	22	6
chr01	18200001	18300000	7	16	11	18	9	15	1	8	7	3	9	17	7	5	9	23	4	6	10	19	3	7	7	4	10	19	9	18	3	6	10	17	1	7	9	17	9	18	9	16	1	7	6	17	6	14	2
chr01	18300001	18400000	3	8	7	7	5	4	1	4	2	0	2	4	2	0	3	7	1	5	3	9	1	5	2	0	4	7	2	5	1	5	2	4	1	4	5	5	3	5	5	4	1	4	3	4	3	3	1
chr01	18400001	18500000	11	36	10	29	12	28	2	18	1	6	14	26	1	10	14	33	5	17	13	27	4	16	1	5	16	31	6	24	5	16	16	20	1	14	11	30	11	27	10	31	3	15	15	27	13	30	2
chr01	18500001	18600000	19	24	17	28	20	25	5	5	3	3	21	24	4	8	19	24	3	5	26	36	5	6	1	3	21	28	21	24	4	4	17	28	4	3	20	31	22	31	21	39	2	5	16	27	25	27	4
chr01	18600001	18700000	14	20	11	29	18	16	1	7	7	8	16	25	9	7	18	28	1	11	17	27	2	11	7	9	13	30	12	20	3	13	13	40	2	14	11	26	20	24	14	18	1	9	16	29	19	25	0
chr01	18700001	18800000	117	45	117	47	115	37	5	25	14	29	118	47	16	33	117	45	4	18	115	62	5	36	15	30	118	43	115	49	6	25	116	44	8	22	121	48	116	53	123	47	3	14	116	53	118	56	2
chr01	18800001	18900000	96	27	90	20	92	27	1	9	16	14	100	24	16	9	95	22	2	9	94	21	0	8	18	15	94	29	95	20	0	8	90	44	2	8	95	34	97	31	96	25	0	6	92	23	97	28	0
chr01	18900001	19000000	41	41	42	37	45	46	0	7	16	15	39	46	17	14	43	36	0	6	49	39	0	11	15	14	45	32	44	36	0	7	46	37	0	7	47	41	51	42	39	45	0	5	43	37	50	42	0
chr01	19000001	19100000	10	19	9	18	7	15	0	1	36	2	8	22	37	2	7	10	0	1	8	13	0	2	37	2	8	13	9	17	0	1	9	13	1	1	9	19	8	14	9	15	0	1	8	22	7	12	0
chr01	19100001	19200000	9	8	6	6	10	9	3	8	77	0	7	14	78	3	13	11	1	10	7	14	2	6	77	4	11	18	11	14	1	10	9	16	1	7	9	19	11	14	7	11	1	5	9	15	8	14	2
chr01	19200001	19300000	3	24	4	14	2	17	5	28	14	33	4	18	12	25	3	17	6	35	3	19	6	26	13	29	3	15	4	20	4	32	3	21	4	31	3	20	4	22	3	19	5	21	3	21	5	19	4
chr01	19300001	19400000	9	1	5	10	6	3	0	5	108	5	9	3	114	6	8	10	1	3	7	6	0	5	109	8	3	4	6	2	1	3	8	3	0	4	8	3	7	4	6	3	0	3	9	1	9	0	1
chr01	19400001	19500000	23	28	26	31	27	23	0	10	3	8	31	29	3	14	18	27	0	10	20	27	0	12	3	12	21	26	22	27	0	14	20	37	0	13	22	32	25	26	23	33	0	8	24	34	23	38	0
chr01	19500001	19600000	40	56	39	53	38	57	15	23	7	9	42	51	4	12	41	56	8	28	38	65	8	21	2	15	44	56	38	50	12	21	37	57	12	13	43	53	43	65	40	66	17	19	39	53	48	53	13
chr01	19600001	19700000	23	27	23	30	28	28	9	25	5	22	31	27	7	20	28	28	8	24	21	28	7	21	6	18	25	30	24	25	7	25	23	31	8	26	23	28	25	26	26	26	7	19	25	26	18	23	9
chr01	19700001	19800000	44	152	50	128	44	138	10	25	8	29	51	122	8	30	48	144	11	26	54	154	14	31	2	31	46	114	43	140	14	26	43	132	17	37	51	139	49	146	55	164	10	27	54	121	38	132	8
chr01	19800001	19900000	17	43	16	44	17	39	8	32	12	25	14	34	8	41	17	40	9	25	13	40	11	37	6	31	15	48	20	46	11	35	17	43	11	39	18	42	18	31	19	50	10	25	12	25	18	35	7
chr01	19900001	20000000	16	38	22	40	17	33	0	8	7	2	17	33	7	2	12	33	0	3	16	33	0	4	7	3	18	39	15	35	0	4	20	33	0	5	15	36	16	32	20	37	0	6	18	43	23	34	0
chr01	20000001	20100000	18	15	16	14	11	16	3	10	12	8	15	18	12	13	14	17	4	11	14	16	3	12	15	13	16	11	16	16	3	15	14	14	5	16	18	16	14	20	16	17	1	14	14	18	14	14	0
chr01	20100001	20200000	7	5	7	5	4	5	2	9	11	6	6	4	10	7	4	2	4	12	5	6	4	16	12	7	5	4	8	5	2	12	4	3	0	14	7	5	6	4	8	6	0	14	5	7	5	4	2
chr01	20200001	20300000	22	26	18	25	24	27	9	20	18	12	22	20	14	11	19	36	8	23	20	33	11	28	15	18	22	23	21	24	12	23	18	22	13	28	25	36	19	25	22	26	12	17	20	29	20	26	9
chr01	20300001	20400000	4	2	4	2	4	3	1	1	5	1	5	2	2	1	4	2	0	1	4	2	1	1	2	3	4	2	4	1	1	2	5	2	1	1	6	3	4	1	4	4	1	3	4	1	4	2	1
chr01	20400001	20500000	3	2	2	2	2	2	28	32	2	1	2	3	2	4	2	3	26	35	5	2	28	33	2	5	4	2	0	1	27	42	3	1	31	35	2	3	3	2	3	1	31	38	2	3	2	2	26
chr01	20500001	20600000	0	5	0	7	0	5	14	14	5	4	0	8	5	2	0	8	14	14	1	7	15	15	5	5	0	8	0	7	14	14	0	7	15	15	0	6	0	8	0	8	13	12	1	5	1	7	12
chr01	20600001	20700000	0	3	1	5	0	6	11	13	4	7	0	7	4	2	1	1	10	10	0	6	12	11	4	8	0	3	0	3	10	9	0	6	11	18	0	4	0	4	0	1	9	18	0	4	0	3	13
chr01	20700001	20800000	5	7	10	11	5	7	53	42	15	19	11	9	14	16	7	11	55	45	10	9	49	41	9	22	9	9	10	17	52	47	9	11	62	59	8	9	9	8	11	10	58	40	9	10	7	8	55
chr01	20800001	20900000	17	34	15	32	17	21	76	56	15	28	17	22	13	34	17	19	76	65	14	35	72	58	13	24	13	33	16	22	74	65	11	39	80	79	13	38	17	31	19	39	76	60	17	34	19	40	76
chr01	20900001	21000000	9	3	4	2	7	4	32	13	6	2	9	3	5	2	4	2	33	13	3	1	32	18	5	3	10	4	9	4	31	19	7	3	34	16	5	3	10	2	3	4	34	15	10	4	5	2	31
chr01	21000001	21100000	1	7	3	8	2	9	7	8	5	7	3	10	4	4	3	6	6	7	2	7	7	13	5	5	2	8	2	7	7	10	2	10	8	4	2	8	2	10	3	7	8	9	2	7	2	6	7
chr01	21100001	21200000	0	0	0	0	0	0	2	2	5	0	0	0	3	0	0	0	2	1	0	0	2	2	3	0	0	0	0	0	2	2	0	0	3	1	0	0	0	0	0	0	2	1	0	0	0	0	2
chr01	21200001	21300000	5	7	7	6	5	4	3	28	3	0	6	19	2	0	8	7	1	21	7	4	3	19	2	0	7	7	6	3	1	9	6	9	2	9	3	21	4	2	4	9	3	4	4	11	5	7	2
chr01	21300001	21400000	6	27	7	35	6	32	6	38	9	0	6	37	9	0	6	38	3	28	6	43	4	33	9	0	6	39	6	34	4	39	4	28	5	25	6	41	5	28	7	43	1	29	6	40	6	33	2
chr01	21400001	21500000	17	111	19	128	17	117	10	151	7	26	20	138	11	36	17	113	11	128	24	108	12	148	11	26	25	142	11	87	5	143	14	97	11	143	13	96	18	124	21	100	9	135	20	106	23	129	12
chr01	21500001	21600000	19	54	12	48	17	75	5	56	11	1	9	36	13	3	9	50	2	54	17	64	5	42	12	3	9	53	17	62	2	33	3	37	7	52	16	73	19	65	11	63	6	52	10	51	22	60	4
chr01	21600001	21700000	8	42	5	48	8	46	3	40	15	8	8	48	15	9	5	42	4	56	8	55	2	68	15	11	8	35	4	44	5	48	4	49	7	66	7	63	5	54	7	44	3	65	4	54	5	71	3
chr01	21700001	21800000	9	31	5	26	8	38	2	36	11	4	14	33	11	5	5	24	5	25	14	48	2	33	11	5	9	42	13	30	3	31	9	36	6	32	5	34	8	43	8	36	7	35	9	29	9	35	2
chr01	21800001	21900000	19	29	14	28	15	34	6	34	10	18	16	31	10	14	13	37	14	31	13	32	6	23	10	10	15	32	13	33	5	38	13	29	6	44	14	35	9	29	16	38	6	50	14	34	14	25	4
chr01	21900001	22000000	13	16	16	14	20	15	1	9	6	3	13	12	7	1	12	21	1	15	12	15	1	11	7	1	13	14	12	15	1	12	13	15	1	8	13	15	13	17	12	19	1	19	13	18	14	18	7
chr01	22000001	22100000	9	21	10	27	9	15	5	4	7	6	11	25	8	7	9	18	5	3	9	26	5	4	8	6	8	16	10	19	4	4	7	17	6	8	8	22	6	23	9	26	6	3	8	27	8	14	4
chr01	22100001	22200000	10	23	10	23	11	26	3	17	3	16	9	27	2	16	6	22	3	13	10	23	2	14	2	13	9	21	9	23	2	11	9	29	3	17	9	20	8	25	8	23	4	12	7	25	8	30	4
chr01	22200001	22300000	16	111	17	95	16	103	16	16	11	14	14	99	17	17	17	90	18	17	15	99	12	19	13	11	16	97	12	103	16	16	12	101	15	15	18	100	16	94	15	96	18	14	17	90	13	103	17
chr01	22300001	22400000	24	52	24	40	27	46	7	17	6	11	29	50	7	14	27	45	7	17	31	43	6	18	6	12	27	44	27	41	6	18	30	55	8	16	29	57	28	51	20	50	6	11	24	48	28	54	6
chr01	22400001	22500000	18	42	19	48	20	41	9	31	5	25	21	47	5	26	17	38	7	19	19	54	8	28	6	32	16	41	21	40	7	24	25	44	3	34	18	44	20	47	15	37	11	25	15	46	18	37	6
chr01	22500001	22600000	5	20	4	36	6	20	3	74	8	81	4	36	7	62	4	46	2	60	4	56	4	73	3	71	4	32	8	40	2	56	4	32	7	73	4	47	6	47	6	39	5	65	4	26	4	44	4
chr01	22600001	22700000	71	7	72	8	70	8	19	16	22	10	69	8	17	13	66	8	13	15	72	10	21	15	17	15	72	8	69	7	21	15	69	9	20	16	72	10	71	9	70	8	16	15	69	7	66	8	12
chr01	22700001	22800000	13	7	15	5	11	7	15	21	13	19	15	8	16	24	14	8	13	20	15	7	12	21	13	22	9	6	10	6	13	22	11	7	13	22	18	8	12	4	16	10	14	20	15	6	14	5	14
chr01	22800001	22900000	26	60	25	52	27	52	38	51	38	58	23	57	32	53	25	45	35	46	22	49	39	41	34	46	25	52	28	52	35	59	28	55	39	53	26	58	30	61	25	56	37	46	23	59	28	47	36
chr01	22900001	23000000	29	4	30	6	30	6	6	10	6	10	29	6	9	10	31	2	6	10	30	2	6	10	6	11	28	8	34	7	6	12	30	4	8	12	29	6	29	5	29	6	7	14	28	4	29	3	6
chr01	23000001	23100000	7	12	12	18	9	10	7	13	5	24	13	14	6	23	13	23	4	15	10	18	3	11	6	24	10	15	11	15	7	21	10	23	4	20	14	16	9	15	10	14	4	19	8	17	11	15	3
chr01	23100001	23200000	11	25	14	26	9	22	6	17	5	29	12	27	6	28	8	26	8	27	17	30	5	23	7	28	10	25	7	25	5	29	8	36	6	34	13	30	13	33	14	27	5	30	12	31	16	26	6
chr01	23200001	23300000	12	7	9	7	13	7	5	5	6	6	11	12	6	6	11	13	7	6	8	8	8	6	9	11	9	8	8	7	8	4	9	12	5	6	10	11	8	12	13	14	6	7	8	7	9	8	4
chr01	23300001	23400000	14	26	10	23	10	25	9	27	4	28	9	33	6	25	14	26	13	26	11	26	6	24	10	34	10	19	10	29	9	23	9	22	9	32	8	29	10	24	15	27	6	22	9	26	8	22	11
chr01	23400001	23500000	25	33	26	30	27	36	9	45	11	54	32	32	11	53	21	22	12	50	27	28	9	51	14	57	26	34	23	25	15	55	27	39	22	52	27	35	25	39	24	33	20	63	31	38	29	30	21
chr01	23500001	23600000	6	32	4	38	8	42	2	36	1	37	5	45	0	34	5	35	0	39	5	31	0	32	1	40	7	38	5	37	0	33	6	38	1	42	6	37	5	34	4	33	0	35	7	33	6	42	2
chr01	23600001	23700000	15	22	16	19	17	22	9	15	8	17	18	20	10	15	20	24	14	15	16	20	11	15	9	16	16	25	16	22	14	15	18	27	15	19	18	17	18	22	19	22	10	16	15	23	19	21	20
chr01	23700001	23800000	8	33	5	26	7	30	15	29	5	34	7	30	8	34	9	16	13	28	7	32	9	35	5	34	7	17	7	17	13	33	6	19	8	38	9	27	8	21	6	29	6	31	4	24	8	21	12
chr01	23800001	23900000	18	40	14	40	10	43	12	43	8	52	10	36	10	50	9	33	13	37	17	36	14	45	11	50	18	34	14	32	12	37	14	36	8	45	16	45	13	38	13	36	11	43	13	39	14	46	14
chr01	23900001	24000000	28	21	30	20	28	24	0	12	3	14	27	21	1	17	31	21	2	13	29	18	2	14	0	13	30	21	28	22	0	17	29	20	5	19	28	18	29	20	27	23	6	20	27	19	29	21	0
chr01	24000001	24100000	17	24	22	23	23	23	1	11	4	7	19	34	4	6	19	26	4	7	24	30	4	8	5	6	13	31	10	21	5	8	19	30	5	10	13	20	18	23	22	21	1	7	21	28	25	25	6
chr01	24100001	24200000	20	5	24	7	21	7	13	11	12	8	19	6	10	10	22	9	9	10	21	7	9	10	12	11	22	11	29	6	11	10	21	9	11	10	21	8	20	5	19	11	13	9	21	11	20	8	10
chr01	24200001	24300000	6	12	6	12	4	9	1	14	2	14	7	9	1	18	7	10	1	13	7	11	1	13	1	14	8	7	12	9	1	12	6	9	1	14	6	13	7	9	7	11	1	13	7	8	8	7	0
chr01	24300001	24400000	7	5	5	8	5	4	2	18	1	16	4	2	1	18	5	6	1	16	4	4	1	19	1	17	6	8	8	2	1	18	4	8	2	18	6	5	6	5	2	5	1	10	3	5	6	5	1
chr01	24400001	24500000	5	17	8	15	7	16	3	22	3	21	9	11	4	18	6	13	2	19	7	21	3	14	1	20	7	17	6	12	3	23	6	16	3	24	11	15	5	16	6	13	3	22	7	18	8	17	4
chr01	24500001	24600000	3	6	3	8	3	8	3	7	5	10	3	9	5	13	3	5	2	8	3	7	5	6	5	16	2	5	3	10	3	11	4	4	5	15	3	7	4	9	4	8	5	12	5	7	4	8	3
chr01	24600001	24700000	7	17	15	25	13	18	13	20	12	28	16	23	12	37	20	23	15	22	13	13	11	28	12	41	10	20	12	22	13	20	14	21	12	27	11	16	9	17	13	16	9	24	14	16	11	17	10
chr01	24700001	24800000	13	26	15	39	11	41	13	43	12	36	11	35	9	35	12	33	10	39	12	33	13	37	16	32	12	35	13	35	13	37	13	33	15	43	12	41	18	44	14	41	12	40	11	33	13	32	13
chr01	24800001	24900000	16	20	12	14	14	15	11	14	15	19	14	14	15	22	12	14	14	14	16	17	15	18	16	19	14	14	13	13	13	14	16	17	18	21	14	14	12	15	14	17	16	18	13	14	16	18	14
chr01	24900001	25000000	6	6	6	6	8	5	8	5	5	10	5	6	6	11	5	4	6	6	13	8	11	8	3	10	12	7	6	3	7	6	5	5	3	9	13	5	5	6	5	6	7	8	6	6	10	4	9
chr01	25000001	25100000	2	11	4	8	2	8	3	8	2	13	3	12	1	11	3	6	3	8	2	7	2	14	1	12	4	8	4	6	1	10	2	10	2	12	5	8	5	11	3	7	3	10	2	8	6	7	3
chr01	25100001	25200000	18	20	17	17	15	23	19	22	13	23	10	24	18	24	13	26	15	25	17	21	13	34	13	27	16	19	15	23	12	18	16	21	10	28	15	25	13	21	16	17	13	30	15	29	14	19	11
chr01	25200001	25300000	15	11	17	14	18	9	16	19	5	31	17	7	7	34	18	16	15	18	19	16	8	37	9	37	19	17	13	9	18	18	17	11	9	31	20	17	17	16	18	16	5	30	17	10	17	11	13
chr01	25300001	25400000	63	15	59	15	60	21	56	16	5	1	62	14	10	2	62	16	63	13	63	17	4	5	5	2	69	13	55	14	59	11	62	14	9	2	66	14	65	16	63	14	5	2	58	14	66	14	50
chr01	25400001	25500000	29	5	29	6	27	6	29	4	1	5	28	4	1	5	29	5	28	5	29	5	1	5	1	5	29	9	28	5	29	5	28	4	1	5	28	6	28	6	28	6	1	5	29	5	29	5	28
chr01	25500001	25600000	13	4	14	2	14	3	14	2	8	5	13	0	10	7	14	4	14	2	14	1	9	5	12	8	15	1	14	3	13	2	10	1	10	9	11	1	15	3	12	3	9	8	14	2	12	3	14
chr01	25600001	25700000	10	11	11	12	13	12	11	18	19	35	10	14	17	40	11	14	12	14	11	14	14	35	20	43	10	10	11	16	8	14	11	15	17	34	10	11	10	13	13	14	17	35	12	13	11	12	10
chr01	25700001	25800000	5	16	3	17	5	17	6	13	4	12	5	22	2	17	7	19	6	14	5	20	2	10	4	13	4	22	5	16	5	18	5	21	5	11	4	23	5	24	5	23	3	12	6	20	5	21	5
chr01	25800001	25900000	4	8	3	16	2	12	4	11	4	24	3	15	2	14	3	15	3	19	2	16	2	13	3	18	4	12	2	8	2	9	3	16	3	23	4	18	3	10	3	15	5	8	3	16	4	22	2
chr01	25900001	26000000	3	2	1	6	1	3	1	2	2	3	1	5	0	2	4	8	1	7	1	6	0	3	0	2	1	4	1	8	1	5	1	4	1	5	1	4	1	4	2	6	0	2	1	4	1	7	1
chr01	26000001	26100000	84	34	86	36	83	36	82	37	21	29	88	35	22	29	87	35	91	27	85	32	12	33	15	29	85	32	81	31	93	31	81	32	18	33	84	37	84	34	82	28	10	30	85	38	87	34	85
chr01	26100001	26200000	92	112	88	107	89	101	76	114	5	13	91	119	4	13	92	113	77	121	88	104	3	9	2	15	93	89	89	113	78	114	89	110	2	9	89	109	88	106	87	93	1	10	90	82	90	104	77
chr01	26200001	26300000	53	51	53	57	51	55	52	53	11	12	49	60	12	16	54	55	56	48	53	63	6	13	11	20	54	53	49	52	46	54	53	58	8	11	56	60	53	55	54	61	5	9	53	64	51	58	50
chr01	26300001	26400000	80	56	85	53	80	51	80	61	12	20	84	56	13	28	85	55	83	64	84	63	13	26	12	18	83	62	77	51	84	74	85	51	13	26	84	66	83	57	85	49	7	17	83	52	82	54	81
chr01	26400001	26500000	45	50	45	51	45	50	45	56	1	3	43	38	1	3	45	39	44	46	44	50	1	5	1	4	43	47	45	48	45	55	44	50	1	3	45	54	44	38	43	51	0	6	45	38	45	44	45
chr01	26500001	26600000	39	45	54	48	53	47	55	44	1	8	51	46	1	9	56	46	52	48	38	49	2	12	0	10	39	45	55	46	51	46	37	44	2	9	39	44	35	47	41	47	0	11	39	44	37	45	55
chr01	26600001	26700000	3	23	25	45	27	26	5	27	4	47	21	44	3	29	21	30	2	32	7	46	4	22	2	38	3	32	22	25	4	18	3	30	1	33	4	31	6	33	3	25	0	21	3	26	2	27	4
chr01	26700001	26800000	16	6	55	7	60	7	51	10	3	8	55	8	3	10	62	6	52	9	19	7	3	10	4	14	19	6	63	7	51	11	21	8	4	14	20	9	16	9	22	7	3	11	16	5	17	6	51
chr01	26800001	26900000	3	8	8	12	5	11	46	50	3	9	5	15	3	10	4	12	46	51	3	14	5	11	6	14	4	10	5	12	46	48	2	9	8	12	4	10	2	11	2	9	3	7	2	9	2	11	47
chr01	26900001	27000000	6	58	10	67	11	56	66	52	5	59	13	69	5	56	10	63	65	60	9	69	4	57	8	60	12	58	7	46	67	49	9	61	5	62	13	73	10	71	7	62	4	51	5	46	10	62	66
chr01	27000001	27100000	28	8	6	10	4	10	109	5	4	11	8	12	3	12	7	10	109	4	26	8	3	12	4	13	28	9	7	10	108	4	28	8	5	11	27	7	28	11	26	10	3	10	27	8	28	10	105
chr01	27100001	27200000	95	9	9	17	7	14	89	10	9	19	10	12	0	14	10	14	90	9	94	13	2	13	0	15	93	11	6	10	90	9	94	7	10	26	92	12	93	10	92	8	4	14	95	10	97	6	89
chr01	27200001	27300000	4	2	1	3	3	5	11	3	0	3	1	4	1	5	1	5	10	3	2	7	0	7	1	5	2	2	0	4	11	3	1	4	5	7	3	4	1	3	3	3	1	6	1	3	1	3	11
chr01	27300001	27400000	40	28	28	35	26	30	3	7	1	12	28	32	3	8	27	35	3	6	39	33	1	11	2	10	38	31	26	25	3	3	40	38	2	20	38	34	36	35	37	34	1	10	35	35	38	33	3
chr01	27400001	27500000	108	48	25	75	27	61	7	45	10	78	25	85	13	48	22	61	8	44	115	70	12	58	10	74	112	70	18	61	11	40	111	75	14	74	110	71	111	71	110	64	15	68	110	67	111	61	8
chr01	27500001	27600000	70	12	9	12	10	10	14	4	8	14	11	9	10	9	5	20	12	4	72	20	7	11	9	7	76	16	10	11	14	4	83	12	13	12	79	15	74	14	75	22	11	6	74	18	76	16	12
chr01	27600001	27700000	7	1	2	5	2	4	39	5	0	2	2	2	0	3	2	2	38	2	7	1	0	1	0	3	8	2	2	3	38	3	7	2	0	3	7	1	7	1	7	0	0	2	7	1	7	1	40
chr01	27700001	27800000	16	12	16	13	16	9	20	7	17	21	19	10	25	21	19	12	24	7	15	15	22	19	20	23	15	15	14	15	23	6	17	12	20	23	19	10	16	16	15	12	20	25	17	16	18	16	21
chr01	27800001	27900000	11	21	11	27	14	20	8	5	6	35	11	27	9	38	10	17	8	7	9	23	10	36	9	34	13	23	13	20	8	5	11	22	9	49	11	24	12	21	13	13	10	37	12	19	13	19	7
chr01	27900001	28000000	3	17	5	29	5	16	5	4	2	25	4	25	1	20	5	27	5	2	4	23	2	20	3	20	3	22	2	14	5	2	4	19	4	39	5	23	3	17	2	18	1	18	3	25	9	31	5
chr01	28000001	28100000	0	3	2	3	2	3	8	1	0	8	3	2	0	13	4	2	8	2	1	4	0	13	0	13	0	2	1	1	7	1	1	2	2	11	0	2	0	2	0	1	0	9	0	1	2	3	8
chr01	28100001	28200000	22	12	21	10	20	6	21	9	14	5	25	7	16	7	24	7	22	10	25	5	9	3	14	5	25	10	22	8	18	8	23	10	14	7	26	10	25	8	24	10	13	6	23	7	24	10	23
chr01	28200001	28300000	12	15	10	24	16	23	14	24	5	30	13	24	5	29	10	19	9	28	8	19	6	24	6	37	6	22	18	25	9	24	13	25	7	27	9	26	13	25	8	24	5	27	6	25	8	25	10
chr01	28300001	28400000	3	10	1	12	1	13	0	14	8	7	1	12	9	6	0	12	1	19	3	9	8	7	10	4	3	11	0	8	0	15	2	8	8	4	3	11	3	11	3	11	7	8	5	6	2	11	0
chr01	28400001	28500000	120	6	64	9	64	9	60	9	1	11	67	14	0	10	64	8	62	6	117	7	0	10	1	10	116	7	62	9	63	8	116	6	2	11	115	7	117	6	115	5	0	13	116	6	118	7	64
chr01	28500001	28600000	55	42	20	52	20	53	19	50	1	36	23	51	1	19	20	46	26	42	58	35	0	29	0	32	57	30	21	54	20	47	54	21	1	36	57	29	57	34	57	51	0	22	55	30	57	24	24
chr01	28600001	28700000	12	3	9	6	10	5	6	6	7	6	11	4	7	7	8	5	6	4	7	4	6	7	7	4	10	4	9	7	7	3	8	4	8	5	10	4	10	3	9	5	5	5	8	4	9	4	6
chr01	28700001	28800000	18	27	20	23	15	28	11	23	11	31	21	26	9	30	21	33	12	29	29	29	12	34	14	31	25	26	16	23	15	28	24	20	8	36	23	32	19	30	21	32	6	30	23	21	29	33	12
chr01	28800001	28900000	13	12	12	25	15	16	7	14	5	15	11	18	5	22	9	7	8	17	18	14	5	18	5	28	16	13	12	11	5	16	17	20	4	20	10	18	19	16	17	15	6	21	19	16	19	21	2
chr01	28900001	29000000	1	12	1	17	1	11	1	17	2	6	1	21	1	17	1	16	1	17	2	20	2	46	2	20	2	8	2	16	2	17	2	14	1	21	2	19	1	14	1	17	1	22	2	9	1	20	1
chr01	29000001	29100000	24	44	28	44	24	37	20	46	16	48	32	44	21	46	25	50	24	54	22	47	13	54	14	59	34	51	27	41	21	47	37	51	15	58	34	49	27	45	25	47	16	53	30	44	33	47	19
chr01	29100001	29200000	4	8	5	9	2	8	2	13	4	14	11	11	5	12	5	15	3	14	4	10	4	16	4	15	2	14	3	14	2	21	4	11	5	18	6	11	2	10	5	11	4	12	3	11	2	8	0
chr01	29200001	29300000	4	9	5	8	6	12	9	7	5	7	8	6	5	7	8	8	8	8	8	9	5	9	5	7	5	7	6	8	7	9	8	10	5	7	5	10	5	8	6	8	5	5	8	8	5	6	6
chr01	29300001	29400000	10	7	12	11	13	9	4	13	9	6	14	15	9	18	11	12	5	11	19	15	9	15	8	14	13	15	11	10	4	8	13	11	8	15	13	8	12	13	20	14	7	8	16	11	13	13	2
chr01	29400001	29500000	4	2	4	1	3	1	2	2	4	5	4	2	7	5	3	2	6	3	3	1	3	8	3	7	3	1	2	1	3	2	9	1	2	5	4	4	3	1	7	2	2	5	5	4	3	4	2
chr01	29500001	29600000	6	16	4	13	3	21	2	12	4	13	2	16	5	15	1	23	2	12	4	23	5	13	0	19	4	23	4	19	1	11	4	13	2	15	4	23	3	25	4	17	1	13	4	24	10	20	4
chr01	29600001	29700000	12	39	13	38	9	47	7	47	10	44	12	51	8	33	8	44	5	36	14	40	10	45	12	35	9	32	8	33	10	45	11	39	9	51	12	50	16	46	13	46	7	35	10	43	13	54	5
chr01	29700001	29800000	7	38	4	25	6	21	4	25	5	29	5	36	4	31	6	30	2	26	8	29	3	30	6	42	8	26	6	37	4	28	7	21	3	38	6	29	6	23	7	25	7	33	6	16	6	31	3
chr01	29800001	29900000	7	18	5	16	4	17	5	23	15	29	3	17	17	31	5	16	4	28	6	22	14	31	12	29	4	18	4	16	9	27	3	18	16	32	6	18	3	16	4	23	12	29	3	15	6	25	6
chr01	29900001	30000000	4	7	5	5	5	6	5	5	3	11	6	4	4	15	5	4	5	5	8	5	3	12	4	13	9	4	5	5	3	6	8	4	4	12	9	5	8	4	9	5	4	14	9	7	8	5	3
chr01	30000001	30100000	6	1	3	0	5	3	1	4	4	1	3	3	3	4	3	1	2	3	4	3	0	4	3	3	4	1	2	0	2	1	6	3	1	4	5	1	5	0	5	1	1	1	5	2	6	1	2
chr01	30100001	30200000	15	10	11	15	14	6	11	11	9	17	13	15	7	15	14	11	15	16	20	14	8	16	9	16	14	15	16	10	13	14	15	17	8	19	13	12	17	13	18	13	7	14	18	8	19	10	12
chr01	30200001	30300000	12	17	12	14	13	17	12	15	7	23	11	16	10	27	10	15	10	14	14	18	9	17	9	25	13	14	10	21	12	10	14	17	7	19	13	17	13	16	12	17	8	21	14	17	12	18	10
chr01	30300001	30400000	18	12	20	14	15	10	12	15	1	19	16	10	1	26	14	13	7	8	20	14	1	23	1	12	17	12	10	13	7	13	14	12	1	32	17	13	14	12	21	9	1	13	17	10	14	15	10
chr01	30400001	30500000	7	6	7	9	7	6	9	10	9	14	7	7	5	14	6	8	8	10	9	8	9	12	9	15	8	7	5	7	9	9	10	6	11	12	10	9	10	8	11	8	6	15	10	7	11	6	5
chr01	30500001	30600000	4	6	3	13	1	10	4	10	5	20	4	13	6	15	4	16	2	15	5	11	7	8	8	16	1	12	5	15	5	10	0	9	8	20	7	24	5	10	5	15	5	13	4	15	4	16	3
chr01	30600001	30700000	5	38	14	51	6	32	8	40	15	50	8	56	15	46	9	50	13	40	20	54	8	45	15	52	10	43	8	46	9	48	12	46	15	49	11	45	13	36	16	44	10	37	8	35	16	47	5
chr01	30700001	30800000	9	54	10	57	9	48	5	50	4	21	11	52	5	32	8	45	15	45	8	43	4	26	4	34	10	42	8	62	8	45	9	40	5	20	12	60	9	55	7	53	3	32	8	51	11	43	7
chr01	30800001	30900000	21	14	11	9	18	11	10	11	2	15	10	11	2	18	11	11	7	7	16	13	4	15	4	15	17	11	12	8	11	14	21	15	2	16	23	14	19	12	17	11	4	12	13	10	22	11	11
chr01	30900001	31000000	14	14	11	14	9	12	11	16	4	10	9	20	4	18	11	17	10	13	11	14	4	12	3	16	14	13	8	14	12	14	10	12	5	13	11	14	10	13	11	10	4	12	10	12	13	9	11
chr01	31000001	31100000	9	31	2	31	8	31	2	24	1	12	1	32	1	33	2	31	2	23	11	27	1	26	3	34	9	28	2	26	2	25	10	34	2	12	11	34	11	36	11	32	0	11	11	35	10	31	1
chr01	31100001	31200000	5	18	10	9	6	10	8	19	7	25	11	12	7	13	8	11	10	22	6	15	8	14	7	22	6	14	9	14	8	15	6	12	7	20	8	17	5	9	6	10	10	28	6	10	6	19	9
chr01	31200001	31300000	14	9	10	9	14	7	11	6	3	11	10	14	4	13	10	7	11	11	14	7	3	13	4	11	14	10	10	7	11	10	14	9	4	10	15	11	14	7	14	9	4	6	14	8	14	8	10
chr01	31300001	31400000	2	8	1	7	2	7	0	7	0	7	0	7	1	6	3	8	0	8	2	9	0	6	0	6	2	7	0	7	0	9	2	7	0	8	2	9	2	7	2	9	0	7	2	7	2	7	1
chr01	31400001	31500000	9	11	12	16	10	14	4	12	2	15	8	13	2	14	9	18	4	12	11	15	1	13	1	17	11	13	8	10	5	9	13	15	1	18	10	16	10	13	12	14	2	14	9	11	15	17	7
chr01	31500001	31600000	12	14	16	23	12	23	15	15	9	20	12	21	7	23	14	32	17	24	17	28	7	29	9	23	16	25	16	12	15	19	14	24	8	22	18	37	17	28	18	25	6	24	16	22	18	25	12
chr01	31600001	31700000	10	5	5	5	8	4	7	5	6	31	5	3	6	27	8	4	6	9	9	4	5	29	5	29	9	5	6	5	8	5	9	4	6	27	10	6	7	5	9	7	6	28	9	5	8	6	3
chr01	31700001	31800000	22	14	20	17	22	7	18	16	4	63	18	15	2	58	19	11	18	12	21	19	2	68	4	56	24	17	20	11	21	11	22	14	3	56	21	17	20	12	23	12	2	55	21	18	21	11	17
chr01	31800001	31900000	14	4	11	4	15	6	12	7	5	13	13	4	7	13	11	8	12	4	13	5	7	12	5	14	15	2	11	5	11	7	14	5	6	15	15	8	15	5	14	7	6	11	16	5	14	3	12
chr01	31900001	32000000	26	18	24	19	31	17	27	18	8	24	25	17	9	26	24	13	23	21	28	17	9	28	7	28	23	15	23	14	25	17	28	19	11	33	28	17	25	17	29	18	7	27	23	14	25	20	29
chr01	32000001	32100000	16	7	12	8	11	4	15	6	8	6	15	5	13	9	9	6	16	7	15	7	8	9	7	8	15	5	12	9	15	4	15	5	7	8	16	6	11	4	16	6	11	8	17	5	15	6	12
chr01	32100001	32200000	20	6	19	4	21	5	22	8	4	11	20	5	4	11	20	4	23	4	18	4	2	10	2	13	21	4	22	4	20	6	17	4	4	9	21	5	20	4	21	5	3	9	20	6	24	5	22
chr01	32200001	32300000	41	9	42	12	44	10	106	8	4	14	42	14	6	13	43	14	106	14	42	11	4	13	9	19	43	14	40	12	106	12	51	8	10	18	45	14	42	13	41	10	7	17	43	11	42	9	107
chr01	32300001	32400000	25	16	21	13	23	15	74	7	11	19	23	10	13	18	26	13	72	9	24	14	17	15	11	20	20	15	20	14	72	8	23	14	16	17	20	16	28	15	23	14	16	18	20	15	26	13	72
chr01	32400001	32500000	49	14	38	14	39	13	46	11	14	14	44	13	13	18	40	15	47	9	46	13	16	17	13	17	45	14	39	13	40	8	42	13	15	20	42	17	44	16	44	15	15	18	41	12	39	11	45
chr01	32500001	32600000	4	12	1	19	2	16	34	6	2	18	2	21	2	19	2	22	33	6	2	23	2	19	2	18	3	19	3	22	33	6	3	16	2	20	4	22	5	10	1	23	2	21	3	18	2	6	32
chr01	32600001	32700000	8	3	5	6	5	6	49	6	4	8	4	6	3	7	10	7	50	7	11	6	0	6	2	7	8	7	10	5	50	11	11	7	3	12	8	7	10	4	8	5	1	4	9	7	10	4	49
chr01	32700001	32800000	27	3	2	6	1	2	43	3	9	17	1	4	7	20	27	7	43	4	27	6	9	17	9	20	27	7	27	5	43	3	26	4	9	15	27	5	27	5	27	4	9	5	29	6	27	5	43
chr01	32800001	32900000	9	24	4	20	4	23	7	11	27	23	5	21	29	27	9	26	6	11	9	25	24	16	28	25	10	21	9	25	6	13	10	23	28	20	10	26	9	23	9	26	22	18	9	28	9	25	7
chr01	32900001	33000000	12	8	3	7	3	6	3	2	8	6	0	7	8	9	10	5	3	2	10	9	8	8	8	9	10	8	10	7	3	1	8	8	8	9	10	9	9	7	7	8	9	9	9	9	5	5	3
chr01	33000001	33100000	13	23	17	22	10	19	7	2	13	17	20	25	14	20	17	20	9	6	14	20	15	22	17	18	15	19	14	20	7	3	13	27	13	19	15	22	13	22	16	25	14	17	12	10	16	26	7
chr01	33100001	33200000	4	4	1	5	2	5	6	1	2	4	1	3	1	2	4	4	6	1	4	2	2	8	2	3	4	8	2	2	6	1	4	10	1	2	2	2	2	2	4	7	1	3	2	2	4	4	7
chr01	33200001	33300000	2	53	2	33	3	27	51	2	21	21	3	39	24	30	3	34	51	0	2	38	27	17	23	29	4	52	2	38	51	3	2	31	23	32	2	48	2	54	2	47	21	25	2	33	2	45	51
chr01	33300001	33400000	10	15	21	18	18	10	73	15	29	20	22	8	29	21	8	10	77	9	9	15	21	22	24	29	7	19	8	12	76	11	7	13	32	24	7	17	8	14	14	18	23	22	8	12	16	10	73
chr01	33400001	33500000	7	18	16	21	18	19	6	8	69	75	21	17	59	51	7	25	6	8	7	24	72	55	80	51	7	23	10	18	6	8	11	25	73	77	5	20	12	27	12	25	77	82	9	18	5	26	5
chr01	33500001	33600000	3	4	3	7	3	4	3	3	1	3	3	6	1	9	3	4	3	3	3	4	1	5	1	9	3	6	3	9	3	3	3	8	1	4	5	9	3	7	3	6	1	3	5	10	3	10	3
chr01	33600001	33700000	11	16	21	21	19	16	1	4	23	15	23	22	26	18	17	17	1	8	17	19	24	15	28	22	13	11	16	20	1	2	22	24	27	20	18	22	21	20	16	14	25	17	14	20	17	19	1
chr01	33700001	33800000	4	24	16	27	20	29	9	11	21	20	20	29	20	22	4	23	8	12	5	24	20	24	21	21	3	23	4	21	8	9	4	25	21	20	3	23	3	22	5	24	19	19	4	24	4	24	8
chr01	33800001	33900000	6	16	58	18	58	20	3	2	24	17	57	13	22	18	6	13	2	2	5	10	21	18	23	19	5	15	8	12	3	4	4	15	21	16	6	16	6	12	5	14	19	17	4	12	5	13	3
chr01	33900001	34000000	4	6	95	10	99	7	2	1	14	7	99	13	15	6	6	11	4	3	9	11	13	14	11	11	3	5	4	9	1	2	5	10	10	18	8	12	5	9	10	10	13	12	4	11	6	13	1
chr01	34000001	34100000	19	27	81	33	81	25	14	15	16	52	82	32	21	41	22	34	14	13	20	36	15	48	16	49	24	37	22	28	11	15	24	39	16	49	23	37	27	40	24	37	17	61	26	40	23	37	7
chr01	34100001	34200000	4	19	87	11	87	12	10	7	2	21	88	9	1	30	4	14	7	6	3	21	2	30	3	29	4	14	4	14	9	7	4	15	1	26	5	19	5	12	4	17	2	29	8	14	4	17	12
chr01	34200001	34300000	6	21	154	28	151	35	62	2	10	26	155	32	13	27	9	21	62	0	6	24	10	20	12	25	9	18	9	22	59	1	10	19	13	28	10	23	7	20	7	19	10	25	8	19	9	24	60
chr01	34300001	34400000	4	4	59	5	57	5	21	4	6	7	57	6	5	8	5	4	20	4	4	4	3	9	4	7	3	5	6	7	20	5	4	7	4	7	5	2	4	5	5	4	3	7	3	7	4	5	20
chr01	34400001	34500000	5	19	49	11	45	11	15	1	2	46	43	15	4	31	6	14	15	0	7	19	4	35	2	58	5	19	3	18	18	1	6	21	3	42	6	26	4	18	1	17	2	37	6	16	3	11	16
chr01	34500001	34600000	6	7	20	8	14	6	264	6	2	13	17	6	1	12	6	6	260	6	5	8	2	11	1	13	5	7	5	7	258	6	5	7	0	15	7	7	4	7	5	7	1	11	4	7	5	6	264
chr01	34600001	34700000	3	4	10	4	10	3	54	1	0	8	8	6	0	7	3	3	55	1	3	3	0	8	0	8	3	5	3	5	55	1	4	4	0	7	3	4	3	4	3	3	0	7	3	3	3	3	53
chr01	34700001	34800000	11	9	10	11	8	9	49	3	5	17	9	12	8	14	5	9	49	5	12	14	6	11	4	14	3	7	8	6	49	4	8	10	7	22	15	10	4	9	4	11	6	18	10	9	7	9	47
chr01	34800001	34900000	8	14	4	20	6	21	6	13	0	12	3	20	2	8	8	15	7	10	8	13	0	12	0	18	7	8	7	17	5	7	7	11	0	16	7	15	7	16	7	16	0	13	5	17	5	12	5
chr01	34900001	35000000	4	11	2	6	7	10	5	14	4	19	1	9	2	17	4	7	5	15	4	13	2	18	3	16	5	10	5	9	6	15	5	10	1	17	6	13	6	11	4	9	2	14	4	12	5	10	4
chr01	35000001	35100000	16	20	84	25	75	22	14	16	7	35	82	24	15	34	18	23	9	15	17	27	16	32	15	40	19	24	13	24	10	14	18	14	10	37	18	22	18	22	17	27	6	31	12	19	17	20	12
chr01	35100001	35200000	10	6	8	8	15	9	6	4	3	19	9	10	1	20	11	9	4	5	16	10	4	18	2	21	13	7	12	8	5	3	14	10	3	20	12	10	13	7	15	7	2	20	12	7	13	10	4
chr01	35200001	35300000	5	27	9	34	7	26	19	2	5	18	8	32	4	16	6	33	20	4	5	31	3	15	5	18	8	24	4	29	19	2	6	29	1	17	6	22	7	20	6	27	2	18	5	23	5	27	17
chr01	35300001	35400000	8	11	3	12	10	13	60	5	2	16	6	16	2	19	8	7	59	6	7	16	1	14	2	16	7	10	8	10	60	7	9	10	1	16	7	11	7	11	8	11	2	13	8	11	8	9	60
chr01	35400001	35500000	7	16	5	14	7	12	11	6	5	13	6	18	5	16	5	15	10	5	8	15	6	15	6	13	7	14	8	15	11	5	5	13	6	13	4	14	3	15	3	12	6	11	4	14	4	12	10
chr01	35500001	35600000	13	23	11	30	19	28	12	2	12	31	13	31	11	28	16	25	15	2	18	22	13	26	13	26	21	11	17	25	15	2	16	22	15	32	20	27	16	32	16	24	17	27	15	26	15	29	12
chr01	35600001	35700000	8	6	1	4	6	3	18	2	3	6	1	2	3	6	10	6	18	2	9	2	3	8	3	6	8	4	9	6	18	2	8	5	4	7	9	7	7	5	9	5	5	7	8	4	7	4	18
chr01	35700001	35800000	5	8	5	38	6	36	8	0	6	8	5	40	6	10	6	6	8	0	6	10	3	9	5	11	8	8	7	9	8	0	4	6	6	11	4	6	6	5	6	7	3	12	6	8	7	6	8
chr01	35800001	35900000	1	7	0	83	1	76	13	6	4	4	0	82	3	8	3	6	14	2	1	6	4	8	3	6	2	3	3	5	15	7	2	6	3	10	2	4	2	4	4	3	4	6	1	5	2	4	13
chr01	35900001	36000000	8	13	4	164	6	136	19	2	0	40	4	156	0	40	7	16	19	2	9	18	0	41	3	38	8	16	8	22	19	1	9	16	1	44	9	18	7	12	8	14	0	38	8	16	9	14	19
chr01	36000001	36100000	23	15	0	186	18	180	7	0	8	22	1	184	10	29	22	14	8	2	20	12	9	28	9	27	24	13	22	14	7	2	22	10	10	32	22	15	21	14	22	10	10	24	20	14	22	16	7
chr01	36100001	36200000	7	16	1	112	3	106	10	4	7	18	2	119	7	24	5	17	6	1	7	16	4	21	7	23	3	20	5	18	9	2	6	16	6	18	5	20	5	12	4	19	7	10	4	18	5	14	9
chr01	36200001	36300000	13	14	15	24	21	23	5	11	5	19	12	27	4	23	13	15	5	9	13	16	3	19	4	22	13	17	13	15	5	11	14	13	4	21	14	11	14	21	14	13	4	17	15	18	13	16	5
chr01	36300001	36400000	4	14	1	53	3	54	9	14	7	25	1	54	9	27	3	10	6	11	3	13	7	26	9	23	4	5	3	9	6	12	2	8	5	24	4	15	2	12	3	9	8	23	2	11	3	6	7
chr01	36400001	36500000	7	10	5	91	4	88	6	2	9	12	3	91	8	12	7	8	6	3	6	8	9	13	6	11	5	8	4	11	6	3	3	10	10	10	6	11	6	7	7	9	11	13	6	12	5	9	6
chr01	36500001	36600000	12	38	21	69	15	53	17	14	15	53	20	71	18	56	14	47	19	13	17	39	18	59	22	58	13	46	21	45	18	11	17	40	23	50	12	49	12	69	19	41	22	49	8	32	21	41	17
chr01	36600001	36700000	5	7	1	86	4	78	8	1	3	3	1	85	5	5	3	9	8	0	5	7	4	7	3	4	3	6	3	6	8	0	3	7	3	5	3	14	3	7	3	8	3	4	3	8	4	7	8
chr01	36700001	36800000	12	23	4	42	12	31	13	5	8	22	6	39	9	23	11	25	13	4	11	30	10	26	7	26	11	17	12	21	12	4	11	22	12	25	10	19	11	19	10	23	8	23	10	20	9	23	14
chr01	36800001	36900000	5	24	6	42	3	37	11	15	4	30	5	35	6	39	7	25	15	7	6	20	4	23	3	34	8	24	8	22	15	6	11	28	7	39	10	29	10	33	8	26	4	19	8	33	9	33	14
chr01	36900001	37000000	13	63	26	110	12	91	22	10	18	44	15	93	9	39	28	55	21	16	19	49	25	45	11	49	23	57	15	55	21	14	24	67	30	46	23	57	27	61	19	64	23	48	19	50	26	60	20
chr01	37000001	37100000	0	10	2	10	3	10	6	2	0	8	3	7	1	12	2	10	6	3	1	11	1	9	1	9	1	8	3	9	6	2	3	11	1	12	3	8	1	10	3	12	0	9	2	9	1	10	6
chr01	37100001	37200000	2	18	9	19	4	16	7	8	2	22	7	18	2	18	1	23	7	9	1	21	2	15	2	14	1	22	1	22	6	3	1	24	2	19	1	24	1	25	2	15	3	15	2	26	1	19	5
chr01	37200001	37300000	12	30	14	33	19	33	11	19	8	50	15	29	8	43	13	32	11	21	15	31	7	51	6	55	10	35	12	38	8	17	12	26	9	42	10	35	11	35	11	30	10	46	16	27	11	27	7
chr01	37300001	37400000	4	4	3	1	3	1	6	0	4	1	3	3	5	2	4	2	6	0	2	4	4	2	6	3	2	3	2	2	6	0	3	2	8	4	2	2	2	2	2	2	5	4	2	1	3	2	8
chr01	37400001	37500000	11	10	9	8	6	6	8	5	5	15	13	21	10	18	9	7	8	3	11	14	8	18	7	13	11	10	9	11	6	4	7	13	9	18	9	11	10	10	10	11	6	19	10	13	8	10	8
chr01	37500001	37600000	5	2	9	4	9	4	2	1	2	3	10	3	3	3	6	2	2	1	4	2	3	5	3	3	4	2	4	2	2	1	6	3	3	3	4	2	7	3	5	3	3	3	6	4	5	2	2
chr01	37600001	37700000	8	8	35	5	36	10	0	0	2	7	36	6	3	7	3	5	0	0	5	9	2	12	3	5	5	3	5	4	0	1	2	5	3	8	3	10	3	4	5	6	1	7	5	5	3	3	0
chr01	37700001	37800000	4	0	29	68	26	30	5	0	1	7	29	73	3	6	7	0	5	2	8	0	1	7	1	6	3	0	4	2	5	2	6	4	4	10	5	1	4	4	5	4	1	6	5	2	4	4	5
chr01	37800001	37900000	5	8	5	8	6	7	10	2	3	7	4	6	3	6	5	7	10	2	7	9	2	7	2	6	4	8	6	6	10	2	4	7	0	9	6	9	6	9	4	7	0	7	4	8	5	8	10
chr01	37900001	38000000	9	7	7	6	9	13	6	2	5	4	7	10	0	4	4	9	6	1	10	6	1	4	0	5	3	7	6	8	6	1	4	6	6	7	9	6	9	8	9	8	0	4	9	7	9	7	6
chr01	38000001	38100000	6	3	2	7	5	4	10	2	1	5	3	10	0	2	5	3	11	1	5	5	2	4	0	7	7	6	5	3	10	1	6	4	2	4	5	5	5	3	6	3	0	3	7	5	6	4	10
chr01	38100001	38200000	6	19	3	25	6	20	6	3	6	17	4	17	1	15	6	15	6	3	7	18	2	15	4	17	5	17	7	16	6	2	6	15	7	16	5	23	6	21	6	19	2	19	6	15	6	19	6
chr01	38200001	38300000	7	5	4	5	6	10	3	3	4	5	5	8	4	6	5	3	3	3	5	4	2	8	5	6	5	6	5	5	3	2	4	7	5	9	5	6	6	4	5	5	5	9	6	5	6	4	4
chr01	38300001	38400000	3	3	27	5	28	1	11	3	1	5	29	2	2	6	4	3	10	3	2	3	2	4	2	6	3	1	25	2	10	2	3	3	1	4	3	5	4	3	3	3	1	6	3	1	2	1	10
chr01	38400001	38500000	11	8	12	7	9	4	2	8	0	19	6	11	2	17	15	8	2	10	11	9	0	13	1	17	12	8	12	5	2	9	13	11	1	19	17	8	12	6	12	9	0	20	12	4	12	7	2
chr01	38500001	38600000	10	10	13	9	12	8	11	31	16	11	29	12	12	10	13	9	12	28	14	10	13	34	16	7	10	9	13	8	15	30	15	10	13	41	15	9	11	8	11	8	13	28	10	9	11	6	8
chr01	38600001	38700000	1	8	1	14	0	5	2	12	2	12	3	14	4	14	1	7	2	18	1	5	4	12	3	11	1	9	1	5	3	14	1	14	4	12	3	4	0	7	1	11	1	11	1	8	1	14	2
chr01	38700001	38800000	9	15	11	23	11	14	7	19	6	11	10	34	7	18	10	19	8	22	9	17	7	21	9	17	12	14	9	13	6	16	11	15	6	21	15	19	9	13	9	14	12	15	10	17	12	22	6
chr01	38800001	38900000	5	16	3	34	2	29	5	32	6	28	1	19	5	25	5	31	5	23	4	38	4	31	6	34	0	19	2	34	3	25	3	20	5	30	2	30	2	25	3	30	5	22	0	32	0	25	6
chr01	38900001	39000000	2	6	2	7	2	8	34	19	33	17	1	8	32	17	2	10	33	16	2	7	30	15	32	16	2	7	2	7	31	21	2	7	33	17	3	6	2	10	3	4	28	16	2	8	2	12	30
chr01	39000001	39100000	3	7	4	3	2	6	2	9	2	8	1	7	3	9	2	3	2	10	3	10	3	9	2	10	2	7	3	7	2	10	2	6	4	9	3	8	1	7	3	8	2	10	1	9	2	6	2
chr01	39100001	39200000	7	12	6	9	3	7	7	12	6	11	5	7	4	10	4	8	7	13	5	9	5	11	5	9	5	8	3	9	6	9	5	9	7	13	5	10	4	11	3	11	4	12	7	13	5	16	6
chr01	39200001	39300000	2	4	3	3	5	4	4	4	2	4	5	2	3	6	1	3	1	5	4	3	1	5	2	5	2	4	2	2	5	5	3	4	3	6	3	3	3	4	2	4	4	7	1	6	2	2	2
chr01	39300001	39400000	10	21	11	20	10	15	8	35	10	62	11	18	7	25	9	27	7	49	10	29	7	52	7	31	9	22	9	19	8	47	11	21	10	57	13	35	10	21	9	19	12	53	10	19	11	20	10
chr01	39400001	39500000	7	26	9	20	7	24	3	29	3	27	4	23	2	28	7	21	3	29	8	23	3	29	4	31	3	21	7	28	3	29	7	21	4	25	10	23	8	26	8	17	2	20	8	27	7	22	3
chr01	39500001	39600000	6	4	7	2	5	3	2	10	2	6	6	3	2	8	7	8	2	7	6	6	2	8	2	8	8	3	7	5	2	14	7	6	2	10	7	4	6	2	5	4	2	13	4	3	7	3	2
chr01	39600001	39700000	1	27	1	33	3	13	1	27	3	9	2	15	1	20	2	14	1	13	4	34	2	27	2	27	2	18	3	20	3	14	1	27	1	22	4	24	3	16	5	10	1	14	2	15	2	27	1
chr01	39700001	39800000	20	18	18	20	24	15	15	27	16	34	24	17	16	31	22	12	13	25	18	23	5	30	11	27	20	26	17	10	11	24	20	25	9	31	24	28	20	24	25	25	11	38	20	21	24	23	9
chr01	39800001	39900000	2	4	2	3	3	4	0	11	0	7	4	3	0	8	2	3	0	10	5	6	0	8	0	10	4	3	3	2	0	10	3	3	0	12	3	3	2	3	2	2	0	10	2	4	2	4	0
chr01	39900001	40000000	7	4	6	6	7	6	1	13	0	9	6	6	1	10	7	6	0	12	6	7	0	9	0	7	4	5	4	5	1	8	5	4	0	10	8	8	4	6	8	5	0	7	3	4	5	5	0
chr01	40000001	40100000	5	8	5	9	8	8	1	9	1	12	7	13	3	14	9	12	3	13	5	6	2	7	2	12	5	9	5	9	2	10	5	12	4	11	7	12	6	8	5	9	1	14	5	8	6	10	2
chr01	40100001	40200000	1	15	1	9	1	8	0	8	0	8	1	10	0	10	1	16	0	9	1	12	0	8	0	8	1	12	1	10	0	10	1	12	0	10	1	13	1	11	1	12	0	4	1	12	1	13	0
chr01	40200001	40300000	1	5	1	4	2	4	0	2	0	1	4	9	1	2	2	8	1	4	1	2	1	2	1	1	1	6	1	3	1	2	2	4	2	2	1	4	1	4	2	4	0	1	1	3	1	4	1
chr01	40300001	40400000	17	18	18	24	15	15	15	27	15	30	16	16	16	29	15	19	17	26	18	20	17	26	18	23	16	13	17	15	18	20	17	23	17	23	16	15	17	23	19	32	16	18	15	16	16	18	19
chr01	40400001	40500000	6	9	5	8	5	10	3	11	6	11	7	7	5	9	6	8	7	10	6	9	7	11	6	9	6	8	7	7	4	9	6	8	6	11	6	10	7	7	5	12	4	10	5	7	6	8	4
chr01	40500001	40600000	7	23	8	27	4	18	4	18	8	25	5	29	7	23	5	16	5	20	8	17	6	24	7	26	6	19	4	26	6	25	6	27	7	23	5	27	12	25	6	22	9	20	9	20	10	27	6
chr01	40600001	40700000	1	11	8	10	2	11	4	10	4	11	5	11	4	10	3	7	3	16	4	10	3	12	4	11	5	13	6	7	4	8	7	8	3	12	6	10	7	11	3	8	3	10	5	9	7	9	0
chr01	40700001	40800000	2	5	2	6	2	5	1	5	1	4	4	5	1	6	3	4	1	4	3	5	1	4	2	6	2	3	2	5	1	6	3	2	1	4	4	6	2	3	2	3	1	4	2	4	2	5	1
chr01	40800001	40900000	36	20	10	17	39	20	16	24	14	20	8	14	17	23	9	13	19	22	12	13	17	22	14	20	41	21	11	11	15	22	45	23	16	24	15	15	44	22	16	14	15	21	41	22	12	13	13
chr01	40900001	41000000	38	26	58	25	39	28	35	21	39	23	56	24	36	23	60	28	35	24	61	25	36	22	38	24	39	26	56	28	36	26	39	27	33	25	62	28	37	27	61	27	32	24	39	25	59	25	31
chr01	41000001	41100000	7	5	64	10	6	7	7	5	10	7	63	5	6	9	65	4	7	11	64	6	9	4	6	7	6	6	55	2	10	7	9	9	7	8	65	8	6	6	67	6	7	6	7	6	64	3	7
chr01	41100001	41200000	78	18	109	47	77	25	22	17	18	16	112	38	19	13	111	36	19	13	107	34	17	12	21	12	73	32	73	28	19	14	76	27	16	9	109	47	78	37	111	48	15	7	75	22	109	41	15
chr01	41200001	41300000	99	10	107	4	97	10	82	6	2	3	106	3	2	7	106	6	79	3	106	7	79	6	2	7	98	8	105	5	80	4	98	9	80	5	107	5	99	7	104	4	78	4	99	9	102	3	79
chr01	41300001	41400000	85	25	87	31	107	6	119	11	9	14	113	7	4	18	111	6	118	12	102	6	115	19	5	17	83	29	107	7	113	10	85	30	121	16	108	9	84	28	110	6	113	19	83	26	108	7	120
chr01	41400001	41500000	12	15	12	14	16	5	1	16	1	13	16	4	0	20	16	3	1	14	14	2	1	16	0	17	10	12	15	5	1	18	10	15	1	19	15	11	10	11	16	5	2	18	10	13	15	2	1
chr01	41500001	41600000	91	24	83	29	32	28	2	29	5	39	35	35	6	37	35	35	5	22	32	27	8	41	7	49	93	33	30	27	5	41	91	34	4	26	35	33	93	25	37	33	4	41	94	29	36	34	8
chr01	41600001	41700000	22	30	20	35	16	32	7	42	7	28	12	21	8	31	12	29	4	28	11	32	5	37	8	39	19	26	11	23	5	33	20	19	8	44	11	20	21	24	11	20	6	39	21	14	13	21	6
chr01	41700001	41800000	43	20	43	20	15	13	0	4	0	7	13	10	2	10	14	10	0	6	14	9	0	7	1	7	41	20	13	10	0	4	44	18	0	6	14	9	42	19	13	12	0	4	40	20	12	8	1
chr01	41800001	41900000	31	4	30	3	31	3	1	5	8	7	28	2	7	7	27	3	2	7	31	1	3	5	8	9	30	1	28	5	3	5	30	3	3	4	30	3	31	3	29	2	3	5	29	2	27	4	2
chr01	41900001	42000000	5	2	5	2	5	2	3	9	2	11	8	1	2	14	6	2	4	10	5	2	3	6	2	8	5	2	5	2	3	8	5	1	4	5	5	2	4	2	4	1	3	11	5	2	5	1	4
chr01	42000001	42100000	8	0	8	0	8	0	6	9	18	12	8	1	18	11	8	0	6	7	8	0	5	7	18	11	8	0	8	0	5	8	7	0	7	10	8	0	8	0	8	0	6	9	8	0	8	0	7
chr01	42100001	42200000	26	7	27	5	23	6	14	11	25	4	26	7	25	5	25	8	13	12	26	7	14	14	24	6	28	10	24	7	15	11	24	8	15	14	25	6	27	7	27	8	15	12	27	5	24	7	14
chr01	42200001	42300000	63	15	68	13	66	16	0	7	66	3	69	12	68	10	67	12	0	5	67	20	0	6	68	10	67	18	64	16	0	7	65	17	0	8	68	19	67	18	64	17	0	4	67	18	68	17	0
chr01	42300001	42400000	5	2	5	6	7	3	1	51	67	5	5	4	73	7	6	5	1	50	5	4	0	40	70	7	5	3	6	2	0	47	5	4	1	50	6	3	5	5	5	3	1	45	6	5	5	4	0
chr01	42400001	42500000	1	2	2	2	2	3	4	46	53	7	2	3	53	5	3	2	3	39	2	1	4	37	52	6	1	2	2	1	4	36	2	2	5	47	4	3	3	1	2	1	4	40	2	2	2	2	2
chr01	42500001	42600000	7	19	9	21	10	16	5	23	38	19	16	18	36	16	15	15	3	25	16	23	4	30	35	14	17	19	8	18	6	24	13	20	5	29	9	17	9	21	18	17	5	26	18	14	13	24	6
chr01	42600001	42700000	1	5	1	9	1	8	4	28	22	4	1	10	22	4	1	8	4	19	1	9	3	30	25	3	2	9	1	9	4	17	1	8	4	22	1	2	0	5	2	10	5	19	1	8	2	7	8
chr01	42700001	42800000	55	10	63	12	52	12	8	14	21	6	64	7	26	9	58	14	4	7	67	15	5	8	22	7	62	13	56	7	5	10	59	7	7	7	62	10	56	7	53	12	6	10	64	5	59	9	2
chr01	42800001	42900000	52	19	49	18	49	19	2	3	3	0	53	20	5	2	52	17	3	3	51	16	3	3	5	0	50	14	48	16	5	4	49	16	3	3	52	25	50	15	49	18	4	3	49	18	50	22	3
chr01	42900001	43000000	33	21	31	19	26	18	6	18	4	6	32	18	7	5	25	10	3	14	33	26	7	16	5	4	30	16	23	15	3	18	26	15	11	15	33	19	24	21	24	20	1	9	27	27	27	15	4
chr01	43000001	43100000	14	2	14	1	14	2	14	22	15	3	14	1	16	4	13	1	18	18	16	4	13	24	14	4	14	1	14	3	11	20	14	1	17	26	14	2	14	2	16	4	14	23	14	2	18	4	14
chr01	43100001	43200000	59	4	63	5	60	8	12	45	64	9	60	8	63	6	65	11	10	50	61	4	13	63	61	18	63	6	60	12	11	59	63	7	12	56	63	7	62	5	60	5	16	65	62	7	60	5	9
chr01	43200001	43300000	58	5	49	8	46	1	28	14	59	12	58	5	64	11	58	5	27	16	49	8	26	18	66	15	57	4	58	8	25	18	58	6	26	11	58	4	59	3	50	8	27	8	58	4	49	8	27
chr02	1	100000	3	1	3	0	3	1	1	12	3	18	3	0	2	17	3	0	1	16	3	0	1	15	1	13	3	0	4	0	1	11	3	0	2	15	3	0	3	0	3	1	2	18	3	0	3	0	1
chr02	100001	200000	5	1	5	2	8	1	1	15	2	14	5	3	2	14	5	1	2	15	5	2	1	16	2	14	5	1	5	3	1	16	5	2	1	16	5	1	5	3	5	1	1	10	5	2	5	2	1
chr02	200001	300000	4	8	4	9	4	8	15	22	15	6	4	9	15	10	4	9	15	15	5	9	15	19	15	8	4	9	4	9	15	26	4	9	15	8	4	9	4	9	5	9	15	11	4	9	5	9	15
chr02	300001	400000	2	3	2	2	3	2	0	78	2	73	3	2	2	80	3	2	2	73	3	7	1	78	1	77	3	3	2	2	0	75	2	2	1	85	2	3	3	3	6	6	1	87	3	2	5	5	1
chr02	400001	500000	74	65	72	73	72	69	2	72	2	37	70	59	3	56	71	51	2	63	7	49	2	68	2	70	73	58	68	72	2	79	72	58	2	78	79	52	72	56	6	50	2	73	72	56	7	43	3
chr02	500001	600000	97	11	100	12	99	10	3	12	4	13	100	9	4	15	102	11	4	11	54	11	5	14	5	19	96	10	98	9	6	11	103	11	4	19	99	11	100	10	54	11	5	18	98	10	51	9	4
chr02	600001	700000	67	18	71	17	68	17	5	17	15	23	69	17	10	36	69	15	10	15	29	14	12	30	11	29	66	19	66	20	6	29	71	18	11	20	69	17	66	18	27	19	13	24	67	17	24	21	11
chr02	700001	800000	21	55	20	42	23	43	2	37	2	37	19	34	3	59	24	45	2	38	9	23	2	32	3	39	22	37	21	30	2	38	23	48	3	44	21	62	20	44	8	22	3	32	20	33	7	22	3
chr02	800001	900000	23	9	23	7	24	7	2	21	1	14	24	13	3	21	22	11	1	19	33	14	1	16	1	26	23	9	25	10	1	17	24	8	2	13	23	12	21	7	28	9	4	14	22	9	26	12	1
chr02	900001	1000000	21	9	19	10	23	9	13	14	11	22	14	8	12	17	23	8	12	19	58	2	11	17	10	16	18	8	18	8	11	20	19	5	14	20	19	9	19	10	59	3	6	18	16	9	56	1	10
chr02	1000001	1100000	20	0	24	0	21	1	0	5	0	5	20	2	0	6	22	0	0	5	6	0	0	5	0	12	21	0	21	0	0	11	22	0	0	6	21	1	22	0	6	0	0	9	24	0	6	0	0
chr02	1100001	1200000	4	1	4	1	4	2	0	4	0	4	4	1	0	4	4	2	0	4	1	2	0	4	0	4	4	2	3	1	0	4	4	3	0	4	4	2	4	1	1	2	0	4	4	2	1	2	0
chr02	1200001	1300000	0	4	0	2	2	5	1	4	2	5	0	4	1	6	0	4	1	4	0	5	3	5	2	3	0	4	0	1	1	5	0	3	3	6	1	3	0	4	0	3	2	6	0	1	0	2	1
chr02	1300001	1400000	20	2	20	1	20	4	0	0	0	0	20	2	0	1	20	2	0	0	21	2	0	0	0	0	20	2	20	1	0	0	20	1	0	0	20	2	20	3	20	1	0	0	19	0	19	2	0
chr02	1400001	1500000	16	8	16	10	16	8	1	14	1	13	18	10	1	15	15	8	1	15	14	8	3	14	2	15	15	9	14	8	3	14	15	8	2	16	14	10	15	7	14	5	1	15	12	7	15	7	3
chr02	1500001	1600000	55	29	52	30	54	19	0	19	0	11	59	27	0	16	54	11	0	11	58	30	2	21	0	23	55	23	59	26	1	23	54	20	2	15	52	31	56	18	53	27	0	13	54	20	51	21	0
chr02	1600001	1700000	1	0	1	0	1	0	0	4	0	4	1	0	0	4	1	0	0	4	1	0	0	4	0	4	1	0	1	0	0	4	1	0	0	4	1	1	1	0	1	0	0	4	1	0	1	0	0
chr02	1700001	1800000	3	6	2	11	1	8	0	3	0	9	3	10	0	10	1	11	0	4	3	11	0	6	0	10	2	12	2	8	0	4	2	10	0	9	3	9	2	13	2	10	0	5	2	12	2	11	0
chr02	1800001	1900000	2	12	2	13	2	13	2	16	2	21	2	12	1	22	2	9	2	16	1	15	2	13	2	13	1	12	0	11	1	16	2	14	2	18	2	10	2	14	2	8	1	11	1	12	2	14	0
chr02	1900001	2000000	4	8	3	2	2	2	0	15	1	12	3	10	1	18	3	12	1	16	3	11	1	17	0	14	3	9	2	11	0	17	2	9	2	15	2	12	3	6	2	9	1	11	3	3	4	10	1
chr02	2000001	2100000	20	5	20	5	21	4	2	15	1	7	19	3	1	13	19	4	1	7	20	4	1	9	1	9	19	5	3	2	2	8	20	5	2	15	20	7	21	5	20	4	1	13	20	8	19	5	4
chr02	2100001	2200000	39	13	44	12	42	11	44	1	14	7	43	12	10	6	39	10	43	0	42	11	7	9	6	9	40	11	43	8	40	5	43	10	15	7	46	8	41	9	37	13	11	8	38	9	40	10	35
chr02	2200001	2300000	31	57	47	24	32	53	43	22	8	26	31	63	9	20	27	57	41	20	26	59	13	21	10	16	26	57	53	18	46	20	28	59	12	22	53	22	27	60	27	61	12	23	28	55	27	55	42
chr02	2300001	2400000	14	29	44	30	15	25	26	25	12	29	16	29	11	30	12	26	23	27	13	31	17	27	13	21	7	30	34	24	23	28	15	27	14	27	40	23	13	24	16	28	7	19	11	29	11	28	27
chr02	2400001	2500000	24	29	27	31	27	29	26	14	3	27	28	29	6	29	28	24	25	20	29	28	6	23	6	27	28	30	26	32	25	19	27	36	7	24	27	24	29	29	27	30	3	26	30	33	26	27	27
chr02	2500001	2600000	32	19	28	12	30	11	37	28	14	38	32	21	17	34	30	15	39	22	26	18	15	39	20	32	28	19	26	15	35	29	30	11	17	44	36	19	27	14	31	18	17	33	32	14	26	14	38
chr02	2600001	2700000	2	4	5	3	3	4	9	3	2	15	7	3	1	24	2	2	9	4	1	1	1	18	4	14	3	1	10	3	9	5	3	2	3	22	7	3	2	3	3	3	0	17	3	4	3	3	9
chr02	2700001	2800000	2	0	20	4	2	0	31	1	2	1	2	0	3	9	2	0	32	2	2	0	2	7	1	3	2	0	21	16	33	2	2	0	3	5	21	7	2	0	2	0	2	3	2	0	2	0	31
chr02	2800001	2900000	1	6	1	5	1	6	33	10	1	22	1	7	2	19	2	4	36	8	4	5	1	20	2	25	1	5	1	5	34	9	3	7	2	18	2	5	3	6	3	6	1	22	1	7	4	7	31
chr02	2900001	3000000	7	58	5	66	8	73	12	68	3	10	8	67	3	6	8	55	11	64	4	59	3	8	3	10	6	69	7	56	10	63	4	51	3	10	6	55	9	74	7	52	3	9	3	55	5	74	11
chr02	3000001	3100000	19	19	19	23	15	17	20	24	7	80	22	22	9	86	17	16	17	26	22	25	4	89	7	103	15	10	22	30	19	24	20	17	10	93	27	18	21	18	20	20	6	72	21	12	21	22	18
chr02	3100001	3200000	17	1	15	1	10	1	11	4	3	15	13	2	4	13	19	1	11	1	17	1	3	15	3	15	17	1	7	2	11	3	12	1	4	15	2	2	17	1	16	1	4	14	11	1	11	1	11
chr02	3200001	3300000	4	3	4	5	4	6	9	5	9	6	21	4	7	8	3	6	7	4	4	8	6	5	7	5	4	4	19	4	7	2	4	3	7	8	21	6	5	7	4	6	6	6	4	3	6	7	6
chr02	3300001	3400000	12	4	9	5	11	6	7	3	2	5	12	5	2	6	10	5	7	3	12	6	1	5	1	7	11	5	11	7	7	3	9	6	1	6	12	7	11	5	10	7	1	6	12	5	11	5	7
chr02	3400001	3500000	55	8	47	8	74	6	9	1	10	22	49	7	13	15	56	8	8	1	61	8	7	16	11	22	57	7	53	6	8	3	60	9	6	21	62	9	56	8	59	8	5	18	56	8	57	12	8
chr02	3500001	3600000	2	5	2	2	2	3	13	8	5	42	1	5	7	62	1	5	12	10	2	5	8	61	9	67	2	4	2	4	12	2	2	3	9	66	2	3	2	3	1	2	9	59	2	3	1	2	12
chr02	3600001	3700000	0	5	0	9	0	9	4	8	1	14	0	6	1	18	0	6	4	2	0	5	1	17	1	12	0	4	0	8	4	8	0	7	1	13	0	7	1	9	0	6	1	14	0	7	0	9	4
chr02	3700001	3800000	3	0	2	0	2	0	12	11	12	7	2	0	11	9	1	0	8	9	2	1	12	8	12	10	1	0	1	0	11	8	1	0	14	10	2	0	1	1	1	1	12	7	2	0	1	0	11
chr02	3800001	3900000	37	35	35	25	38	27	13	47	12	52	37	32	9	45	36	33	12	41	40	30	10	55	11	46	36	27	33	21	11	45	32	35	12	47	38	33	32	36	36	30	12	47	34	23	38	31	10
chr02	3900001	4000000	36	19	30	33	32	17	15	24	16	27	30	15	16	41	28	20	17	24	35	21	14	21	16	30	30	15	33	6	15	26	31	20	15	21	34	17	30	15	30	26	11	23	30	19	33	22	14
chr02	4000001	4100000	24	4	21	13	48	6	3	12	2	5	46	6	2	18	44	6	2	5	20	4	3	5	3	5	23	3	46	6	2	15	23	5	3	13	21	10	21	3	20	3	2	9	22	3	22	3	2
chr02	4100001	4200000	3	1	1	1	1	1	0	1	0	1	1	1	0	2	3	1	0	1	1	1	0	1	0	2	1	1	1	1	1	1	1	2	0	1	1	1	1	1	1	2	0	1	1	1	1	1	0
chr02	4200001	4300000	28	10	31	9	28	14	1	7	1	2	29	7	1	11	29	7	1	5	28	13	1	4	1	9	32	11	27	9	1	3	27	11	2	7	31	11	28	10	28	15	1	4	29	11	29	7	2
chr02	4300001	4400000	105	15	106	17	106	14	1	12	1	11	104	10	1	17	104	14	1	7	104	16	1	10	1	12	103	13	101	11	2	11	102	12	3	12	105	17	102	17	103	14	1	9	102	10	104	15	0
chr02	4400001	4500000	47	24	49	19	48	11	9	9	14	12	40	17	7	13	50	14	8	7	48	21	10	13	9	9	42	18	46	15	9	7	48	15	10	9	47	17	44	19	46	21	9	13	44	18	45	17	12
chr02	4500001	4600000	75	13	74	9	76	11	16	23	15	17	73	13	14	18	74	12	17	18	76	15	13	20	15	19	74	15	75	7	12	17	75	12	15	17	77	11	76	14	74	14	14	16	74	14	72	11	16
chr02	4600001	4700000	5	5	4	5	4	5	0	4	1	1	4	5	0	2	5	8	0	1	5	9	0	1	0	1	4	5	6	5	0	1	6	7	1	3	4	8	6	5	5	5	0	1	4	5	4	6	0
chr02	4700001	4800000	17	25	18	18	13	19	5	14	4	24	22	16	3	27	18	14	4	23	19	18	5	21	7	20	20	20	17	25	7	14	20	17	7	25	19	16	20	12	21	21	4	20	21	15	16	17	8
chr02	4800001	4900000	14	4	15	3	15	4	0	8	0	9	15	5	1	12	14	4	0	7	15	6	0	9	0	8	14	4	15	3	0	9	15	3	0	6	15	5	13	5	14	3	0	7	15	5	13	7	1
chr02	4900001	5000000	11	3	10	2	14	3	2	15	3	10	13	3	4	12	13	5	2	11	11	3	4	16	4	12	13	4	11	2	3	17	14	1	4	15	12	5	13	5	14	2	3	10	14	3	14	3	3
chr02	5000001	5100000	8	23	9	23	11	21	10	34	9	31	9	27	10	32	9	22	9	28	9	21	11	37	10	30	9	22	8	27	8	26	6	21	9	32	7	22	7	21	8	23	8	31	10	23	9	20	12
chr02	5100001	5200000	3	6	4	10	3	7	0	10	0	5	3	4	1	7	3	9	1	12	3	4	0	9	0	6	3	6	2	6	1	7	3	8	0	9	2	6	3	6	5	5	0	7	2	6	3	5	0
chr02	5200001	5300000	6	3	6	2	5	3	2	3	1	2	7	2	2	2	6	4	2	2	5	2	1	1	1	4	6	2	6	3	0	2	5	2	3	3	5	5	5	2	5	2	0	3	7	2	5	2	0
chr02	5300001	5400000	7	33	14	41	5	35	7	37	12	39	11	36	9	39	15	37	10	43	10	35	13	36	10	42	10	34	6	30	10	35	8	33	11	40	12	33	11	34	10	36	9	35	10	31	10	34	10
chr02	5400001	5500000	54	8	49	6	50	6	2	5	2	4	49	5	3	5	52	5	2	3	52	9	3	4	2	4	52	8	50	5	2	4	53	7	3	4	50	7	48	6	50	4	3	4	49	5	51	6	2
chr02	5500001	5600000	74	4	71	5	73	4	0	6	0	6	73	5	0	6	73	3	0	6	73	3	0	6	0	6	73	6	69	5	0	6	71	8	0	8	72	7	66	5	74	6	0	6	73	6	70	3	0
chr02	5600001	5700000	82	4	81	5	79	7	2	7	3	5	84	5	3	5	84	8	5	5	81	6	3	6	3	5	81	7	82	7	2	7	82	5	3	9	85	7	80	6	82	6	3	4	81	8	83	8	2
chr02	5700001	5800000	77	14	76	12	75	10	1	10	1	8	78	12	3	7	73	16	2	9	76	18	1	7	1	8	76	10	76	14	1	8	76	13	1	10	77	14	74	10	75	11	3	8	76	18	75	13	1
chr02	5800001	5900000	51	7	74	9	51	7	1	11	1	8	53	8	2	9	52	8	2	8	52	8	1	8	2	8	49	9	71	8	1	9	50	8	3	10	51	8	48	7	51	7	2	9	52	7	50	7	2
chr02	5900001	6000000	22	62	106	73	16	67	13	67	14	110	27	85	14	107	18	64	16	109	27	80	10	91	14	111	21	42	110	46	11	86	22	64	11	104	22	68	23	57	27	81	11	96	20	44	22	77	13
chr02	6000001	6100000	10	23	79	29	9	30	5	15	4	19	8	24	7	19	9	31	6	23	10	32	5	21	6	19	8	34	81	32	5	19	9	24	5	25	10	44	10	27	10	23	5	16	8	33	8	21	5
chr02	6100001	6200000	13	29	43	41	15	43	9	40	9	36	13	33	12	39	15	32	10	28	14	35	8	39	10	38	15	26	37	10	10	39	11	28	11	38	17	36	13	33	15	40	12	28	12	25	12	28	8
chr02	6200001	6300000	4	64	10	112	5	77	7	202	8	175	5	92	7	209	5	75	6	191	4	86	10	219	8	196	5	80	10	109	9	185	4	54	11	227	4	73	4	88	4	85	5	227	4	95	4	69	7
chr02	6300001	6400000	46	38	40	42	43	32	23	118	23	142	28	42	31	146	29	45	27	116	26	50	24	137	28	155	31	38	26	57	24	141	42	53	32	145	37	49	36	36	25	31	24	118	37	30	26	25	27
chr02	6400001	6500000	16	54	22	62	15	51	10	60	11	59	19	55	8	79	18	50	7	54	19	51	10	56	8	78	19	55	16	54	8	69	19	55	8	69	20	55	16	45	16	62	7	60	14	52	15	68	8
chr02	6500001	6600000	35	10	39	12	44	10	6	14	2	20	41	7	2	18	36	14	2	22	45	14	2	21	3	21	38	12	43	17	2	21	40	13	4	19	47	13	39	11	45	15	6	13	40	10	39	10	6
chr02	6600001	6700000	7	17	10	15	10	13	2	16	0	20	12	14	1	20	11	15	4	19	10	11	0	18	0	19	11	14	11	14	1	22	12	12	0	22	10	12	10	12	8	8	0	19	11	14	10	10	0
chr02	6700001	6800000	23	36	11	29	20	35	1	6	0	3	17	32	1	3	7	31	0	5	13	30	0	4	0	4	20	20	11	31	0	7	7	31	0	6	14	30	7	28	22	28	0	4	9	27	22	28	0
chr02	6800001	6900000	23	60	16	70	18	54	11	98	13	87	20	57	9	110	12	54	14	98	19	59	12	121	11	119	19	67	19	53	9	116	18	67	13	131	20	70	21	61	20	57	15	95	21	58	17	50	8
chr02	6900001	7000000	6	10	9	14	7	9	7	71	7	96	5	8	8	82	12	9	5	83	8	7	4	96	6	78	7	13	8	10	7	98	8	13	8	99	8	15	5	15	5	14	12	80	5	12	7	9	3
chr02	7000001	7100000	55	28	60	31	54	26	14	40	12	24	66	31	1	41	63	31	12	28	62	39	2	29	3	36	61	34	62	35	8	42	61	38	13	31	62	41	63	27	69	36	11	27	62	38	65	32	10
chr02	7100001	7200000	27	45	21	43	20	39	1	23	0	22	22	39	1	23	24	34	0	23	21	45	1	21	0	24	20	36	21	40	0	24	21	37	0	27	21	41	22	43	23	45	0	20	21	46	22	46	3
chr02	7200001	7300000	45	70	48	76	44	67	2	41	2	44	47	78	2	61	48	79	3	43	49	77	2	61	2	55	51	69	46	71	4	65	46	81	3	49	47	85	47	76	50	62	5	46	48	74	48	74	3
chr02	7300001	7400000	96	9	72	11	91	12	2	14	7	20	71	13	7	20	90	10	2	7	70	9	0	7	8	14	95	12	90	12	2	8	90	10	1	11	97	9	92	9	72	11	0	12	92	9	69	9	0
chr02	7400001	7500000	61	14	51	15	57	14	3	20	2	19	70	14	2	19	53	15	1	17	56	16	2	23	1	17	55	13	56	10	3	17	53	14	3	20	57	13	54	10	51	13	3	20	54	11	56	14	1
chr02	7500001	7600000	76	19	75	16	75	17	19	35	16	33	75	18	15	33	77	19	16	31	78	19	18	33	19	26	76	20	81	15	17	29	75	20	19	31	75	23	74	20	73	19	17	31	79	20	75	21	14
chr02	7600001	7700000	42	18	43	11	39	13	5	18	6	12	41	12	6	20	39	16	5	17	39	13	3	17	6	14	39	16	41	11	5	14	39	17	6	14	40	16	39	12	42	12	6	14	39	15	41	13	6
chr02	7700001	7800000	44	12	42	13	44	13	10	16	12	13	48	15	10	16	42	10	10	13	44	15	12	17	12	16	47	17	44	12	11	20	46	11	12	14	46	13	45	11	45	8	13	17	44	13	42	12	10
chr02	7800001	7900000	23	73	23	86	26	73	13	95	12	67	22	79	11	90	25	72	15	90	27	79	13	90	10	77	25	72	22	71	14	85	23	54	17	84	24	71	25	71	22	71	11	74	24	82	19	77	16
chr02	7900001	8000000	52	54	30	65	45	51	17	62	18	45	26	55	18	69	41	49	15	49	36	49	17	68	22	50	43	54	31	48	19	67	43	53	24	76	48	56	42	54	33	40	16	65	38	48	28	40	15
chr02	8000001	8100000	13	83	17	6	16	72	4	66	3	69	17	5	4	101	15	49	6	73	17	4	3	99	2	80	16	69	16	2	3	87	20	62	6	108	16	90	15	70	16	2	4	82	14	63	16	2	4
chr02	8100001	8200000	123	13	38	23	33	27	4	12	4	16	28	20	4	18	111	20	5	15	35	27	5	15	4	21	123	18	26	23	6	17	118	17	5	16	124	21	115	17	37	17	4	18	116	17	38	21	4
chr02	8200001	8300000	149	45	29	83	24	61	8	36	12	34	29	74	12	65	140	45	15	45	27	78	12	54	23	45	143	45	26	70	9	42	145	54	18	62	144	54	142	32	22	73	11	54	140	36	26	60	11
chr02	8300001	8400000	35	32	31	69	33	68	21	78	19	59	27	76	24	60	34	23	16	73	30	72	20	68	17	56	37	27	26	56	17	62	32	24	16	75	38	31	35	31	31	74	21	56	35	35	26	63	14
chr02	8400001	8500000	0	0	28	67	27	60	2	12	4	21	29	91	5	20	1	0	3	22	32	93	5	11	3	12	0	0	28	67	4	24	0	0	6	25	1	0	1	0	33	66	5	10	1	0	32	88	7
chr02	8500001	8600000	26	2	34	1	34	1	2	4	2	2	32	2	3	6	11	1	2	5	33	1	3	5	2	6	25	2	34	1	3	4	25	1	2	4	26	2	26	2	34	3	2	4	25	2	33	1	4
chr02	8600001	8700000	17	26	14	28	13	26	18	26	18	29	16	25	15	30	10	26	21	28	18	37	19	26	18	27	14	23	14	20	22	35	10	32	22	33	12	24	13	34	11	36	20	29	13	24	16	21	22
chr02	8700001	8800000	21	8	22	6	21	2	5	12	4	12	21	2	4	17	59	28	3	13	24	4	3	14	3	15	23	5	23	3	3	12	23	4	5	16	23	6	22	2	23	5	3	15	22	2	23	3	3
chr02	8800001	8900000	56	15	61	19	61	13	4	16	4	15	61	17	4	16	22	35	6	13	57	19	7	21	4	16	57	17	51	16	7	14	53	21	6	24	60	18	51	15	62	19	5	14	60	21	58	14	6
chr02	8900001	9000000	38	8	43	10	42	10	6	6	3	11	39	9	5	8	79	10	5	7	43	6	5	5	4	9	41	7	42	5	5	5	40	5	6	13	42	7	38	7	38	10	6	9	45	7	38	6	3
chr02	9000001	9100000	21	26	16	16	20	24	6	41	3	23	11	27	3	49	94	10	5	42	17	17	9	31	3	23	20	26	12	10	2	26	16	23	5	40	14	6	13	16	22	28	4	28	14	16	18	25	7
chr02	9100001	9200000	44	74	37	67	37	60	16	67	15	63	43	62	11	66	62	85	16	71	41	72	15	61	14	67	44	74	42	57	16	79	42	57	14	72	48	76	38	56	52	63	15	47	33	64	39	66	16
chr02	9200001	9300000	34	84	35	112	32	89	8	83	4	50	26	94	1	82	25	84	7	76	23	80	5	84	4	57	26	91	29	87	8	79	27	74	10	85	26	84	26	77	28	81	9	57	24	100	25	85	6
chr02	9300001	9400000	14	44	10	53	17	39	5	42	6	53	9	47	11	69	19	46	4	41	10	56	12	66	18	59	11	47	10	53	5	45	18	40	12	67	15	62	16	53	8	58	14	54	13	44	15	44	4
chr02	9400001	9500000	47	47	61	44	63	50	19	59	21	63	55	50	19	52	80	34	18	45	59	36	16	51	15	56	49	34	55	38	18	48	56	39	20	54	60	42	52	41	58	45	19	57	55	48	56	49	16
chr02	9500001	9600000	9	2	10	2	11	1	0	10	0	11	11	3	0	11	79	38	0	9	10	2	0	10	0	9	9	3	10	2	0	10	11	2	0	11	11	2	8	4	11	3	2	5	8	2	10	3	0
chr02	9600001	9700000	52	7	47	8	47	8	6	35	3	46	47	13	6	39	73	54	12	40	44	8	9	38	6	41	52	13	50	13	10	40	49	7	8	41	44	8	42	9	43	10	5	30	42	16	46	12	8
chr02	9700001	9800000	3	9	2	4	3	7	2	37	6	40	3	10	5	73	10	37	2	38	5	11	3	54	3	64	1	13	4	12	2	52	4	9	7	53	3	5	2	5	1	8	5	51	2	4	2	8	4
chr02	9800001	9900000	5	11	9	12	4	8	9	50	8	34	5	6	7	34	221	26	7	30	6	4	11	50	8	29	3	10	7	8	10	38	3	14	9	50	4	7	6	9	6	5	5	48	9	15	8	10	11
chr02	9900001	10000000	27	44	31	39	26	43	5	37	3	26	26	31	2	37	37	41	8	34	32	45	5	30	3	36	25	46	22	40	4	29	24	40	8	34	28	44	24	38	24	50	2	31	24	43	21	27	2
chr02	10000001	10100000	42	59	51	38	51	63	3	22	4	27	58	64	4	31	45	67	4	27	55	64	4	28	3	30	55	67	53	49	5	20	49	47	8	31	53	61	46	67	55	41	3	24	55	58	53	44	3
chr02	10100001	10200000	194	12	212	10	191	10	3	15	3	15	212	14	5	19	202	10	6	13	199	14	4	15	7	18	190	15	206	13	7	13	196	12	5	18	211	7	204	14	205	13	9	9	201	14	200	9	10
chr02	10200001	10300000	150	21	157	28	149	17	8	48	10	60	151	31	8	55	153	29	6	39	150	28	7	55	6	46	154	18	153	24	6	37	150	29	12	57	152	38	153	25	154	22	8	56	154	23	150	21	6
chr02	10300001	10400000	322	16	336	19	321	15	3	17	2	13	302	19	2	16	315	16	2	13	316	16	5	17	2	12	309	10	319	19	1	14	302	14	4	10	325	17	331	18	337	14	3	10	319	15	299	17	1
chr02	10400001	10500000	195	47	200	73	193	56	6	45	12	72	188	40	9	44	206	38	5	42	201	47	7	56	12	44	198	37	200	48	8	45	200	46	11	39	201	66	197	60	200	49	7	52	197	29	197	42	5
chr02	10500001	10600000	198	50	168	71	196	66	87	74	90	52	189	54	78	70	162	54	80	63	164	68	84	63	82	71	180	69	167	47	89	53	170	78	82	67	173	57	177	61	197	51	97	65	172	63	209	68	79
chr02	10600001	10700000	162	26	161	33	168	30	28	53	29	43	165	35	31	37	167	38	36	56	165	38	32	48	28	50	162	31	163	33	35	47	170	37	43	64	171	41	163	41	167	31	38	43	161	36	159	34	32
chr02	10700001	10800000	157	11	162	13	158	10	3	29	3	20	155	13	3	26	154	12	3	27	153	14	4	24	3	30	152	12	150	13	6	24	159	19	4	32	153	10	155	9	156	10	5	21	155	12	154	10	5
chr02	10800001	10900000	90	63	75	78	88	76	11	61	25	59	85	74	20	64	83	80	21	73	84	70	21	57	18	72	88	73	80	68	24	64	80	67	15	64	91	68	81	65	88	76	18	57	87	67	88	67	17
chr02	10900001	11000000	17	144	16	139	19	138	9	47	4	45	22	150	4	63	18	112	4	63	20	151	5	60	10	52	19	121	18	128	3	54	15	125	4	64	20	140	17	146	18	125	3	58	19	122	18	136	3
chr02	11000001	11100000	60	77	56	74	59	79	4	62	3	71	55	68	5	82	53	63	6	56	56	68	4	77	4	74	55	65	55	68	5	77	53	63	6	74	59	75	56	71	58	75	2	69	58	75	54	70	8
chr02	11100001	11200000	84	43	87	57	78	38	8	33	10	36	89	53	12	52	78	40	8	32	79	43	4	23	9	27	78	63	76	53	5	28	75	54	6	37	80	55	73	33	83	57	5	23	77	38	80	41	5
chr02	11200001	11300000	31	6	33	6	32	9	4	9	3	11	31	4	3	8	31	6	6	7	32	7	4	7	3	9	31	5	30	8	4	8	32	10	3	10	31	7	32	8	32	8	4	8	33	7	35	7	4
chr02	11300001	11400000	20	18	22	17	18	14	21	70	8	30	23	31	11	37	26	34	19	51	15	19	12	47	19	32	19	24	21	23	8	46	23	25	13	51	21	31	23	27	23	26	11	31	22	27	19	26	8
chr02	11400001	11500000	21	15	23	18	21	14	5	32	7	35	23	15	5	41	21	11	5	34	20	16	6	41	5	41	23	13	21	10	6	36	20	12	7	36	20	11	21	12	22	13	7	38	21	11	22	13	5
chr02	11500001	11600000	18	20	16	20	15	15	4	34	2	15	14	12	1	21	19	23	3	24	15	14	2	19	1	22	16	19	18	23	2	32	16	14	2	26	16	19	15	15	18	12	5	20	16	12	15	9	4
chr02	11600001	11700000	39	42	33	41	35	28	19	36	19	46	41	48	19	41	36	41	19	37	39	47	18	40	20	41	34	30	34	40	22	38	39	43	21	35	37	40	40	36	40	49	20	52	36	33	41	48	18
chr02	11700001	11800000	14	27	12	28	22	24	7	45	5	40	14	21	3	44	11	22	6	45	14	28	6	39	10	40	11	24	14	32	5	28	15	36	8	43	12	28	16	37	8	13	3	51	16	27	10	22	6
chr02	11800001	11900000	78	57	84	52	81	67	24	36	47	39	89	60	31	46	82	72	39	48	76	58	27	34	37	32	84	68	87	55	26	31	88	64	33	45	74	63	84	59	72	58	34	41	76	62	94	69	34
chr02	11900001	12000000	5	18	8	15	5	14	3	28	8	17	7	17	6	15	6	19	4	17	11	15	6	14	3	15	8	19	8	13	3	17	5	21	4	20	8	17	7	16	11	15	7	10	9	18	4	18	2
chr02	12000001	12100000	2	2	3	7	3	5	0	18	0	20	6	15	0	16	3	6	0	25	3	5	1	15	0	17	3	5	3	6	0	25	4	5	2	23	4	10	3	10	3	5	1	12	3	12	3	2	0
chr02	12100001	12200000	11	49	17	54	13	56	6	71	3	60	14	47	9	61	13	65	4	68	14	67	5	77	8	66	15	54	14	58	7	67	16	41	5	60	14	51	12	62	10	52	3	61	10	52	11	47	7
chr02	12200001	12300000	17	35	23	34	19	42	3	36	2	49	20	34	9	40	23	31	12	47	18	30	4	25	11	42	24	31	21	24	8	29	26	33	3	50	18	30	29	37	27	36	1	36	17	13	22	36	2
chr02	12300001	12400000	13	22	13	26	13	21	7	42	8	41	16	26	7	38	15	23	8	42	14	26	8	54	10	43	13	20	12	23	7	44	11	21	8	44	16	17	14	13	16	22	9	43	14	18	12	24	8
chr02	12400001	12500000	13	7	10	8	9	6	0	15	0	12	6	7	0	18	8	10	3	15	12	7	1	11	0	14	6	10	9	9	0	13	8	7	2	11	11	9	9	6	10	6	2	13	11	10	9	6	2
chr02	12500001	12600000	6	8	6	14	7	11	4	29	4	22	7	8	3	34	5	12	3	28	5	12	3	24	4	30	5	9	8	10	3	28	5	11	3	28	7	10	6	9	7	9	3	25	5	12	5	9	3
chr02	12600001	12700000	4	12	2	12	6	10	4	21	3	19	3	11	2	22	5	10	2	20	3	13	2	23	2	20	7	11	3	13	3	22	5	12	2	26	4	12	5	12	3	14	5	19	8	14	4	11	2
chr02	12700001	12800000	3	283	4	254	4	258	3	266	9	280	5	260	2	280	4	263	5	259	6	262	2	268	2	287	5	272	5	267	3	248	4	234	4	279	5	260	6	265	4	301	4	289	3	260	4	270	2
chr02	12800001	12900000	14	39	12	25	12	48	5	30	8	30	14	19	7	57	8	22	5	34	17	27	8	35	7	32	5	30	10	22	6	48	14	39	13	44	12	32	21	34	9	36	5	30	9	15	7	24	3
chr02	12900001	13000000	9	22	10	21	11	21	7	46	11	47	10	21	5	48	14	20	9	44	13	24	4	41	5	47	10	20	11	20	5	36	12	21	7	40	8	26	12	20	9	24	7	46	8	25	10	23	6
chr02	13000001	13100000	12	6	15	3	13	5	9	29	6	28	12	6	7	27	14	6	10	31	14	8	7	27	6	29	14	5	13	5	10	30	13	7	9	30	12	6	16	7	13	7	8	28	14	7	14	8	9
chr02	13100001	13200000	12	21	12	23	13	27	7	34	8	20	16	26	5	20	14	24	9	34	15	18	7	31	5	30	16	26	12	28	5	27	12	23	8	35	14	26	12	21	13	22	8	32	13	27	12	26	9
chr02	13200001	13300000	21	26	19	22	20	23	9	36	7	34	23	23	9	34	19	23	10	33	19	27	8	35	10	36	21	29	19	23	9	36	14	24	10	37	20	24	18	25	20	22	10	34	17	24	23	22	9
chr02	13300001	13400000	1	7	3	7	0	8	2	12	1	16	0	13	3	12	0	6	1	16	2	7	2	11	2	11	3	7	1	11	1	15	1	6	2	15	3	6	1	12	0	8	1	11	0	11	0	8	1
chr02	13400001	13500000	12	21	11	27	17	19	7	64	7	55	17	21	6	66	11	25	6	61	11	24	6	78	6	68	12	37	14	21	5	57	12	14	9	61	18	31	11	32	13	22	7	40	14	40	13	15	6
chr02	13500001	13600000	17	29	17	28	21	26	10	32	9	36	20	34	15	41	21	28	14	42	15	30	14	43	15	48	17	20	16	26	9	36	14	26	13	45	14	31	14	23	17	29	12	33	15	17	22	30	10
chr02	13600001	13700000	49	216	40	213	39	189	13	188	21	189	41	200	24	178	23	183	23	204	37	200	17	185	27	194	23	213	29	188	18	181	40	185	28	187	28	194	35	218	35	205	28	189	32	209	41	201	17
chr02	13700001	13800000	11	125	12	99	14	103	8	123	11	112	16	127	11	112	10	104	10	130	12	105	9	114	8	123	10	88	9	112	10	133	11	111	10	136	15	106	10	111	14	124	8	155	16	97	12	97	11
chr02	13800001	13900000	9	12	16	25	12	10	10	31	10	31	13	28	9	26	12	22	11	37	11	19	9	25	8	24	11	21	11	28	12	24	13	16	10	31	13	20	13	17	13	18	10	21	15	19	12	19	11
chr02	13900001	14000000	12	42	13	41	13	42	8	52	8	51	13	39	8	53	13	39	9	49	18	38	7	52	8	49	18	37	15	39	10	50	16	40	9	55	16	41	15	40	16	38	8	52	15	39	15	40	9
chr02	14000001	14100000	5	11	4	15	4	12	4	31	2	32	5	14	2	35	4	20	3	26	4	18	2	29	5	30	5	12	4	14	1	28	4	12	5	32	6	15	7	18	6	21	1	23	4	13	4	17	3
chr02	14100001	14200000	7	9	7	11	10	8	4	32	4	31	8	11	3	34	7	15	4	34	8	13	3	29	3	34	6	11	5	7	2	42	7	10	6	34	8	13	9	13	7	10	5	32	7	9	10	14	6
chr02	14200001	14300000	8	15	7	24	6	17	7	42	6	27	6	12	3	33	4	17	3	25	7	22	4	25	2	31	6	23	5	19	6	29	7	19	7	35	6	21	9	15	10	16	2	27	5	15	5	25	5
chr02	14300001	14400000	11	11	7	14	9	13	12	23	13	23	8	11	12	19	11	11	9	22	11	13	7	20	13	26	7	11	6	6	9	18	8	10	13	24	10	11	6	10	7	7	12	22	7	8	5	13	8
chr02	14400001	14500000	4	17	3	13	5	17	1	34	2	40	4	15	3	31	3	17	1	28	4	14	4	33	3	31	4	21	5	12	1	34	5	15	2	35	6	16	4	20	4	19	1	31	5	15	4	13	1
chr02	14500001	14600000	3	8	4	7	2	7	1	14	0	15	1	10	1	15	5	9	0	14	2	8	0	15	1	16	2	8	4	7	0	12	3	8	1	15	3	8	2	6	2	8	0	14	1	5	1	8	0
chr02	14600001	14700000	4	23	4	10	4	9	1	20	3	25	4	12	1	25	4	9	1	24	4	9	1	25	2	27	5	12	4	15	1	20	5	10	2	25	4	11	4	10	4	12	2	23	4	14	5	12	2
chr02	14700001	14800000	20	23	12	24	16	15	12	23	7	22	17	34	4	27	16	29	7	25	19	20	9	23	13	32	18	34	14	30	6	26	13	27	10	28	22	24	27	23	20	34	5	25	18	20	18	21	12
chr02	14800001	14900000	10	12	11	13	10	14	4	34	6	40	10	11	3	42	11	11	3	39	10	13	4	44	4	38	12	15	11	12	4	34	11	13	6	44	11	19	11	12	12	11	5	42	11	10	10	10	3
chr02	14900001	15000000	1	13	2	9	3	11	6	20	3	23	9	11	2	22	6	12	2	23	3	10	2	19	3	23	4	13	3	8	3	24	5	11	4	24	4	10	5	13	3	13	3	23	3	9	4	11	3
chr02	15000001	15100000	10	13	12	13	7	13	9	50	10	49	13	16	15	50	17	11	10	52	17	15	9	40	14	49	8	15	9	13	10	44	13	12	12	42	10	15	16	15	9	15	8	46	8	10	18	12	12
chr02	15100001	15200000	6	8	8	11	8	5	5	17	4	20	6	6	4	16	4	6	4	18	4	9	4	18	4	21	5	11	3	4	4	19	7	12	4	19	7	9	5	8	6	9	4	18	6	8	6	9	3
chr02	15200001	15300000	11	20	14	22	12	15	10	45	7	51	9	21	8	52	10	22	10	50	14	31	9	54	9	51	9	24	11	15	10	45	11	31	9	52	11	22	17	19	15	20	11	50	14	15	13	26	10
chr02	15300001	15400000	8	9	4	8	5	12	4	20	2	16	6	9	2	16	3	4	2	17	7	13	4	20	6	25	9	7	5	16	2	18	7	12	2	35	4	7	8	14	9	18	2	23	4	10	6	13	2
chr02	15400001	15500000	5	10	7	8	5	8	2	19	2	16	6	10	2	19	6	6	2	18	3	7	3	28	2	20	7	8	3	8	3	16	4	11	6	28	7	9	7	8	5	9	7	19	6	8	6	11	1
chr02	15500001	15600000	11	6	12	7	8	17	2	34	3	20	9	6	3	24	11	12	3	22	9	17	4	22	4	21	8	4	10	9	3	19	11	7	5	22	9	8	9	5	9	13	4	21	9	6	8	8	3
chr02	15600001	15700000	16	13	14	11	12	13	2	19	1	19	13	13	1	19	16	11	3	19	14	13	1	19	2	22	16	11	15	10	4	20	17	12	3	19	16	12	16	12	16	12	4	17	14	11	16	12	4
chr02	15700001	15800000	20	29	20	43	20	32	23	57	22	57	24	38	24	54	24	28	23	59	21	32	20	62	24	61	20	26	21	43	23	54	18	24	23	60	21	33	21	29	22	34	23	59	20	25	22	34	22
chr02	15800001	15900000	15	12	13	12	12	16	10	20	8	23	13	12	7	23	13	17	7	23	14	13	7	20	8	23	13	13	12	12	7	23	12	8	7	23	12	14	12	11	13	9	6	23	14	3	13	9	6
chr02	15900001	16000000	4	6	3	6	5	3	4	7	5	8	5	3	4	5	5	7	4	7	5	4	6	5	8	5	5	5	5	6	3	5	4	6	5	6	5	4	4	3	4	7	5	6	4	5	6	6	2
chr02	16000001	16100000	14	9	16	14	15	13	5	15	10	17	21	24	12	20	22	7	2	26	18	15	2	11	14	30	15	12	20	11	3	24	19	11	4	20	17	13	21	14	18	16	8	25	15	16	20	17	4
chr02	16100001	16200000	12	5	14	9	14	9	3	28	3	25	11	8	5	32	14	7	4	30	16	9	1	27	3	29	14	9	12	8	4	25	15	8	5	30	18	10	12	10	15	9	3	21	14	6	14	9	3
chr02	16200001	16300000	25	13	28	17	26	19	2	18	9	29	33	14	6	27	28	14	7	21	30	18	8	22	7	25	25	14	29	11	7	18	29	16	8	24	31	11	29	15	27	12	6	19	28	14	29	16	6
chr02	16300001	16400000	24	14	28	17	20	14	9	16	22	24	26	15	29	25	30	12	9	23	28	14	10	23	26	23	27	14	23	15	8	24	26	14	12	29	23	16	27	13	25	20	10	22	23	18	26	16	6
chr02	16400001	16500000	32	8	36	6	37	8	3	13	35	4	37	3	34	4	30	3	3	12	38	4	3	12	34	3	35	2	37	3	3	13	33	5	2	11	34	3	36	3	36	6	0	13	34	5	32	3	6
chr02	16500001	16600000	92	18	100	25	95	17	8	36	95	20	103	25	102	19	102	27	12	38	96	30	11	43	100	23	99	19	99	16	11	43	101	24	10	43	93	20	106	21	102	23	8	40	103	25	104	23	11
chr02	16600001	16700000	79	13	80	20	75	16	9	17	72	21	79	14	77	26	79	17	11	27	79	15	8	17	77	17	79	18	76	16	8	26	79	20	5	31	80	20	75	16	74	16	8	15	76	14	76	20	8
chr02	16700001	16800000	44	105	39	98	48	114	24	114	46	48	51	107	49	49	40	96	20	102	44	113	20	102	46	56	46	112	45	107	22	107	46	99	23	45	46	102	44	107	45	109	21	55	46	106	47	94	21
chr02	16800001	16900000	30	52	38	45	40	49	9	57	41	54	41	37	32	54	43	45	13	48	40	44	10	56	39	57	35	34	40	47	12	60	40	37	13	52	45	50	41	47	43	52	12	72	38	38	43	56	7
chr02	16900001	17000000	21	29	17	29	22	25	2	20	20	18	22	25	21	19	20	29	5	28	24	30	5	22	20	18	21	19	24	23	4	21	23	25	3	29	23	23	20	30	21	31	2	17	21	24	22	24	2
chr02	17000001	17100000	57	10	61	14	58	14	10	17	53	12	56	16	61	13	59	15	12	19	58	15	14	19	60	11	58	17	58	13	12	18	57	16	11	21	57	20	58	17	58	13	9	15	56	14	56	18	11
chr02	17100001	17200000	69	8	74	14	66	8	4	32	62	13	67	10	69	8	65	12	4	30	72	12	0	25	70	8	67	9	70	7	1	28	66	14	4	39	67	8	65	11	64	10	4	28	70	8	59	15	4
chr02	17200001	17300000	67	7	72	5	67	7	5	5	65	6	68	9	68	4	66	7	5	8	69	6	4	7	64	4	69	6	69	6	4	6	67	7	5	5	69	8	67	8	68	7	5	6	68	7	68	7	3
chr02	17300001	17400000	60	37	59	33	55	42	7	39	54	28	61	56	57	25	62	47	5	36	72	35	10	37	57	40	64	33	56	45	3	30	58	47	9	42	61	32	60	40	63	33	12	43	64	32	62	24	8
chr02	17400001	17500000	105	6	99	5	103	6	0	14	96	9	97	5	95	22	96	4	0	13	101	6	1	18	98	12	105	5	97	5	0	8	99	4	1	11	109	8	101	6	100	6	0	8	99	4	94	5	1
chr02	17500001	17600000	162	37	158	42	165	41	3	48	161	50	156	36	164	45	157	42	6	41	161	37	4	42	162	43	155	43	157	37	4	47	156	42	2	48	159	42	163	43	158	42	6	40	155	40	157	36	9
chr02	17600001	17700000	40	66	40	46	39	42	16	52	44	93	42	30	50	76	43	37	14	48	47	64	15	66	55	71	31	36	33	50	19	48	36	49	14	78	52	56	36	46	40	53	12	52	44	53	51	53	16
chr02	17700001	17800000	34	139	32	101	25	99	10	113	21	93	26	138	15	75	30	133	3	66	34	120	6	91	16	74	31	139	25	118	10	102	23	151	15	93	23	135	30	123	30	137	12	85	34	106	32	132	4
chr02	17800001	17900000	130	25	135	29	141	29	10	43	129	49	135	34	134	53	131	26	13	46	134	30	16	43	131	39	129	21	133	29	10	46	134	29	16	43	132	34	135	28	131	27	13	36	128	23	129	26	9
chr02	17900001	18000000	65	10	66	9	63	10	4	14	63	6	64	10	63	10	67	8	4	15	65	10	4	11	63	9	62	9	63	7	10	13	65	8	6	16	66	11	67	10	63	8	6	14	63	6	64	7	8
chr02	18000001	18100000	55	16	59	19	55	18	3	36	54	16	58	23	55	15	57	15	6	40	54	23	8	36	63	21	53	26	57	23	5	28	60	21	5	39	59	24	56	19	59	24	8	34	56	22	54	23	8
chr02	18100001	18200000	22	69	25	70	26	59	4	61	16	44	29	59	17	59	28	60	6	56	24	73	3	56	21	65	23	61	27	47	7	58	29	67	3	61	24	64	31	59	25	51	5	29	21	50	24	80	5
chr02	18200001	18300000	40	45	48	60	46	46	4	73	44	63	48	59	42	68	46	42	1	55	47	46	1	71	43	65	43	56	45	58	1	70	45	52	2	79	43	63	44	39	45	48	0	64	48	63	43	54	2
chr02	18300001	18400000	122	20	127	16	125	14	3	29	128	18	122	15	129	21	126	17	0	26	126	15	2	33	125	18	124	19	122	11	2	29	124	15	1	31	127	21	127	16	127	18	1	29	124	19	127	17	3
chr02	18400001	18500000	146	26	142	14	147	15	8	25	141	14	143	12	145	17	141	11	9	25	150	25	10	30	139	13	146	12	142	10	6	27	149	12	10	18	150	28	147	20	148	12	10	22	145	14	147	21	7
chr02	18500001	18600000	186	3	186	1	181	1	6	4	178	2	178	1	187	4	184	1	7	4	183	2	4	7	186	2	181	3	173	1	3	4	174	1	6	4	186	3	185	1	182	1	3	5	181	3	182	1	5
chr02	18600001	18700000	111	7	104	12	111	8	16	14	108	10	105	14	106	13	109	9	16	11	109	12	16	12	108	6	108	11	108	9	16	13	106	10	16	14	113	9	106	10	108	8	15	13	108	11	106	9	20
chr02	18700001	18800000	59	12	57	19	54	16	14	21	53	20	59	16	58	18	56	14	16	18	60	17	10	18	57	18	59	11	52	19	16	20	58	12	13	27	57	13	55	18	58	10	14	15	57	22	53	16	10
chr02	18800001	18900000	32	6	32	9	23	10	0	9	22	9	24	5	31	8	22	7	2	6	32	6	3	5	30	6	23	8	23	6	6	8	21	10	2	8	23	7	23	7	24	7	1	7	23	7	22	8	5
chr02	18900001	19000000	32	3	35	3	35	2	0	6	29	2	33	3	32	4	32	3	0	6	32	2	0	6	30	3	32	2	31	2	0	6	31	1	0	6	36	3	33	3	34	3	0	6	34	3	32	3	0
chr02	19000001	19100000	13	2	13	4	13	5	0	10	13	4	13	4	14	4	13	4	0	11	13	4	0	10	14	5	13	3	13	3	0	10	13	4	0	11	13	4	13	5	13	5	0	11	13	5	13	5	0
chr02	19100001	19200000	106	32	116	17	115	26	3	14	120	30	35	19	119	27	116	26	2	14	119	27	2	16	118	33	119	29	115	19	3	16	120	28	2	23	114	19	117	34	112	31	1	21	119	31	115	28	3
chr02	19200001	19300000	46	11	46	9	46	9	0	7	46	8	12	10	47	8	48	8	1	7	46	7	3	7	48	9	45	6	49	5	0	7	48	7	4	7	47	6	44	8	45	6	5	7	49	9	45	10	0
chr02	19300001	19400000	10	19	11	14	10	19	1	6	11	17	18	18	11	12	10	16	1	7	11	16	1	9	7	10	11	15	10	18	1	7	14	16	1	13	11	20	10	21	13	15	1	13	10	19	9	19	0
chr02	19400001	19500000	8	34	9	40	10	36	0	11	6	16	9	36	8	13	7	34	0	12	9	34	0	14	7	13	8	38	7	39	0	9	8	34	1	33	8	38	8	37	9	40	1	29	8	40	9	37	0
chr02	19500001	19600000	4	1	4	2	4	9	2	16	3	7	7	5	3	6	4	6	1	13	5	10	1	18	3	5	4	7	5	8	1	12	5	3	1	12	4	0	6	2	4	8	1	12	5	4	5	2	1
chr02	19600001	19700000	19	8	16	7	14	8	15	36	21	4	23	15	22	3	20	12	12	37	21	15	13	38	22	1	21	13	19	18	13	36	19	9	13	50	24	11	24	14	22	15	12	28	19	10	22	12	10
chr02	19700001	19800000	40	18	46	16	41	16	15	9	45	16	47	11	44	16	44	17	15	9	43	18	14	10	48	16	44	13	43	14	15	17	37	16	15	12	43	23	45	15	48	17	14	8	44	20	44	13	12
chr02	19800001	19900000	15	14	13	10	14	14	9	27	12	27	13	12	10	26	14	11	8	40	14	14	7	35	14	28	15	7	16	12	8	24	16	11	8	24	15	12	14	13	14	14	7	20	15	8	14	12	8
chr02	19900001	20000000	33	8	32	13	32	9	2	71	24	6	37	12	24	5	38	9	2	68	36	9	2	69	24	5	34	10	32	8	2	72	34	12	2	69	37	14	32	5	34	7	2	70	32	6	30	8	1
chr02	20000001	20100000	31	21	24	19	33	22	8	68	37	16	62	22	34	20	26	20	7	67	35	23	7	84	24	26	28	19	24	20	6	68	35	18	1	74	28	21	22	20	25	18	7	67	33	19	32	20	6
chr02	20100001	20200000	51	39	50	30	53	34	2	31	32	131	85	30	29	132	43	41	4	31	53	39	2	43	30	143	47	33	48	41	2	36	47	42	4	32	51	23	52	30	54	28	4	31	47	24	51	32	2
chr02	20200001	20300000	114	19	104	12	112	26	10	30	39	40	121	35	39	41	116	23	10	27	110	17	7	23	35	41	105	26	115	24	6	29	111	14	7	27	122	29	108	13	113	18	7	20	106	21	116	19	3
chr02	20300001	20400000	152	36	154	37	150	31	12	35	41	40	151	32	40	39	159	34	17	44	152	35	11	36	43	37	152	37	153	34	13	39	148	29	14	41	157	35	153	34	152	35	13	35	151	35	156	37	10
chr02	20400001	20500000	49	57	47	50	44	43	3	40	24	42	51	49	24	56	41	54	3	37	45	81	7	52	27	57	51	50	45	51	3	43	44	52	2	41	44	53	46	51	47	44	7	44	49	35	42	52	2
chr02	20500001	20600000	100	28	106	26	101	35	4	29	23	19	98	24	24	26	68	50	1	28	100	32	2	36	24	26	96	23	104	34	4	29	99	26	1	26	102	31	100	22	107	23	1	19	102	23	101	29	3
chr02	20600001	20700000	50	23	49	30	50	23	5	26	20	24	48	28	20	27	50	26	6	21	49	30	5	19	19	25	52	21	47	30	6	22	50	29	10	22	54	27	49	30	51	24	7	22	48	31	55	26	7
chr02	20700001	20800000	91	34	81	33	91	39	28	28	123	40	98	43	115	36	93	30	28	27	82	37	32	30	121	38	90	31	90	31	35	30	74	39	34	30	90	33	85	34	80	37	37	28	80	40	80	37	36
chr02	20800001	20900000	21	14	30	12	23	14	4	19	69	119	26	16	71	121	25	8	4	13	26	15	1	9	67	123	25	13	26	19	4	13	23	14	4	13	28	15	25	13	28	12	2	14	24	11	25	12	2
chr02	20900001	21000000	47	12	48	13	50	12	7	15	68	9	54	10	75	10	49	13	8	15	55	14	7	19	72	12	50	12	56	11	7	17	50	13	7	15	55	14	53	16	49	15	5	10	48	12	46	13	6
chr02	21000001	21100000	43	9	39	12	38	16	6	27	39	15	38	10	46	15	39	14	6	32	46	13	7	27	47	17	46	14	41	11	5	19	41	16	6	29	47	14	38	9	42	14	6	24	46	15	44	10	5
chr02	21100001	21200000	31	13	30	7	38	7	7	11	7	5	37	10	2	6	31	8	9	8	31	6	5	10	2	5	31	4	32	5	4	14	34	8	9	10	29	9	34	3	37	13	4	8	34	9	36	7	4
chr02	21200001	21300000	64	24	64	22	63	22	17	26	10	17	62	23	10	23	66	20	16	20	62	22	16	21	9	21	66	20	63	21	17	28	64	22	14	22	61	25	61	19	64	22	16	18	62	14	63	22	16
chr02	21300001	21400000	3	5	3	7	4	7	5	10	9	19	4	7	8	12	4	8	4	11	3	6	7	15	8	12	4	6	4	6	8	11	4	5	11	15	4	8	3	6	7	9	6	9	5	8	6	8	4
chr02	21400001	21500000	10	41	7	35	9	34	10	5	7	33	13	36	7	34	7	35	8	8	7	35	1	57	9	32	7	38	9	36	7	7	9	42	3	53	8	51	7	36	7	35	5	44	9	39	11	36	8
chr02	21500001	21600000	16	23	16	25	16	23	15	4	13	24	15	24	13	30	16	25	16	5	13	23	3	26	13	31	15	21	15	24	15	6	15	24	4	28	16	28	15	19	14	26	3	26	16	24	17	28	15
chr02	21600001	21700000	34	64	31	71	33	63	29	70	33	86	28	72	31	86	24	61	27	83	28	70	27	69	26	87	31	63	23	75	34	79	31	71	26	93	33	71	31	65	43	64	28	67	23	76	25	63	25
chr02	21700001	21800000	9	32	20	41	15	31	9	51	5	44	11	36	6	49	20	43	10	51	26	39	7	52	6	55	14	38	11	29	7	36	13	44	6	60	20	39	11	36	26	46	3	43	11	26	23	43	5
chr02	21800001	21900000	11	38	15	46	15	39	9	34	49	31	12	32	53	34	17	37	10	34	13	46	13	46	52	37	16	39	10	41	11	39	12	45	15	65	12	47	10	41	13	45	11	40	14	36	14	43	10
chr02	21900001	22000000	2	13	9	14	6	10	7	6	16	3	12	15	10	14	12	12	13	18	15	17	3	12	16	8	7	12	6	12	12	10	12	11	8	16	8	7	11	10	17	17	8	12	11	8	15	19	5
chr02	22000001	22100000	16	50	17	40	24	53	16	42	12	40	19	39	19	5	17	35	13	31	17	35	14	41	22	4	14	38	16	42	15	36	13	33	15	39	16	53	15	39	19	43	12	54	15	40	15	51	14
chr02	22100001	22200000	52	29	53	24	55	16	57	29	23	35	51	26	22	27	51	26	58	26	57	27	25	29	19	20	52	22	52	27	53	39	56	19	31	36	52	30	52	21	51	23	29	26	50	22	53	25	55
chr02	22200001	22300000	9	18	9	18	7	13	5	15	5	15	9	17	7	13	7	18	4	13	9	17	0	16	6	14	7	17	8	16	3	12	8	18	0	16	9	17	10	17	7	15	1	19	8	21	7	16	3
chr02	22300001	22400000	43	9	44	10	40	11	42	10	18	2	41	9	21	5	42	7	41	6	41	12	0	15	20	3	41	12	42	10	43	6	41	5	0	16	42	7	41	10	40	13	2	15	41	6	40	7	42
chr02	22400001	22500000	39	11	36	15	39	12	41	13	40	12	41	11	39	8	36	12	37	8	41	11	3	23	42	13	36	13	44	9	39	8	41	20	3	25	41	13	39	12	36	16	3	22	37	12	40	18	35
chr02	22500001	22600000	53	57	46	40	55	56	40	43	42	36	52	45	47	39	52	41	42	56	48	51	5	111	43	59	55	48	52	55	44	53	47	42	6	119	58	43	51	52	49	47	7	112	49	39	55	43	42
chr02	22600001	22700000	66	21	76	15	77	15	75	24	71	24	78	17	73	22	83	21	72	16	72	23	10	47	79	18	75	13	72	17	78	18	72	18	9	50	76	16	75	17	77	18	9	47	74	14	78	17	80
chr02	22700001	22800000	47	22	40	19	40	22	38	14	42	20	45	18	40	22	40	23	45	18	43	26	5	92	43	23	44	18	39	22	41	21	44	24	8	101	44	23	43	21	39	12	7	81	41	16	41	24	37
chr02	22800001	22900000	24	3	22	5	22	4	23	4	23	3	22	4	21	2	22	3	22	4	21	3	3	79	21	3	23	4	21	3	22	5	23	3	2	83	22	3	22	3	23	5	3	73	22	3	22	4	22
chr02	22900001	23000000	3	1	3	1	3	1	3	2	3	3	3	2	3	2	3	2	3	1	3	2	1	25	3	2	3	1	3	1	3	2	3	0	2	36	3	2	3	1	3	2	2	32	3	1	3	1	3
chr02	23000001	23100000	8	9	8	9	6	8	7	3	43	10	8	8	44	7	8	9	7	8	8	7	2	32	46	10	7	9	44	12	9	4	8	10	1	45	8	8	8	8	6	10	2	37	9	10	10	13	8
chr02	23100001	23200000	17	53	17	55	18	51	16	42	46	56	15	57	45	66	17	47	12	55	17	50	4	59	46	56	13	47	46	53	17	55	17	58	6	66	16	47	15	50	13	58	4	56	16	47	12	53	13
chr02	23200001	23300000	16	17	16	25	15	15	16	17	32	25	18	19	31	24	16	15	15	24	18	17	5	23	29	23	19	18	33	17	17	17	16	18	4	25	17	15	16	15	14	16	8	27	15	14	19	15	17
chr02	23300001	23400000	19	59	17	63	21	61	13	65	18	70	20	69	14	62	16	67	17	54	24	72	14	48	19	68	17	72	15	62	14	58	17	72	15	40	20	63	20	70	17	58	21	33	20	60	23	62	10
chr02	23400001	23500000	17	38	12	35	15	28	13	26	54	55	16	33	54	55	13	32	13	31	14	39	1	59	54	54	14	32	55	65	11	29	15	39	4	47	15	26	15	37	12	42	0	38	13	36	15	40	11
chr02	23500001	23600000	91	6	92	9	88	6	92	4	52	17	90	2	53	14	91	1	92	3	91	7	3	21	54	30	88	5	52	13	90	5	90	2	5	28	91	5	89	2	87	1	2	17	90	3	87	5	91
chr02	23600001	23700000	48	18	47	18	50	14	47	17	37	8	46	16	39	11	46	23	44	15	49	20	12	15	40	15	52	17	44	12	47	16	46	14	10	13	53	18	46	16	51	15	12	15	52	22	48	18	49
chr02	23700001	23800000	11	1	10	9	10	1	5	1	7	7	13	4	6	5	14	4	4	1	9	3	3	17	8	5	11	3	11	2	4	1	9	1	1	31	11	1	10	3	10	1	1	21	10	2	12	2	4
chr02	23800001	23900000	56	16	63	20	58	16	59	16	81	17	58	21	79	12	54	16	57	16	59	15	6	24	77	13	60	19	59	17	59	19	57	19	10	25	59	22	60	19	59	21	7	24	57	20	60	17	61
chr02	23900001	24000000	24	15	23	10	25	8	25	10	96	6	28	8	97	4	25	7	24	6	25	7	2	9	95	9	24	9	30	10	26	5	24	11	2	8	24	7	24	10	26	14	3	11	24	14	27	9	23
chr02	24000001	24100000	36	22	37	29	44	23	32	19	92	16	35	16	84	18	38	18	32	19	38	21	4	13	91	19	35	14	36	16	31	22	33	18	4	13	34	14	35	20	36	23	5	16	35	19	37	21	34
chr02	24100001	24200000	15	68	13	69	16	70	14	72	76	28	13	74	76	21	14	65	12	76	16	71	2	10	72	20	11	73	13	65	12	69	13	72	2	9	17	70	15	71	17	70	1	12	14	68	15	72	12
chr02	24200001	24300000	73	29	74	31	73	28	72	30	135	15	76	27	142	22	76	29	75	32	73	29	25	15	137	18	72	28	72	28	73	31	75	28	28	20	73	28	73	29	75	29	26	19	76	31	72	27	75
chr02	24300001	24400000	48	74	46	91	50	62	51	84	56	165	53	92	71	174	47	74	49	87	47	105	89	117	62	180	51	84	44	63	43	76	48	66	87	164	53	75	45	92	55	70	80	110	60	64	48	53	47
chr02	24400001	24500000	24	26	23	30	23	26	19	38	107	36	28	21	123	49	28	26	27	43	28	32	16	42	110	49	26	29	24	22	17	36	28	22	17	35	28	37	35	32	27	42	12	33	27	33	31	35	19
chr02	24500001	24600000	32	52	35	48	34	52	30	38	88	27	36	51	91	15	38	48	35	40	33	36	18	22	90	25	34	38	36	38	34	44	35	52	17	18	34	43	33	43	32	52	12	17	32	42	33	51	30
chr02	24600001	24700000	60	23	62	22	63	23	53	23	94	12	61	24	95	13	53	34	55	30	56	22	8	13	98	9	58	21	61	23	55	28	58	25	20	23	60	22	59	27	55	21	12	13	57	20	56	20	52
chr02	24700001	24800000	59	24	57	29	51	30	59	25	70	27	52	23	69	28	55	28	48	22	61	23	9	12	72	25	56	24	57	26	58	24	48	29	7	11	62	32	58	30	57	23	9	14	59	23	50	23	58
chr02	24800001	24900000	50	29	39	27	40	27	41	33	5	4	41	32	5	2	40	30	42	30	40	33	6	25	5	4	41	30	41	26	42	27	42	27	8	26	43	29	39	25	51	27	8	28	41	26	39	26	38
chr02	24900001	25000000	29	28	31	33	29	28	19	27	88	9	22	34	88	9	28	39	22	23	30	38	3	28	90	9	25	33	23	31	23	27	26	37	4	32	23	35	22	30	27	32	1	23	26	36	27	34	23
chr02	25000001	25100000	41	82	51	77	48	82	45	80	83	42	51	95	72	28	51	90	53	82	47	96	31	29	73	31	43	90	50	84	45	82	43	84	33	30	49	80	54	82	51	80	34	31	48	88	56	95	41
chr02	25100001	25200000	21	18	21	20	18	18	24	17	7	4	20	20	8	4	20	21	23	16	21	19	7	6	8	5	20	21	19	18	25	19	19	20	10	7	20	20	18	20	19	19	6	4	22	20	18	18	22
chr02	25200001	25300000	60	7	61	14	59	9	65	4	25	8	58	13	14	8	58	10	64	7	59	10	18	10	16	12	59	8	63	12	66	7	60	14	20	14	61	8	59	13	59	8	19	8	58	8	60	12	68
chr02	25300001	25400000	11	21	19	28	16	20	9	27	9	29	29	26	8	20	13	22	10	23	18	32	2	29	8	24	17	23	15	25	9	21	28	30	4	30	19	34	28	39	25	30	3	28	19	33	17	29	7
chr02	25400001	25500000	121	18	121	20	117	12	121	18	114	12	119	24	121	20	119	15	115	22	121	18	3	18	124	13	121	21	121	20	121	19	121	20	2	19	121	23	120	11	118	17	3	19	116	11	115	10	120
chr02	25500001	25600000	37	6	41	6	38	6	41	5	40	6	42	8	40	5	37	5	36	4	40	7	5	10	40	5	40	8	39	6	39	7	41	6	4	8	41	7	35	4	38	7	5	9	41	5	41	6	33
chr02	25600001	25700000	1	4	7	6	1	3	3	5	0	1	3	2	1	3	3	2	2	6	5	10	3	10	1	3	4	7	3	3	2	3	5	7	4	13	3	4	2	7	3	6	1	10	1	6	2	7	0
chr02	25700001	25800000	3	27	2	20	3	22	3	15	2	18	2	21	4	22	2	20	2	29	3	27	8	18	2	23	2	19	2	24	2	20	2	18	9	31	3	24	2	24	2	25	7	26	3	16	2	19	4
chr02	25800001	25900000	6	12	6	11	7	11	6	7	9	7	5	10	9	7	6	12	5	7	6	10	9	8	9	6	5	9	4	10	6	13	7	10	10	9	3	12	4	10	5	8	11	9	5	6	5	6	7
chr02	25900001	26000000	35	30	40	34	33	24	39	21	35	12	35	27	34	17	33	38	41	15	36	32	11	23	41	15	33	28	35	33	33	19	32	36	13	31	33	32	33	29	35	28	10	21	37	36	35	32	34
chr02	26000001	26100000	43	21	40	17	43	17	47	23	19	23	41	17	27	22	44	17	44	25	40	15	14	29	23	23	40	16	42	17	47	27	44	17	13	24	47	21	41	17	44	21	11	21	38	19	42	21	47
chr02	26100001	26200000	15	16	17	19	18	22	8	19	7	20	16	17	4	23	16	18	11	25	14	17	4	24	9	20	20	22	18	21	8	25	16	17	9	27	15	20	16	17	16	17	7	24	17	17	15	19	10
chr02	26200001	26300000	2	6	1	6	2	7	1	6	3	8	2	6	3	5	2	4	2	8	4	7	0	5	3	6	2	7	3	8	2	4	2	6	2	7	4	9	4	7	2	7	1	10	4	10	2	4	2
chr02	26300001	26400000	38	34	41	34	38	34	38	34	21	13	37	34	22	11	39	34	39	30	39	33	3	13	21	5	38	33	39	32	39	33	39	33	3	13	38	32	39	34	38	34	4	13	38	33	41	32	38
chr02	26400001	26500000	12	11	9	16	9	10	9	6	13	8	13	11	14	8	9	11	10	7	11	8	2	5	16	8	9	12	9	9	9	6	10	19	2	17	11	15	9	13	11	11	1	10	11	9	10	6	12
chr02	26500001	26600000	10	12	11	14	13	15	11	16	8	12	14	13	11	17	11	14	13	18	13	17	6	17	9	16	11	14	11	15	11	16	11	14	6	17	11	15	11	14	11	13	4	16	13	14	11	15	12
chr02	26600001	26700000	2	20	5	19	3	25	3	18	5	15	2	17	7	24	8	19	2	14	4	22	5	22	7	19	1	14	2	15	4	20	1	19	7	29	4	25	2	20	4	18	5	21	3	20	3	15	2
chr02	26700001	26800000	16	43	13	37	19	45	15	40	12	32	14	45	12	42	14	46	10	34	14	45	13	37	13	38	15	43	17	37	13	41	14	38	18	47	16	31	14	48	13	39	13	49	16	31	16	44	12
chr02	26800001	26900000	5	19	5	21	2	21	1	23	1	25	5	23	1	25	6	21	1	19	4	22	4	29	4	31	3	19	3	18	4	32	4	21	3	29	6	24	6	26	6	22	2	26	5	18	4	24	2
chr02	26900001	27000000	5	12	4	13	4	10	4	7	5	5	5	17	3	17	4	12	4	4	4	14	2	6	6	7	2	16	5	19	2	6	2	23	8	11	2	16	3	10	1	11	5	2	3	16	3	10	4
chr02	27000001	27100000	3	13	4	16	2	12	3	17	3	12	6	16	2	12	4	15	5	19	4	11	4	19	3	19	2	14	1	13	2	17	4	13	3	14	4	14	4	14	4	16	3	11	4	16	5	15	2
chr02	27100001	27200000	7	13	8	13	6	12	4	14	3	13	8	14	4	16	7	11	3	11	8	14	3	16	3	14	7	15	9	14	2	11	8	12	3	15	7	14	8	13	7	15	2	12	9	12	8	14	4
chr02	27200001	27300000	12	7	12	2	12	6	2	8	4	12	12	7	4	8	12	7	4	7	14	10	3	10	5	10	10	8	11	5	3	8	13	9	4	10	13	7	12	9	14	9	3	11	11	7	13	8	4
chr02	27300001	27400000	14	18	13	17	11	17	6	19	9	14	12	21	7	23	15	19	11	22	20	24	5	19	9	21	17	21	11	21	6	16	16	24	5	19	12	20	14	22	17	21	4	13	15	23	16	22	5
chr02	27400001	27500000	61	7	64	9	58	5	3	6	5	9	59	8	4	7	57	4	3	6	61	7	1	8	4	9	62	8	59	6	4	7	57	8	4	13	61	14	59	10	60	4	2	6	58	6	60	10	2
chr02	27500001	27600000	30	10	29	11	30	8	5	9	6	7	25	5	5	9	30	9	5	7	28	7	4	7	5	10	28	10	31	12	4	5	28	11	6	13	31	9	30	6	29	7	4	12	28	8	28	9	3
chr02	27600001	27700000	10	21	17	17	13	20	2	16	6	19	17	17	7	19	11	11	10	16	19	13	7	22	8	19	16	14	17	19	3	22	8	14	6	24	12	22	18	18	13	14	7	18	13	17	16	21	8
chr02	27700001	27800000	7	34	12	30	9	31	7	33	9	37	4	40	9	33	6	18	12	35	9	31	7	30	7	36	8	30	5	21	8	28	6	23	11	29	6	32	6	37	10	31	7	32	8	32	8	28	6
chr02	27800001	27900000	9	22	8	19	9	16	13	18	12	19	10	23	11	19	8	20	11	19	9	17	10	19	16	21	12	16	6	20	14	20	11	16	12	21	7	21	11	18	6	16	10	20	10	18	8	20	13
chr02	27900001	28000000	4	17	5	13	5	16	7	9	7	11	4	13	7	12	5	17	7	17	5	17	7	12	7	7	4	16	4	12	7	13	4	14	7	11	5	16	4	16	6	20	6	8	4	16	3	14	7
chr02	28000001	28100000	12	22	18	39	17	30	26	40	33	44	17	30	31	41	17	35	35	42	18	39	29	36	34	39	17	37	18	36	28	35	18	41	32	46	18	40	18	38	16	35	25	40	18	34	15	39	20
chr02	28100001	28200000	2	8	2	10	4	5	4	15	2	14	3	8	2	18	3	13	3	18	1	8	4	11	3	16	1	7	1	13	6	18	2	9	2	17	1	8	1	10	3	13	4	17	3	8	2	8	4
chr02	28200001	28300000	13	21	15	12	15	18	17	20	18	17	16	15	15	14	12	16	20	15	14	20	13	19	19	16	15	14	13	11	22	13	14	17	20	14	15	18	15	16	14	16	20	13	14	11	14	25	15
chr02	28300001	28400000	10	12	14	19	18	18	2	3	3	2	20	19	6	7	12	16	5	3	16	14	4	5	3	3	18	14	7	15	2	8	13	16	5	2	16	18	13	16	16	13	3	0	14	15	17	9	2
chr02	28400001	28500000	14	21	17	21	19	16	10	11	11	11	14	25	10	13	14	22	7	12	16	19	10	9	7	11	17	21	19	20	9	9	19	19	11	12	17	21	16	17	19	21	8	11	20	20	15	19	4
chr02	28500001	28600000	32	36	35	40	33	40	3	11	1	18	34	36	1	14	32	34	1	11	35	33	1	12	2	12	34	36	30	38	1	8	33	38	2	13	31	32	34	39	34	39	6	11	34	34	33	45	2
chr02	28600001	28700000	66	32	62	34	63	21	2	18	2	19	66	39	1	19	65	25	2	17	61	31	1	20	2	19	62	21	63	26	2	23	63	30	2	20	68	31	64	26	64	31	2	23	64	25	63	23	1
chr02	28700001	28800000	10	13	11	7	12	8	1	17	1	17	11	9	1	22	11	9	2	22	12	9	1	18	1	17	9	9	12	6	1	18	10	14	1	21	11	8	10	9	11	8	1	16	12	9	12	15	1
chr02	28800001	28900000	48	19	47	26	52	33	14	53	15	46	52	27	15	47	48	21	14	47	50	31	12	47	15	46	47	25	48	28	17	47	48	27	15	50	50	26	49	30	48	29	12	38	47	27	47	27	12
chr02	28900001	29000000	109	143	108	146	108	140	4	146	4	160	108	140	5	160	107	147	5	157	109	138	4	148	5	163	108	137	108	141	4	154	109	142	5	156	108	146	107	125	109	137	4	154	104	142	108	146	6
chr02	29000001	29100000	80	23	81	21	77	25	1	39	5	23	81	23	2	37	80	25	1	34	80	22	2	28	4	22	78	23	78	25	2	24	82	19	3	38	79	28	80	21	78	20	1	30	78	17	78	22	2
chr02	29100001	29200000	87	19	84	19	81	22	5	56	9	52	85	23	5	50	86	32	8	43	88	23	9	50	8	51	84	27	88	19	3	54	89	29	9	54	90	26	89	27	83	26	7	50	81	22	85	23	5
chr02	29200001	29300000	94	5	96	6	91	4	5	20	7	22	96	5	9	21	95	7	6	19	97	6	6	17	8	19	97	6	98	8	6	19	97	5	8	19	100	6	95	6	96	5	3	18	99	3	95	5	3
chr02	29300001	29400000	69	10	68	11	73	12	2	7	3	8	70	8	1	10	65	14	1	9	74	11	2	9	1	9	70	13	68	14	1	9	68	13	1	11	66	14	69	8	69	10	2	11	65	15	68	12	2
chr02	29400001	29500000	134	4	131	4	131	5	0	4	0	3	129	4	2	5	130	4	1	4	128	5	0	2	0	8	125	4	129	5	2	5	128	4	0	9	129	5	130	4	134	4	2	8	127	5	130	5	0
chr02	29500001	29600000	80	13	82	20	84	8	0	29	1	32	79	19	0	28	85	19	0	28	78	23	1	23	0	30	79	7	83	13	1	22	80	25	1	36	80	14	83	28	86	18	1	21	80	21	80	12	0
chr02	29600001	29700000	6	0	12	0	7	0	4	24	6	17	9	0	10	30	7	0	6	22	7	0	5	18	8	27	6	0	9	1	8	16	6	0	6	29	7	0	8	1	7	0	3	18	7	0	10	0	5
chr02	29700001	29800000	119	4	119	4	121	6	1	9	1	5	119	9	2	6	121	5	1	7	121	5	1	5	0	8	118	6	121	5	1	7	121	8	0	7	120	6	118	5	119	6	1	6	119	5	118	4	0
chr02	29800001	29900000	76	6	76	5	76	5	0	6	0	8	75	9	0	6	77	11	0	7	76	7	1	9	0	6	77	6	76	9	0	7	74	7	0	6	77	5	76	6	76	6	1	6	77	8	75	5	0
chr02	29900001	30000000	58	22	63	22	63	21	10	13	13	12	60	22	11	12	61	23	11	11	60	22	11	13	13	13	58	20	63	22	12	13	59	21	11	14	66	25	59	24	62	22	10	13	59	21	56	18	11
chr02	30000001	30100000	79	37	79	37	79	33	6	30	5	29	77	36	8	26	78	33	7	33	77	37	5	27	6	29	80	35	76	43	5	25	77	39	6	34	77	37	77	40	78	35	5	37	76	36	78	35	5
chr02	30100001	30200000	27	27	24	31	28	27	11	22	14	16	27	38	9	18	27	28	12	25	26	37	13	19	10	22	27	32	27	29	10	22	26	30	10	25	19	31	24	28	25	32	14	21	24	32	23	26	12
chr02	30200001	30300000	71	15	65	12	67	15	5	12	5	10	71	15	0	9	69	13	0	9	68	15	2	11	5	11	66	15	69	19	5	10	72	14	5	12	71	14	70	15	66	15	5	11	70	14	70	13	0
chr02	30300001	30400000	40	34	39	41	40	33	3	31	2	27	40	37	2	27	40	31	2	28	40	37	2	31	2	28	38	32	39	35	2	24	40	33	2	27	40	36	39	32	39	32	2	29	39	32	39	32	2
chr02	30400001	30500000	15	25	11	23	12	27	7	16	8	21	11	24	6	20	9	20	10	21	12	19	6	20	8	20	13	21	8	16	8	16	12	25	9	22	15	20	8	16	15	26	7	16	11	21	15	23	9
chr02	30500001	30600000	8	11	8	12	9	12	4	14	5	16	9	11	4	16	8	10	4	15	8	12	5	18	4	18	9	13	7	8	5	13	8	11	4	14	9	11	9	11	8	11	7	16	8	11	9	11	3
chr02	30600001	30700000	4	9	7	7	5	9	7	20	5	16	11	14	7	20	12	12	8	17	12	9	8	17	8	20	8	12	6	14	10	19	7	9	7	17	7	15	9	14	4	7	8	13	9	6	9	9	6
chr02	30700001	30800000	4	35	4	27	4	16	1	31	1	31	4	29	1	27	4	28	1	28	4	21	2	27	1	34	4	34	3	24	1	29	4	34	1	35	5	20	3	37	4	19	2	25	3	28	4	26	3
chr02	30800001	30900000	48	19	52	25	49	23	2	23	2	29	49	24	3	27	49	19	3	24	47	23	2	21	2	26	50	26	48	24	2	26	50	21	3	28	51	23	50	22	49	25	2	27	49	23	50	24	3
chr02	30900001	31000000	119	7	120	8	123	8	5	16	6	12	120	10	4	16	116	9	6	14	121	6	3	14	4	15	122	7	119	11	4	12	123	8	8	14	122	8	117	8	114	8	2	11	121	6	121	12	2
chr02	31000001	31100000	81	7	79	9	80	7	0	16	0	10	78	7	0	12	79	9	0	14	79	12	0	12	0	14	80	9	78	10	0	13	79	12	0	13	80	10	78	4	79	4	0	10	79	7	79	5	0
chr02	31100001	31200000	131	3	130	3	132	3	2	10	1	7	128	2	2	10	133	4	2	11	133	4	1	4	2	8	127	6	132	3	1	9	131	7	2	10	133	7	128	8	129	5	1	7	128	7	128	6	1
chr02	31200001	31300000	108	14	109	14	108	14	4	30	4	27	110	12	4	23	107	14	5	29	106	18	3	25	6	33	108	11	113	16	4	32	105	12	6	29	110	18	111	14	110	15	5	26	108	17	109	12	4
chr02	31300001	31400000	79	26	80	26	77	24	6	29	11	29	79	22	14	32	79	29	10	32	78	24	8	29	7	34	79	24	76	22	5	37	79	26	11	39	82	22	82	32	76	25	11	24	75	21	80	28	5
chr02	31400001	31500000	105	4	105	3	108	5	1	5	2	5	106	2	2	7	106	3	1	7	106	2	4	6	3	5	105	4	106	4	1	8	106	4	2	8	106	4	104	4	104	3	2	6	105	2	105	3	0
chr02	31500001	31600000	59	9	60	4	59	6	3	8	3	16	60	6	3	12	62	7	1	8	60	7	2	6	4	15	59	7	59	4	3	5	57	7	1	5	59	7	61	10	59	4	1	9	58	6	59	5	1
chr02	31600001	31700000	6	18	7	13	5	15	1	10	0	18	2	10	0	19	5	12	0	17	7	13	2	20	0	20	4	11	7	19	1	21	2	12	0	19	8	15	5	16	5	16	0	15	4	10	3	11	0
chr02	31700001	31800000	6	12	8	12	7	8	1	8	2	11	8	15	5	9	4	12	5	13	7	15	3	8	5	8	8	15	8	13	3	11	6	16	6	14	8	18	9	12	7	15	2	8	6	18	5	15	3
chr02	31800001	31900000	28	34	29	39	35	39	15	24	10	33	30	35	11	32	29	31	12	29	29	33	10	35	11	32	31	36	31	39	9	24	26	36	12	27	28	35	28	41	30	31	11	27	29	33	29	45	10
chr02	31900001	32000000	0	6	1	7	0	5	1	9	0	7	0	5	1	11	0	5	1	8	0	7	1	10	0	7	1	6	1	4	0	8	0	4	0	10	0	5	0	5	0	4	2	10	0	6	0	5	2
chr02	32000001	32100000	12	28	10	39	16	38	3	22	1	28	11	45	2	26	12	37	5	27	11	35	1	24	2	23	11	28	13	43	1	29	12	30	2	29	14	41	12	30	14	36	2	25	13	30	8	41	2
chr02	32100001	32200000	8	1	7	2	6	1	11	11	2	10	7	5	11	12	8	2	11	11	8	8	11	15	11	13	9	0	7	5	2	11	8	9	11	8	6	2	7	0	7	4	2	9	7	0	7	4	2
chr02	32200001	32300000	32	13	28	10	32	12	1	10	1	10	28	10	1	10	32	12	1	8	35	13	1	13	1	9	32	11	33	8	0	12	30	15	2	9	28	12	29	13	32	10	0	10	30	8	27	13	0
chr02	32300001	32400000	30	9	31	10	31	6	4	5	4	11	31	10	4	9	29	8	4	6	30	6	3	6	3	5	28	6	30	12	3	5	29	7	4	9	29	8	30	6	28	4	1	7	29	6	32	10	4
chr02	32400001	32500000	54	18	56	29	53	31	9	24	12	26	52	25	12	25	54	23	11	16	52	34	12	34	12	25	50	22	54	30	10	19	50	23	11	29	51	38	57	33	54	27	11	26	52	33	54	19	11
chr02	32500001	32600000	40	12	37	17	36	12	5	4	5	10	35	13	4	8	40	18	6	9	37	19	2	7	4	9	35	15	37	16	3	10	37	15	5	6	34	16	33	15	38	16	4	4	35	16	37	15	5
chr02	32600001	32700000	7	5	11	6	10	4	2	4	2	4	7	7	2	4	11	4	2	3	8	3	2	4	2	4	10	6	8	4	3	4	11	4	3	4	9	5	8	5	5	3	2	5	10	11	8	4	2
chr02	32700001	32800000	37	10	31	6	30	7	6	12	8	12	34	15	7	10	34	9	9	12	31	7	5	13	6	13	33	6	31	8	4	12	32	8	8	11	35	6	31	10	32	6	7	15	31	5	30	8	5
chr02	32800001	32900000	47	60	45	55	46	58	5	22	5	10	50	61	6	12	45	55	5	22	47	56	6	12	5	13	46	57	44	51	6	18	49	56	7	13	49	55	48	56	48	56	5	12	50	57	49	55	5
chr02	32900001	33000000	48	16	58	18	55	14	16	17	12	17	60	13	13	17	64	13	19	17	61	20	12	19	14	17	60	16	59	15	15	24	54	19	10	21	58	12	54	11	61	14	13	20	58	9	54	16	11
chr02	33000001	33100000	42	18	46	26	38	19	5	38	5	33	38	20	9	35	35	22	7	36	42	19	5	41	8	31	43	23	43	22	4	30	42	26	8	37	44	21	41	29	37	22	5	30	43	25	37	18	8
chr02	33100001	33200000	46	3	49	5	46	4	0	3	0	2	46	3	0	2	47	3	0	1	45	3	0	2	0	2	46	5	45	3	0	2	46	6	0	2	46	2	45	1	44	3	0	3	46	3	46	3	0
chr02	33200001	33300000	83	71	80	79	81	74	13	73	15	77	83	82	12	82	80	74	14	81	80	80	12	83	14	84	81	70	80	68	11	78	85	71	15	76	81	79	80	75	77	81	13	82	80	75	79	80	13
chr02	33300001	33400000	66	7	69	6	71	5	2	21	0	21	68	5	4	20	68	10	4	23	70	8	3	19	3	27	68	4	66	7	5	24	67	5	5	27	72	8	64	7	68	8	3	24	67	6	65	6	2
chr02	33400001	33500000	26	5	25	5	24	4	2	9	3	6	24	4	2	8	24	6	2	8	25	7	2	8	3	7	25	6	25	5	2	7	25	6	2	7	25	6	25	7	26	5	3	8	25	5	24	5	3
chr02	33500001	33600000	82	18	85	15	77	19	6	44	7	28	84	18	13	34	79	18	11	39	85	16	6	39	6	33	85	15	84	21	8	34	81	16	9	39	86	20	86	16	82	19	9	38	80	14	86	14	8
chr02	33600001	33700000	91	12	93	8	95	12	3	19	3	17	92	9	3	21	91	9	3	19	90	15	3	21	4	19	92	10	91	9	4	20	94	9	8	22	91	13	86	13	101	14	6	18	96	16	94	11	6
chr02	33700001	33800000	77	2	77	2	75	3	1	5	1	4	76	3	1	5	76	1	0	5	79	2	0	5	1	4	77	2	77	2	1	5	77	1	4	4	76	3	77	2	77	1	1	5	78	3	73	1	2
chr02	33800001	33900000	73	13	74	14	73	14	1	10	1	7	68	16	1	10	70	13	0	6	72	12	1	11	1	8	70	8	73	12	0	10	72	13	0	13	70	8	74	12	74	12	1	10	71	11	70	13	4
chr02	33900001	34000000	58	14	55	13	61	12	8	17	2	14	55	13	5	18	56	11	8	17	54	11	3	11	4	17	55	19	56	13	7	16	53	15	3	22	56	14	54	17	54	15	3	12	55	15	57	17	10
chr02	34000001	34100000	52	3	52	1	54	1	51	1	4	5	52	2	3	5	52	1	51	1	52	3	3	4	4	5	48	3	52	3	52	2	52	1	3	6	52	0	51	0	50	3	3	5	52	2	49	2	52
chr02	34100001	34200000	44	11	43	18	41	16	39	15	6	21	42	15	4	24	44	16	40	13	43	15	7	24	4	19	45	13	43	17	39	15	43	9	5	26	43	13	46	14	43	16	3	20	44	14	42	12	41
chr02	34200001	34300000	74	7	80	4	73	5	69	5	3	14	69	6	1	16	75	5	72	3	75	4	4	14	2	14	78	4	60	4	57	3	71	4	4	13	70	5	77	5	81	5	1	12	75	4	73	3	74
chr02	34300001	34400000	71	7	71	6	70	6	71	5	1	8	70	8	1	5	72	3	72	7	71	10	0	6	1	7	69	5	69	11	69	12	71	6	1	8	72	6	69	7	70	8	0	9	68	7	69	3	68
chr02	34400001	34500000	52	26	50	11	51	16	49	18	3	18	45	23	2	16	47	28	47	12	52	15	2	22	2	13	51	14	53	24	50	15	51	18	2	26	52	20	47	14	55	16	6	14	48	28	53	23	48
chr02	34500001	34600000	44	20	36	32	36	28	32	32	6	40	37	33	5	56	34	29	33	40	36	18	9	54	8	54	39	24	37	20	34	39	38	33	5	54	46	28	39	30	36	34	3	43	42	21	36	39	36
chr02	34600001	34700000	15	4	15	3	14	4	4	11	4	12	10	4	5	14	13	4	5	12	15	5	6	13	4	12	14	4	12	3	4	12	12	2	6	12	15	5	11	2	11	2	4	12	12	3	14	3	5
chr02	34700001	34800000	19	18	23	22	11	17	18	24	15	40	29	20	10	29	12	15	19	28	22	14	14	32	9	37	16	9	18	16	13	19	16	12	14	39	16	23	18	14	19	19	17	45	23	14	23	16	9
chr02	34800001	34900000	33	7	32	8	33	7	6	24	3	22	32	7	7	25	32	9	5	26	37	11	6	29	5	24	31	9	32	9	5	24	31	11	6	29	37	10	32	8	31	11	4	24	32	10	33	12	6
chr02	34900001	35000000	1	1	1	1	2	1	1	3	1	3	2	1	1	4	1	1	1	3	1	3	2	3	1	3	1	1	1	2	1	3	1	1	1	3	2	1	1	1	1	2	1	3	1	2	1	1	1
chr02	35000001	35100000	28	12	26	4	27	6	4	14	3	14	19	12	4	14	21	7	3	14	24	9	3	15	4	14	22	7	28	5	3	14	19	6	3	15	25	9	22	7	23	12	4	16	22	11	26	11	4
chr02	35100001	35200000	33	49	30	56	36	53	11	46	10	43	33	47	10	39	33	44	13	44	32	60	11	44	12	52	36	33	35	46	10	34	35	38	15	45	36	47	30	47	37	54	15	39	34	42	35	39	11
chr02	35200001	35300000	19	15	19	5	19	12	2	15	2	9	22	7	3	17	20	10	1	10	19	7	2	12	1	9	18	8	19	7	2	9	19	6	2	14	19	11	19	6	20	7	1	10	18	8	20	8	3
chr02	35300001	35400000	0	9	0	8	2	8	3	7	1	10	3	6	3	10	1	8	2	9	0	8	2	10	4	10	0	7	0	7	2	9	2	5	4	10	0	11	0	9	1	8	3	13	0	7	0	6	2
chr02	35400001	35500000	9	52	16	61	10	46	7	56	3	46	14	63	6	60	10	46	6	26	18	59	7	46	5	61	12	56	18	67	5	69	10	58	2	59	6	62	11	52	18	68	1	49	10	57	14	51	8
chr02	35500001	35600000	3	7	3	9	2	9	6	7	6	6	4	9	3	6	4	7	2	7	4	11	5	10	6	9	3	7	3	6	3	7	3	7	4	11	3	7	1	6	4	7	3	5	5	10	4	10	0
chr02	35600001	35700000	0	4	0	0	0	1	1	3	0	1	12	21	0	1	1	3	2	2	0	1	1	4	1	5	0	2	1	4	3	7	0	0	1	3	0	2	0	3	0	3	0	4	0	2	0	0	0
chr02	35700001	35800000	11	7	10	7	9	7	2	6	1	7	5	5	5	8	9	6	4	6	13	6	2	7	3	5	15	6	8	6	3	6	12	5	2	6	9	7	13	8	8	6	0	6	14	8	9	6	1
chr02	35800001	35900000	28	31	27	30	31	28	9	12	11	13	36	33	9	10	29	30	11	7	33	31	12	11	11	10	23	32	31	34	11	9	29	30	12	10	41	28	28	27	36	35	12	11	30	33	38	37	14
chr02	35900001	36000000	8	13	9	6	8	9	1	2	1	0	10	11	2	2	9	7	0	3	9	7	1	2	1	3	10	10	7	8	0	3	11	11	0	3	9	10	10	9	8	9	0	0	8	9	10	9	0
chr03	1	100000	7	3	42	10	44	4	7	3	11	0	5	1	10	5	5	3	5	2	44	23	6	11	12	3	5	4	6	3	5	3	6	5	4	15	5	4	6	12	48	22	7	10	5	15	41	25	5
chr03	100001	200000	7	17	24	27	19	21	9	3	8	2	9	14	8	2	9	17	7	3	17	25	5	8	7	1	11	18	5	18	4	2	7	14	2	10	10	18	15	15	15	26	2	5	8	18	21	25	9
chr03	200001	300000	17	48	17	43	14	41	18	56	11	16	21	47	12	10	17	38	10	58	12	53	10	55	14	12	19	47	17	39	15	51	19	36	8	56	21	45	14	55	10	45	11	49	18	44	11	53	14
chr03	300001	400000	7	14	6	9	5	12	4	8	5	0	5	25	5	0	4	13	4	15	3	13	6	13	5	2	5	16	5	9	4	12	5	16	6	24	5	20	4	20	3	13	5	13	4	12	2	15	4
chr03	400001	500000	6	9	8	8	5	8	7	8	2	0	9	9	2	2	5	12	4	11	6	8	3	8	2	2	4	8	4	9	9	10	8	9	7	11	6	8	9	8	4	4	3	10	4	9	5	3	3
chr03	500001	600000	7	8	18	4	3	9	8	12	8	2	4	8	8	0	4	6	4	4	12	7	2	8	8	1	4	2	9	7	3	11	4	5	3	3	3	10	4	6	12	7	3	11	4	6	12	4	4
chr03	600001	700000	3	14	5	16	3	22	2	16	4	8	2	17	4	10	3	18	3	18	2	15	0	23	4	6	3	16	3	10	1	11	3	16	0	22	3	19	3	19	3	22	1	25	3	10	5	22	2
chr03	700001	800000	3	13	1	11	1	10	1	12	4	8	0	14	4	9	1	11	1	11	1	12	1	5	5	9	1	12	3	13	1	12	1	11	1	6	1	16	1	11	1	12	1	7	1	12	1	7	1
chr03	800001	900000	5	10	1	6	2	6	1	9	22	9	3	9	21	8	4	8	1	9	2	10	0	11	23	15	2	11	2	10	2	10	1	9	0	14	3	12	2	7	4	8	1	12	2	8	2	6	1
chr03	900001	1000000	5	11	6	9	6	7	4	7	57	11	5	15	60	11	8	6	4	6	8	12	4	8	59	5	6	8	7	12	5	7	6	11	6	7	7	14	5	11	7	11	3	6	6	5	8	8	4
chr03	1000001	1100000	1	16	2	25	1	12	2	19	69	19	6	17	69	17	2	20	1	17	5	24	0	20	69	20	2	19	3	22	2	15	4	24	1	19	2	22	2	22	2	18	0	13	2	17	2	18	1
chr03	1100001	1200000	3	12	8	15	7	12	7	19	70	18	6	15	70	19	8	20	6	12	6	14	5	17	69	18	8	20	6	18	7	17	9	13	5	23	9	21	7	22	7	12	4	17	8	18	8	23	9
chr03	1200001	1300000	5	10	4	8	3	12	5	6	17	43	6	10	19	42	4	7	0	18	5	11	4	59	18	50	0	7	5	5	2	16	2	14	1	63	3	9	4	13	5	12	2	60	3	8	3	5	0
chr03	1300001	1400000	14	24	18	44	17	37	15	67	8	127	32	36	12	130	22	38	11	68	19	35	11	94	8	126	18	35	21	24	12	61	22	31	12	82	19	28	18	41	15	31	15	91	29	39	23	50	11
chr03	1400001	1500000	5	4	5	8	5	6	4	85	3	6	6	5	7	8	3	3	3	84	6	2	6	86	6	3	7	4	13	5	3	85	5	4	4	89	13	4	4	2	9	6	4	85	13	3	5	6	11
chr03	1500001	1600000	2	3	2	4	1	3	0	91	8	6	3	5	5	2	0	4	1	87	2	3	0	83	5	4	1	3	1	8	1	91	2	3	2	93	2	4	1	3	0	5	0	90	1	3	0	4	0
chr03	1600001	1700000	10	3	10	3	10	3	0	6	7	0	9	4	7	0	9	4	0	7	10	4	0	7	7	0	10	3	10	3	1	6	10	5	1	5	9	4	10	3	10	4	0	5	10	4	10	4	1
chr03	1700001	1800000	7	13	11	15	8	14	4	9	4	0	11	18	6	2	8	15	6	11	13	12	4	13	3	3	9	12	9	18	4	14	9	14	5	14	7	14	10	14	11	13	8	11	8	12	8	13	7
chr03	1800001	1900000	5	5	0	4	5	4	5	4	5	2	0	6	5	2	5	3	0	4	5	3	4	4	5	3	5	3	2	5	1	5	5	4	4	4	2	4	4	7	6	5	7	5	0	4	1	5	0
chr03	1900001	2000000	10	3	10	2	9	3	9	2	11	1	14	3	11	1	15	1	11	2	12	2	8	4	12	1	11	2	8	3	10	5	14	2	11	4	11	5	11	2	9	1	8	2	10	1	12	4	9
chr03	2000001	2100000	10	13	15	16	15	15	9	15	18	3	15	11	20	3	12	12	15	14	11	12	14	13	19	3	10	12	12	15	11	16	15	16	12	9	14	11	14	14	8	14	8	13	13	15	9	14	5
chr03	2100001	2200000	4	3	3	2	2	3	4	15	89	5	1	2	91	7	1	3	4	15	1	1	4	11	88	11	3	5	3	3	6	13	2	1	11	12	2	3	3	1	5	2	4	13	3	1	1	5	3
chr03	2200001	2300000	26	37	31	38	25	29	12	51	75	46	30	32	82	52	32	34	17	76	22	32	19	61	78	50	32	33	21	30	13	71	30	33	15	51	30	32	26	32	25	26	14	52	27	26	26	39	13
chr03	2300001	2400000	1	7	7	6	5	14	2	17	59	22	6	14	59	21	0	10	2	17	1	8	1	24	59	16	5	6	3	10	1	12	5	4	0	15	1	9	1	7	0	10	1	24	1	5	4	6	0
chr03	2400001	2500000	13	3	12	1	13	1	5	20	97	4	95	5	99	5	25	4	2	12	9	2	3	19	98	5	12	6	12	3	3	17	14	1	2	19	15	6	15	3	14	3	3	19	14	3	13	5	3
chr03	2500001	2600000	3	8	2	9	2	8	1	5	93	6	95	8	93	1	93	4	1	6	1	6	1	10	95	1	2	8	2	8	1	7	1	1	1	5	3	8	1	9	2	8	1	5	2	8	2	7	0
chr03	2600001	2700000	1	20	2	20	4	12	2	25	99	10	36	23	98	15	97	15	3	25	1	29	1	21	99	19	2	17	2	21	2	20	2	19	1	18	3	14	1	9	1	14	0	12	2	18	1	24	1
chr03	2700001	2800000	27	12	32	14	24	17	2	25	43	21	6	22	40	19	43	24	3	26	31	20	1	27	41	22	29	23	8	14	1	27	30	25	4	23	5	12	27	21	32	16	2	19	29	22	32	21	1
chr03	2800001	2900000	7	11	11	12	8	9	4	17	8	13	6	9	8	12	11	9	3	16	11	12	5	13	9	13	8	10	4	11	5	15	6	12	5	15	4	9	7	12	9	10	5	14	11	10	9	9	3
chr03	2900001	3000000	7	48	12	48	11	49	6	13	5	11	7	42	4	11	5	44	7	13	7	45	8	15	4	12	8	49	10	43	7	17	8	48	7	14	11	53	7	46	6	45	6	14	6	44	8	45	7
chr03	3000001	3100000	12	37	11	33	11	36	12	38	12	31	9	35	12	28	10	30	12	39	11	29	11	40	15	30	12	35	10	43	8	34	14	34	13	41	9	40	11	43	11	44	10	37	10	37	13	39	8
chr03	3100001	3200000	12	6	13	9	11	5	0	21	8	16	4	12	9	23	12	9	0	16	9	15	1	19	8	25	7	13	5	14	0	16	9	9	3	22	11	14	10	10	7	11	1	21	11	7	6	13	1
chr03	3200001	3300000	15	30	20	35	14	32	7	23	14	30	11	28	15	29	15	33	6	26	19	36	3	27	14	30	17	34	11	23	4	30	13	30	8	29	10	28	16	35	12	34	5	22	13	31	14	34	6
chr03	3300001	3400000	19	10	27	19	21	15	8	18	23	22	16	20	23	25	22	21	10	23	19	16	6	20	24	26	19	19	11	10	9	20	17	13	5	20	14	17	18	23	20	15	6	32	19	19	23	16	6
chr03	3400001	3500000	44	36	39	27	40	30	2	46	23	35	0	35	24	31	23	28	1	45	24	34	2	45	23	29	43	34	0	36	1	42	44	36	1	45	20	39	43	34	23	30	1	48	43	30	23	33	1
chr03	3500001	3600000	3	4	7	3	7	4	1	10	3	5	8	4	3	6	2	4	1	8	1	5	4	8	5	4	3	4	3	2	1	9	3	4	4	11	8	2	3	3	1	4	4	6	1	3	1	5	3
chr03	3600001	3700000	35	5	37	4	36	4	6	18	36	7	36	5	36	6	36	4	5	18	35	7	7	16	35	6	35	5	36	4	5	19	35	6	6	16	36	5	33	6	36	5	6	18	36	6	34	4	6
chr03	3700001	3800000	53	11	49	9	51	11	5	61	48	7	51	13	52	9	47	8	5	59	55	12	4	58	52	7	55	11	51	8	4	60	50	11	2	58	55	9	49	8	49	15	4	58	53	12	49	10	6
chr03	3800001	3900000	2	56	3	58	5	55	2	49	3	37	2	43	2	34	5	53	7	44	3	48	3	58	3	31	5	50	3	44	3	54	3	45	4	49	7	49	2	49	1	50	5	53	3	51	1	46	6
chr03	3900001	4000000	12	35	17	31	18	22	6	32	18	26	16	32	8	35	12	36	5	36	13	22	7	32	15	37	17	27	17	30	5	34	14	23	11	28	13	30	18	33	12	31	6	25	16	28	22	22	13
chr03	4000001	4100000	5	7	9	3	6	6	4	11	9	7	8	4	8	9	8	5	3	9	6	7	5	7	10	9	5	3	8	6	3	9	7	8	5	10	7	4	6	6	5	6	3	8	5	8	6	5	5
chr03	4100001	4200000	5	1	5	2	7	1	3	5	7	2	6	3	7	1	5	2	4	4	6	2	3	6	5	2	6	2	6	3	3	7	5	3	5	3	6	4	6	3	6	3	4	1	6	4	6	3	2
chr03	4200001	4300000	13	13	13	9	11	10	4	14	10	8	11	6	12	6	13	9	3	14	13	12	3	11	10	10	12	13	5	6	3	13	13	7	13	12	13	15	13	8	11	11	11	15	13	5	12	14	4
chr03	4300001	4400000	2	11	2	5	2	9	0	7	2	6	2	7	2	5	2	5	0	8	3	8	0	5	2	6	2	7	5	7	0	6	3	6	2	7	3	13	2	7	2	7	3	4	2	5	2	7	0
chr03	4400001	4500000	5	9	5	13	8	9	3	10	7	13	7	10	8	17	6	10	2	6	5	10	4	12	9	16	6	9	6	13	1	5	5	11	9	13	5	11	5	10	7	10	7	8	4	12	7	14	4
chr03	4500001	4600000	11	3	6	1	11	2	0	3	11	3	6	4	10	3	14	3	1	4	10	2	2	4	12	3	11	1	8	2	1	3	9	2	12	3	6	3	13	3	10	3	9	2	9	3	12	2	0
chr03	4600001	4700000	15	9	9	38	18	41	3	9	14	10	9	37	15	9	13	7	4	8	14	7	2	11	12	6	14	7	12	6	3	11	14	5	16	8	9	40	11	6	10	7	15	8	15	8	14	6	3
chr03	4700001	4800000	21	13	34	35	41	27	5	20	17	21	35	29	19	18	20	14	6	20	20	13	4	10	19	25	21	10	20	15	3	15	20	10	21	17	36	30	21	14	25	17	19	11	21	9	24	13	7
chr03	4800001	4900000	11	3	76	5	78	4	12	9	10	4	77	6	12	4	10	4	13	9	11	5	12	9	11	4	11	4	5	6	12	9	9	3	10	4	75	5	8	4	10	4	11	4	8	4	9	4	10
chr03	4900001	5000000	12	12	11	13	11	14	10	12	14	12	7	13	13	9	12	15	12	14	14	22	11	21	10	7	15	6	6	11	10	16	15	9	13	10	7	9	12	9	14	12	12	9	12	7	15	13	11
chr03	5000001	5100000	16	6	7	6	18	4	4	9	12	3	6	4	16	3	14	5	6	8	14	6	6	6	12	3	14	4	5	4	6	8	12	4	18	5	4	4	13	1	15	4	13	4	12	4	14	1	5
chr03	5100001	5200000	57	13	11	11	50	9	1	19	54	14	9	14	56	10	60	11	1	16	58	12	1	22	58	13	58	15	3	11	1	22	59	12	63	12	7	15	59	14	58	12	58	16	57	12	56	12	1
chr03	5200001	5300000	15	7	12	8	17	5	0	15	14	6	14	10	17	6	14	4	0	14	13	4	0	18	16	6	14	9	11	5	1	18	13	9	13	11	12	11	15	8	15	9	14	9	13	8	14	10	0
chr03	5300001	5400000	5	2	3	4	5	2	2	7	7	5	3	1	6	6	5	4	3	5	5	2	3	5	5	5	5	2	3	1	4	7	5	4	5	5	3	2	6	3	6	1	5	4	5	1	5	1	2
chr03	5400001	5500000	27	3	25	3	27	3	14	2	29	3	27	4	27	2	27	2	15	1	29	2	14	2	29	4	27	2	26	3	17	1	29	4	29	3	25	2	28	2	31	2	30	2	30	2	30	2	8
chr03	5500001	5600000	29	5	29	3	34	5	3	7	26	5	23	1	29	6	29	1	2	4	28	5	2	4	24	5	26	5	28	5	2	8	29	6	30	5	30	8	24	2	29	5	27	5	28	5	30	6	2
chr03	5600001	5700000	30	18	28	20	27	13	7	22	19	19	30	19	18	14	30	16	9	21	39	20	7	29	26	16	34	15	36	19	5	31	36	20	25	18	37	20	23	22	35	18	32	19	28	16	28	12	7
chr03	5700001	5800000	9	8	8	8	8	9	9	6	4	7	8	8	4	6	9	8	10	5	9	7	10	7	4	6	9	9	4	8	11	7	9	7	8	9	8	7	8	7	11	7	7	7	8	7	7	7	9
chr03	5800001	5900000	67	6	63	3	65	6	10	14	11	14	66	7	12	15	65	6	8	15	67	6	10	15	12	15	63	7	55	5	12	13	62	5	68	7	68	4	61	6	62	9	60	7	63	5	65	5	10
chr03	5900001	6000000	39	4	37	3	35	4	1	36	0	36	36	4	3	35	36	3	0	36	38	4	0	35	0	36	37	3	38	3	1	35	38	3	39	6	37	3	37	5	36	5	36	4	36	3	37	4	1
chr03	6000001	6100000	47	1	50	2	48	1	1	7	0	8	47	0	0	8	49	0	1	9	48	1	1	9	0	7	48	3	46	0	1	7	50	0	52	1	47	2	49	2	50	1	47	1	48	2	49	4	0
chr03	6100001	6200000	66	9	67	8	67	7	4	25	4	19	65	11	5	19	63	9	1	15	68	12	4	17	5	23	67	9	68	12	3	19	65	9	68	11	69	11	62	12	68	9	69	9	66	10	67	11	10
chr03	6200001	6300000	6	5	9	6	7	6	3	7	3	12	11	6	5	8	9	6	3	7	9	6	1	5	3	9	8	7	7	5	3	6	9	9	9	4	9	6	9	7	9	10	5	6	9	6	10	6	2
chr03	6300001	6400000	5	7	4	19	5	11	11	8	2	14	12	10	3	13	13	11	10	11	7	13	9	12	14	11	15	8	9	9	1	11	13	17	8	12	5	12	13	10	14	11	12	12	14	8	5	10	0
chr03	6400001	6500000	6	3	9	5	9	2	11	6	13	3	11	4	10	3	12	2	14	4	16	2	10	3	13	2	16	2	15	3	12	6	15	2	15	4	15	6	16	1	15	2	7	4	17	4	15	3	5
chr03	6500001	6600000	16	10	15	13	10	9	8	10	5	10	16	14	6	8	16	10	10	7	16	9	9	9	6	13	13	12	14	9	8	10	15	11	16	15	11	14	16	20	14	11	12	8	13	9	15	14	10
chr03	6600001	6700000	8	14	8	12	6	10	8	15	8	10	6	11	5	15	6	7	7	14	11	7	6	11	8	16	10	14	7	8	6	7	6	11	12	10	7	12	11	10	8	12	7	10	10	12	8	11	7
chr03	6700001	6800000	12	10	11	6	11	7	7	9	5	11	12	8	9	16	13	4	7	11	14	7	6	11	7	14	12	9	11	5	8	13	12	7	13	5	12	6	12	12	12	9	11	9	11	11	14	8	7
chr03	6800001	6900000	15	1	16	1	16	2	15	1	3	4	15	1	3	7	16	2	15	5	15	1	2	11	3	5	15	2	15	5	15	1	15	1	15	1	15	1	15	1	15	1	15	5	15	1	15	4	15
chr03	6900001	7000000	0	2	1	1	2	4	1	1	1	0	1	3	0	1	2	1	1	0	2	3	1	0	3	0	2	0	1	0	1	0	1	3	1	0	2	3	1	2	2	0	0	0	2	3	1	3	0
chr03	7000001	7100000	30	14	30	16	31	12	25	11	11	12	31	13	13	20	31	13	25	7	32	13	6	10	11	14	30	11	31	12	26	11	31	8	26	9	30	11	31	12	30	11	26	8	30	10	29	8	25
chr03	7100001	7200000	8	6	8	6	8	6	10	13	7	7	7	6	6	8	7	4	11	12	7	5	7	12	8	7	8	12	7	8	11	8	7	8	11	7	9	7	8	7	7	7	10	7	8	5	7	7	11
chr03	7200001	7300000	6	15	11	25	9	15	8	17	9	17	9	22	10	18	9	18	9	21	8	24	9	23	8	19	7	17	7	20	5	21	11	20	8	16	9	15	9	25	11	23	7	21	10	15	7	22	8
chr03	7300001	7400000	5	23	9	25	6	20	7	17	8	18	7	24	8	19	15	26	6	18	10	33	8	23	8	23	6	22	8	18	9	19	7	22	11	25	9	21	6	19	6	24	10	16	7	15	5	20	4
chr03	7400001	7500000	7	21	9	22	5	16	9	24	5	30	11	19	6	24	12	25	5	28	8	17	7	27	5	25	4	20	11	23	6	24	8	23	10	34	11	21	6	18	6	19	8	27	10	24	9	19	6
chr03	7500001	7600000	8	9	5	7	6	9	5	7	8	7	7	9	3	7	4	9	7	7	10	10	5	8	7	5	8	10	9	10	5	12	10	7	9	8	6	10	6	10	7	8	8	8	5	12	8	9	5
chr03	7600001	7700000	7	21	8	18	10	17	6	19	8	22	5	20	8	23	5	20	5	22	5	21	8	25	8	22	5	14	6	20	6	19	5	16	7	18	8	19	6	23	5	19	6	20	5	22	7	17	6
chr03	7700001	7800000	15	12	13	13	13	14	16	11	17	18	12	10	12	12	16	12	19	12	18	13	16	12	15	14	16	11	12	14	14	8	18	12	15	22	12	14	17	13	19	15	12	17	15	13	11	14	16
chr03	7800001	7900000	25	24	26	24	26	25	12	23	20	23	27	23	30	22	27	21	14	18	27	24	15	23	24	21	20	22	23	22	12	19	22	21	26	22	29	23	20	22	23	21	22	18	22	18	22	25	12
chr03	7900001	8000000	47	7	45	6	44	7	1	12	44	6	43	6	41	5	40	8	2	9	42	6	3	13	40	4	48	6	43	7	3	10	39	6	44	5	45	7	41	7	45	7	42	4	42	7	41	7	6
chr03	8000001	8100000	11	3	12	2	12	2	6	27	12	3	11	3	11	4	11	2	5	29	11	2	5	25	11	5	10	2	11	3	8	28	9	3	11	5	12	2	10	3	10	3	12	4	10	2	9	3	7
chr03	8100001	8200000	35	11	36	14	36	11	4	17	40	14	41	15	39	14	38	12	6	14	40	13	5	15	39	14	38	14	39	12	2	12	34	11	45	17	37	11	37	14	38	14	38	12	41	15	37	24	2
chr03	8200001	8300000	41	22	41	20	41	28	15	25	54	22	43	28	49	21	45	28	17	23	38	23	12	13	55	19	40	21	46	28	17	28	37	30	49	22	48	25	44	22	42	19	62	20	35	20	33	27	13
chr03	8300001	8400000	40	28	41	31	40	30	5	36	42	34	47	35	42	36	45	37	3	41	42	37	1	32	43	36	44	29	46	35	4	34	44	39	45	34	39	33	41	43	46	42	41	25	41	40	43	43	6
chr03	8400001	8500000	55	35	46	50	45	32	8	35	55	24	53	34	46	23	50	28	3	28	55	45	5	28	45	27	52	32	47	35	4	28	51	44	50	27	47	45	52	41	51	37	50	16	45	41	54	43	12
chr03	8500001	8600000	22	7	24	3	21	6	6	7	20	7	18	6	25	8	18	4	7	11	21	5	5	9	18	9	19	8	19	6	7	8	21	9	25	7	21	10	16	6	16	5	28	10	17	6	16	6	5
chr03	8600001	8700000	34	25	36	17	34	23	5	19	28	17	33	25	29	18	31	16	5	17	30	15	3	18	29	21	35	16	30	15	1	15	35	25	28	19	37	22	35	27	31	17	29	21	34	18	32	22	3
chr03	8700001	8800000	89	3	89	3	89	3	1	4	89	3	88	3	88	5	89	2	1	4	87	2	2	6	88	2	89	3	88	2	2	4	90	3	88	3	89	3	88	3	89	3	87	3	89	3	88	3	1
chr03	8800001	8900000	33	5	32	5	32	4	5	13	31	8	31	5	33	9	31	5	5	10	33	5	5	8	31	6	30	7	31	3	5	13	31	6	31	5	32	4	33	3	32	5	32	4	32	4	33	3	6
chr03	8900001	9000000	24	17	33	21	26	13	14	30	27	17	27	25	36	26	24	22	10	31	26	23	8	28	33	19	29	21	22	23	8	31	20	19	30	20	27	28	24	24	22	20	29	11	24	25	22	18	12
chr03	9000001	9100000	35	28	32	31	33	31	2	38	23	44	38	35	20	46	37	30	3	50	34	28	3	35	24	40	35	29	35	28	2	39	34	34	27	46	37	24	35	32	34	33	21	37	35	23	36	38	5
chr03	9100001	9200000	60	30	59	30	58	30	8	42	56	25	60	36	64	37	60	29	13	33	60	36	8	43	61	40	63	40	60	39	10	40	61	41	62	37	67	47	62	35	62	33	51	30	62	36	60	33	8
chr03	9200001	9300000	11	9	7	9	9	9	8	6	7	10	10	11	13	9	9	8	8	8	9	6	16	8	9	8	9	7	10	9	8	6	9	8	10	11	11	10	8	8	8	6	5	10	8	5	8	7	8
chr03	9300001	9400000	10	25	11	32	10	17	3	31	10	14	9	11	10	33	10	16	3	16	10	32	3	18	10	18	10	21	10	19	3	28	9	29	12	19	12	31	14	23	11	14	9	15	9	29	10	27	3
chr03	9400001	9500000	48	10	50	13	47	11	6	13	43	10	52	10	50	11	48	13	8	19	42	12	6	15	50	16	46	8	49	14	8	13	50	10	49	16	47	19	47	11	44	13	47	11	45	16	49	13	6
chr03	9500001	9600000	44	6	45	5	41	3	2	12	23	6	46	5	27	6	40	10	2	13	43	8	2	16	26	3	44	5	42	6	2	12	41	5	27	4	46	7	43	6	42	5	26	5	40	7	40	6	2
chr03	9600001	9700000	30	2	33	2	31	3	0	4	8	0	30	5	8	1	27	5	1	4	32	4	1	2	8	0	31	2	29	1	0	5	33	4	8	0	35	2	34	2	30	0	8	0	33	1	32	1	0
chr03	9700001	9800000	16	10	16	26	18	11	1	11	5	0	16	17	5	2	18	19	3	7	14	4	4	9	5	1	14	17	14	4	4	10	17	14	5	1	14	15	18	14	16	19	5	1	16	13	17	17	2
chr03	9800001	9900000	72	18	73	20	72	21	3	23	9	0	73	14	10	0	79	27	1	21	74	22	2	15	12	2	76	24	77	18	1	29	76	21	10	2	79	22	69	16	73	19	10	0	73	19	74	23	3
chr03	9900001	10000000	100	8	99	6	101	8	8	8	13	5	96	9	13	3	100	7	7	17	98	8	6	14	15	3	100	7	100	9	8	11	97	7	12	2	99	6	95	7	92	7	11	3	99	10	96	8	6
chr03	10000001	10100000	57	5	73	6	76	6	3	22	31	0	52	5	31	1	51	6	3	18	54	8	6	18	31	0	48	8	53	7	4	20	54	7	31	1	74	7	54	4	50	4	30	1	52	5	50	8	7
chr03	10100001	10200000	66	4	78	4	123	3	2	11	68	2	69	4	71	2	67	2	2	13	67	2	1	10	70	1	67	2	56	3	2	10	64	4	69	3	77	4	67	3	66	6	70	2	67	4	68	1	2
chr03	10200001	10300000	115	10	38	5	123	9	4	15	4	1	114	15	4	1	109	12	4	17	115	16	5	18	3	0	109	15	111	11	3	17	110	13	6	1	39	7	107	15	107	12	5	0	111	10	112	14	5
chr03	10300001	10400000	20	5	22	5	44	6	1	4	27	2	21	5	29	2	20	5	1	5	19	7	1	7	28	1	20	3	20	4	2	8	18	5	29	2	36	8	19	6	19	7	29	2	21	5	19	4	2
chr03	10400001	10500000	47	28	47	23	78	21	7	30	131	14	44	17	136	20	42	20	9	23	47	23	4	26	132	19	43	24	45	18	5	29	41	19	135	23	64	19	47	17	45	29	134	18	46	22	42	19	9
chr03	10500001	10600000	46	21	52	19	47	15	8	14	128	15	52	16	131	16	48	12	7	24	50	13	7	19	132	19	51	12	45	15	9	16	51	11	9	20	51	18	44	15	44	17	8	16	47	13	45	14	10
chr03	10600001	10700000	5	4	4	5	8	5	0	8	115	2	6	3	118	1	4	3	0	2	5	3	0	6	116	0	6	4	7	6	0	6	6	4	0	7	6	6	6	4	5	3	1	8	4	3	5	3	0
chr03	10700001	10800000	18	9	22	4	23	6	5	10	154	1	19	6	157	3	17	11	6	13	18	7	6	11	152	6	16	9	23	7	7	12	19	3	7	14	18	9	19	6	19	9	4	8	19	6	22	7	5
chr03	10800001	10900000	4	1	3	0	5	2	2	3	102	2	3	1	101	3	3	0	1	2	3	2	1	2	102	2	3	1	3	1	1	1	3	2	1	3	3	0	4	1	3	2	1	1	3	1	6	1	1
chr03	10900001	11000000	22	3	23	3	51	3	9	14	58	7	24	4	61	6	24	1	8	17	22	5	8	18	58	7	23	7	24	5	8	17	20	4	9	11	40	8	22	3	24	4	8	4	23	5	22	4	9
chr03	11000001	11100000	20	2	19	3	151	2	0	9	150	3	20	2	156	3	21	1	2	11	19	2	0	12	156	4	20	2	19	3	0	10	19	2	0	12	153	4	17	4	18	3	0	7	16	1	17	0	1
chr03	11100001	11200000	21	6	22	5	143	4	2	14	143	2	20	5	147	1	24	7	3	16	21	5	3	13	150	4	20	7	20	6	3	12	20	5	5	12	154	2	20	8	20	4	2	10	24	4	19	6	2
chr03	11200001	11300000	36	14	37	13	144	13	4	18	131	11	38	12	134	13	38	13	3	17	38	13	4	20	135	13	39	12	36	12	6	15	41	13	5	18	134	12	38	13	39	11	4	12	40	13	37	11	4
chr03	11300001	11400000	42	19	47	24	157	21	12	28	142	13	49	29	140	18	44	26	11	25	44	25	6	18	144	14	42	20	43	22	12	29	48	23	6	20	145	21	48	22	45	23	2	19	45	17	45	26	7
chr03	11400001	11500000	43	17	38	14	139	16	0	14	125	7	37	16	129	14	41	18	3	16	38	17	0	21	129	13	35	26	42	16	2	23	36	22	4	14	130	12	37	17	37	22	0	29	33	23	38	13	0
chr03	11500001	11600000	48	4	39	3	90	5	9	12	66	4	48	3	70	4	46	5	11	11	48	5	3	8	67	6	49	5	40	3	1	10	48	3	10	11	68	7	42	3	49	4	1	12	40	3	46	3	9
chr03	11600001	11700000	13	5	14	6	42	5	1	8	31	5	14	4	31	5	12	5	0	7	12	5	1	13	31	7	11	4	12	4	1	10	13	7	4	10	42	9	11	5	14	7	1	9	13	5	10	9	1
chr03	11700001	11800000	20	17	20	17	67	18	0	21	83	4	26	11	86	8	20	11	1	16	21	17	1	15	87	4	21	19	18	13	1	10	20	15	6	12	73	11	19	16	20	17	1	14	17	21	19	17	1
chr03	11800001	11900000	18	15	17	9	16	16	3	5	6	6	16	16	8	13	16	20	4	8	14	18	2	6	6	13	18	19	13	10	2	4	17	16	3	10	15	16	18	13	19	17	1	5	18	20	18	15	2
chr03	11900001	12000000	21	12	22	12	33	12	2	10	26	13	25	11	22	14	23	12	4	13	24	12	2	13	26	13	26	12	25	16	2	12	26	12	3	12	34	12	26	15	23	13	4	14	23	11	24	16	1
chr03	12000001	12100000	32	20	32	20	35	18	0	0	28	5	29	19	33	6	26	13	0	0	32	20	1	0	31	7	32	20	30	16	0	0	31	20	1	2	35	21	29	19	30	20	1	2	31	19	29	19	0
chr03	12100001	12200000	27	14	32	19	34	10	0	8	26	15	28	14	28	24	32	18	1	5	26	14	0	5	29	24	27	13	26	15	1	5	31	14	3	7	34	21	24	17	26	17	0	6	31	14	29	10	0
chr03	12200001	12300000	28	14	26	20	108	16	1	10	21	16	26	17	20	22	26	12	0	8	28	16	0	13	23	18	30	18	23	14	0	5	23	16	0	8	106	22	31	22	25	13	1	11	24	16	27	14	1
chr03	12300001	12400000	15	7	17	6	64	7	4	6	13	6	16	7	13	7	14	7	4	7	16	7	4	6	14	7	14	7	10	6	2	5	17	7	3	7	59	8	19	8	17	6	4	7	10	6	17	7	2
chr03	12400001	12500000	13	14	14	15	71	9	4	19	13	11	12	9	12	11	13	10	3	9	14	15	2	21	12	12	12	11	14	12	1	16	10	10	2	20	66	21	12	13	12	7	0	16	15	9	11	9	2
chr03	12500001	12600000	14	14	23	13	49	11	3	21	20	16	19	9	18	15	19	7	3	12	20	10	5	15	22	14	19	12	19	10	4	17	18	8	8	11	48	11	20	12	20	11	7	13	20	9	20	8	2
chr03	12600001	12700000	12	6	14	7	43	4	5	17	9	9	10	9	13	11	13	6	6	19	13	7	6	16	13	10	12	5	13	6	7	20	12	6	13	8	55	14	13	7	13	6	12	8	10	5	9	8	6
chr03	12700001	12800000	3	2	3	1	21	2	7	26	4	2	3	1	4	3	4	1	8	25	4	2	7	26	3	3	3	1	3	1	7	22	2	1	3	5	24	4	2	1	4	1	3	2	2	1	3	1	5
chr03	12800001	12900000	0	2	0	2	0	4	2	10	0	3	0	4	0	3	0	2	1	11	0	3	2	13	0	1	0	2	0	3	1	10	0	2	1	8	0	3	0	2	0	3	0	7	0	2	0	3	1
chr03	12900001	13000000	10	22	13	15	10	3	2	20	10	19	10	16	10	18	11	22	2	23	10	15	3	22	11	9	10	20	10	9	2	20	10	29	2	34	2	1	11	11	11	12	3	25	11	12	12	12	2
chr03	13000001	13100000	6	5	6	6	7	2	2	4	23	13	6	2	24	12	5	10	0	4	6	5	0	6	23	12	6	6	6	4	0	8	6	6	0	7	3	4	6	7	6	7	0	3	6	8	6	5	1
chr03	13100001	13200000	6	0	4	0	5	2	0	2	109	13	6	1	107	15	3	2	5	1	6	1	4	2	106	16	5	1	6	2	4	2	6	3	5	1	5	3	6	1	5	1	4	2	6	1	8	4	5
chr03	13200001	13300000	16	20	19	20	21	20	4	21	5	15	17	19	4	15	22	20	4	22	19	25	3	16	5	16	18	26	17	20	3	18	21	25	4	25	21	24	20	21	21	21	3	17	18	23	21	21	3
chr03	13300001	13400000	40	97	43	107	44	97	21	96	20	75	42	97	23	92	41	95	20	104	43	98	22	79	22	95	42	100	45	82	19	101	45	114	22	103	47	104	39	100	40	102	22	92	43	76	42	100	21
chr03	13400001	13500000	41	143	46	175	48	156	47	182	56	148	63	162	56	152	54	176	54	165	55	176	61	150	52	175	53	152	58	170	56	167	52	155	60	176	48	168	58	171	60	164	57	151	48	147	60	186	43
chr03	13500001	13600000	18	56	28	70	25	58	12	60	12	60	20	61	21	63	18	61	10	56	20	68	17	62	12	65	19	55	13	69	14	53	21	60	14	63	23	63	21	60	22	64	14	49	21	54	26	65	8
chr03	13600001	13700000	56	6	55	11	54	11	1	13	2	19	56	12	1	15	57	11	3	11	56	13	1	14	1	21	56	12	55	13	3	16	47	16	2	19	57	7	56	16	55	7	2	13	56	16	55	8	1
chr03	13700001	13800000	16	25	11	23	16	28	1	8	9	23	9	18	7	19	10	21	1	10	9	24	1	11	10	23	11	22	6	19	1	9	10	21	2	10	5	26	14	23	12	23	1	10	10	20	11	24	2
chr03	13800001	13900000	9	8	9	12	9	10	5	12	43	4	10	10	44	5	8	9	9	15	9	8	7	10	43	5	9	8	11	8	6	16	11	10	7	14	12	9	8	8	10	10	7	12	12	10	9	13	6
chr03	13900001	14000000	59	20	57	26	56	10	0	14	91	18	57	22	91	13	54	11	0	12	56	29	0	14	90	16	54	28	54	24	0	13	56	25	0	13	57	17	56	23	54	14	0	15	55	28	58	17	0
chr03	14000001	14100000	39	16	40	7	42	17	3	16	42	15	43	17	37	15	37	19	4	13	46	7	6	20	39	9	43	11	43	11	6	17	44	14	5	17	46	11	42	8	43	10	7	19	46	6	43	15	3
chr03	14100001	14200000	59	56	50	57	66	52	53	47	56	73	70	60	61	55	67	63	56	67	50	66	60	74	56	53	53	54	58	54	67	64	58	48	69	50	60	53	59	52	50	61	59	58	56	40	65	65	46
chr03	14200001	14300000	31	35	33	29	30	40	52	28	31	37	57	43	34	45	55	40	54	39	29	43	12	37	30	35	32	40	55	38	51	29	29	29	17	39	55	40	33	45	31	39	11	30	31	41	29	39	53
chr03	14300001	14400000	79	17	73	17	71	15	73	10	76	15	74	17	74	15	74	13	78	8	72	15	20	14	76	16	77	16	77	14	73	11	73	13	19	19	74	12	71	11	77	12	15	14	74	13	76	16	68
chr03	14400001	14500000	78	51	82	53	80	37	44	28	56	29	53	30	45	33	54	37	52	26	83	57	23	219	53	31	80	43	44	33	49	36	81	34	10	217	53	47	80	38	78	34	13	213	76	49	85	33	42
chr03	14500001	14600000	127	35	121	33	120	28	77	31	71	27	71	29	76	27	76	26	73	28	124	30	14	82	74	24	123	29	72	20	71	31	129	33	17	81	77	27	121	23	123	26	17	80	122	27	122	23	74
chr03	14600001	14700000	9	2	8	9	8	7	42	33	50	29	49	27	44	30	41	21	40	31	8	8	15	59	47	33	9	4	49	23	44	29	8	2	18	57	41	25	10	9	9	2	17	55	8	7	8	8	41
chr03	14700001	14800000	6	1	6	1	6	0	18	14	18	1	19	2	19	1	18	4	18	12	6	5	14	51	18	1	6	3	18	5	19	7	6	1	5	36	19	2	6	5	6	1	11	29	6	3	6	1	20
chr03	14800001	14900000	43	8	40	15	40	14	25	13	15	6	21	15	16	8	24	11	22	15	39	14	1	25	14	5	42	11	21	10	20	9	43	11	3	35	20	10	44	15	42	13	2	27	38	13	34	12	17
chr03	14900001	15000000	57	33	52	39	55	29	29	43	21	33	22	29	25	35	19	19	27	29	56	42	9	89	32	29	54	41	32	25	25	37	54	35	6	88	24	43	63	27	57	46	9	87	56	40	53	34	29
chr03	15000001	15100000	17	34	17	31	16	34	16	11	21	9	16	35	21	13	18	32	17	13	16	32	2	21	19	12	14	29	19	36	19	16	17	32	4	24	20	35	18	26	17	32	5	21	14	43	18	36	18
chr03	15100001	15200000	56	30	50	37	50	22	59	26	64	26	51	30	80	35	50	21	74	36	55	26	8	24	86	30	53	25	42	31	58	35	53	28	10	25	62	36	50	34	54	28	1	21	47	26	55	32	44
chr03	15200001	15300000	51	73	41	92	38	48	43	79	56	108	40	56	50	66	44	84	59	90	36	80	16	75	56	53	34	73	29	70	45	93	50	68	31	145	45	62	39	47	42	73	28	136	29	79	37	59	51
chr03	15300001	15400000	57	36	46	38	48	27	57	27	60	26	63	34	62	27	53	28	52	23	54	38	2	27	45	21	42	29	48	37	54	15	40	29	2	23	66	36	44	33	50	28	1	21	55	30	55	30	57
chr03	15400001	15500000	17	12	14	12	17	14	12	10	10	13	10	12	9	13	9	12	16	12	11	13	1	10	10	11	13	12	12	10	14	12	11	12	2	12	16	13	15	9	15	13	2	11	16	15	15	10	11
chr03	15500001	15600000	1	19	5	24	2	18	2	21	1	17	5	21	0	16	6	30	4	18	1	20	7	25	2	22	2	21	3	32	3	18	3	24	4	23	7	17	1	28	5	25	2	26	4	18	4	28	3
chr03	15600001	15700000	6	30	5	30	5	32	3	33	2	32	2	30	1	37	2	31	3	34	4	34	2	34	1	42	5	25	2	29	2	33	4	32	1	38	2	34	6	31	5	38	1	43	4	33	4	32	3
chr03	15700001	15800000	25	18	21	16	19	16	14	14	16	15	23	12	14	13	19	14	22	15	21	21	20	15	8	11	16	12	14	14	19	18	17	14	13	21	24	15	15	14	13	16	18	12	15	19	20	15	17
chr03	15800001	15900000	21	35	14	46	22	43	13	32	13	32	17	41	20	38	14	38	16	42	16	42	11	40	13	38	19	43	13	31	14	29	16	42	14	44	14	45	16	38	17	39	14	40	18	37	20	38	16
chr03	15900001	16000000	33	11	29	7	28	7	37	10	6	15	38	6	5	17	39	7	34	4	30	11	7	14	5	11	29	6	41	10	33	4	33	5	3	15	36	3	31	12	28	14	4	14	34	12	31	12	35
chr03	16000001	16100000	41	19	40	15	39	21	54	21	3	32	57	21	2	35	56	26	57	25	49	15	2	33	4	31	47	16	59	27	57	23	40	21	5	33	59	28	49	18	45	17	2	33	42	17	46	19	51
chr03	16100001	16200000	37	8	35	9	39	10	87	24	7	29	88	23	5	31	81	21	84	27	37	12	9	30	5	29	37	14	83	26	88	26	40	9	8	33	86	26	35	11	36	10	7	32	39	9	38	10	82
chr03	16200001	16300000	26	16	32	17	33	17	37	15	34	28	37	16	32	26	36	12	40	17	31	16	25	27	36	27	34	17	32	13	40	17	32	17	32	28	35	19	35	18	32	25	27	21	23	14	29	16	37
chr03	16300001	16400000	27	19	29	22	28	19	25	19	17	24	28	18	19	27	30	21	28	19	29	19	20	35	20	34	31	24	26	32	25	33	29	18	19	35	29	24	30	19	22	22	16	30	25	25	26	25	25
chr03	16400001	16500000	39	22	39	24	39	18	31	16	3	22	39	18	6	25	38	21	31	17	37	20	5	17	4	17	37	22	38	24	34	15	37	24	6	20	36	18	37	20	41	22	3	20	37	25	37	23	33
chr03	16500001	16600000	65	13	70	11	64	14	70	12	4	11	72	13	4	13	72	12	67	16	65	9	4	19	5	14	70	11	63	13	65	12	67	13	4	11	71	12	65	12	68	10	7	9	65	13	61	13	69
chr03	16600001	16700000	117	40	116	42	117	34	121	41	6	39	112	43	12	42	116	34	123	42	122	42	13	34	11	40	112	37	122	28	115	35	117	36	12	41	118	36	119	39	116	42	13	32	115	35	115	30	117
chr03	16700001	16800000	17	102	19	99	26	95	22	97	19	24	26	99	15	17	27	99	26	98	24	101	19	15	13	18	20	99	24	99	25	100	20	98	9	17	19	99	23	99	17	100	7	14	18	99	21	99	15
chr03	16800001	16900000	13	219	10	211	9	221	6	188	7	45	10	218	11	41	10	218	5	200	11	218	10	40	9	40	9	213	11	215	5	191	7	217	13	51	11	217	13	203	12	220	12	44	6	211	12	217	7
chr03	16900001	17000000	22	91	17	85	18	83	14	84	11	31	14	83	11	29	14	89	16	87	15	83	10	33	9	31	10	87	11	86	18	84	18	84	8	39	19	86	14	93	15	83	15	34	17	89	18	91	15
chr03	17000001	17100000	83	36	83	37	86	37	82	31	9	27	85	33	6	25	84	37	87	39	83	38	6	34	6	29	87	37	85	37	82	31	88	43	6	25	86	34	85	42	86	42	6	25	86	35	84	37	82
chr03	17100001	17200000	76	26	77	30	80	26	80	13	5	20	79	30	7	20	79	29	81	20	80	32	6	25	7	22	79	27	77	23	76	15	79	29	5	20	76	32	78	33	79	30	4	19	81	28	76	29	72
chr03	17200001	17300000	32	22	31	27	29	28	27	21	5	28	32	27	0	23	28	24	30	24	31	19	3	26	9	21	30	21	32	19	32	19	34	26	6	23	36	28	30	27	32	34	6	28	32	15	40	30	25
chr03	17300001	17400000	31	14	30	16	29	11	27	13	1	21	26	15	1	16	28	13	29	18	29	16	0	21	1	21	29	17	27	12	29	12	29	17	1	19	31	18	25	12	31	13	2	25	29	13	26	13	32
chr03	17400001	17500000	14	13	9	13	12	15	13	14	2	19	10	14	3	21	11	13	14	14	11	15	2	13	1	16	15	14	10	12	11	12	11	15	2	19	12	16	11	12	12	15	2	14	12	13	14	14	7
chr03	17500001	17600000	4	7	5	3	4	4	6	5	1	7	5	4	1	10	5	3	4	6	5	7	0	10	1	9	4	8	4	4	4	8	4	5	2	6	5	6	4	8	5	4	1	8	5	4	3	5	7
chr03	17600001	17700000	12	12	12	10	10	7	13	12	10	13	12	13	8	13	14	8	12	9	11	8	8	10	8	5	11	7	11	11	12	7	11	10	9	16	12	10	11	8	11	8	9	11	10	12	11	11	12
chr03	17700001	17800000	12	4	15	3	15	5	12	5	7	6	12	8	4	6	13	5	14	5	15	5	5	5	8	7	13	3	13	3	13	3	14	6	6	7	14	4	13	2	18	2	7	10	11	3	11	6	14
chr03	17800001	17900000	12	5	12	5	11	4	22	6	9	35	13	7	15	35	14	6	21	5	18	7	15	38	18	37	19	5	13	5	22	8	14	4	12	40	14	8	17	6	17	4	13	39	15	5	17	5	15
chr03	17900001	18000000	5	8	5	11	8	8	8	6	1	55	8	10	1	55	8	8	7	9	7	9	1	56	1	55	8	9	8	8	7	7	6	8	2	53	8	10	5	7	5	9	1	57	6	8	5	8	4
chr03	18000001	18100000	14	85	10	82	12	67	17	73	12	76	10	77	15	75	11	84	8	52	13	73	14	67	13	63	12	77	11	77	15	68	10	74	14	83	11	77	12	68	15	83	13	71	10	55	11	82	11
chr03	18100001	18200000	19	40	34	40	17	37	22	33	17	18	33	31	21	16	25	32	23	32	30	30	14	32	15	14	28	34	25	39	22	29	21	44	22	16	25	33	23	34	26	37	10	14	27	39	20	38	17
chr03	18200001	18300000	13	17	18	19	17	22	16	13	9	38	18	23	10	40	16	22	19	18	18	22	9	28	10	43	21	22	16	19	13	15	17	17	12	36	16	23	20	21	17	25	10	29	17	26	18	26	14
chr03	18300001	18400000	7	8	7	8	6	9	6	2	0	11	7	5	0	15	5	9	5	4	5	4	0	7	1	12	6	5	7	9	6	3	8	5	1	14	5	9	6	5	9	10	0	8	7	6	8	9	5
chr03	18400001	18500000	2	9	2	9	3	8	1	10	2	7	2	9	2	7	2	9	1	7	2	9	6	4	4	5	2	9	1	9	0	8	1	9	7	5	1	10	1	7	1	9	5	5	1	9	0	8	1
chr03	18500001	18600000	7	27	10	29	9	31	6	25	5	26	8	33	6	31	11	28	6	15	8	32	4	28	6	26	8	26	7	23	7	18	10	31	7	31	11	30	7	28	11	35	7	23	7	28	9	30	3
chr03	18600001	18700000	9	16	10	16	14	14	9	10	4	13	12	11	4	11	10	12	12	14	10	13	3	14	5	11	10	15	7	13	11	11	8	9	2	13	8	16	12	15	12	15	2	13	7	11	8	18	11
chr03	18700001	18800000	12	66	8	88	12	50	12	102	12	69	12	68	16	71	11	60	10	78	10	68	13	94	12	75	10	63	11	57	8	82	15	76	14	108	8	71	13	67	11	59	12	90	9	60	9	64	9
chr03	18800001	18900000	34	52	37	61	26	68	30	51	21	56	37	62	21	48	33	57	31	42	42	57	15	46	15	66	26	55	22	50	30	49	31	57	21	48	27	58	42	53	34	62	21	38	32	46	43	59	25
chr03	18900001	19000000	7	26	7	35	7	31	8	38	12	36	8	39	12	35	6	26	8	33	10	37	12	44	14	36	7	30	6	23	9	28	6	24	11	41	7	38	8	34	7	32	14	23	6	33	6	19	7
chr03	19000001	19100000	23	37	21	22	21	31	19	32	16	31	32	30	14	39	25	22	19	33	21	25	18	31	19	30	30	33	30	29	22	24	24	22	24	30	26	27	23	28	28	25	13	35	33	22	22	29	18
chr03	19100001	19200000	18	34	15	27	11	36	19	27	20	35	17	30	26	32	12	28	17	27	18	32	24	32	22	29	17	32	15	35	20	31	19	31	26	36	14	27	16	28	15	33	23	33	15	26	15	34	15
chr03	19200001	19300000	20	31	23	28	20	35	18	30	17	26	26	36	17	24	22	30	20	37	22	23	17	24	18	31	18	26	18	25	17	22	23	26	17	33	22	28	20	27	22	35	16	34	22	26	19	31	19
chr03	19300001	19400000	15	76	19	89	20	86	13	92	19	108	17	95	21	105	14	95	16	130	20	107	18	103	20	80	18	92	14	85	13	97	15	83	21	92	16	77	18	79	22	96	18	104	18	81	19	93	11
chr03	19400001	19500000	6	39	11	43	8	36	18	49	7	47	14	53	7	44	14	51	12	47	10	41	11	59	7	51	11	33	12	51	10	46	7	34	6	53	7	42	13	71	7	43	6	47	11	32	11	44	7
chr03	19500001	19600000	45	79	35	95	32	85	33	87	25	75	36	80	22	67	38	76	34	83	36	80	24	82	26	76	33	77	34	75	33	81	36	84	28	83	38	79	46	83	40	83	30	94	35	72	36	82	34
chr03	19600001	19700000	24	56	19	54	20	58	17	56	25	72	26	64	18	63	20	57	22	50	25	69	19	62	23	68	21	63	22	50	19	54	22	61	23	68	20	60	23	56	25	54	22	71	26	57	20	65	21
chr03	19700001	19800000	11	43	14	35	9	41	4	57	5	49	10	46	7	56	9	58	5	34	10	56	5	46	5	45	15	53	8	46	6	40	10	57	6	40	16	54	16	45	14	64	6	29	14	55	15	57	4
chr03	19800001	19900000	3	135	4	129	5	109	2	90	11	119	8	92	10	129	4	94	5	97	4	139	9	133	9	97	5	104	3	103	5	99	3	127	14	119	4	104	4	137	4	121	12	116	3	111	4	129	4
chr03	19900001	20000000	4	26	3	31	2	24	4	27	5	35	3	26	6	34	3	22	3	29	3	31	6	37	6	25	6	22	4	24	2	20	5	26	5	36	2	28	3	33	2	24	7	29	4	25	4	30	3
chr03	20000001	20100000	7	124	8	169	12	142	3	123	13	153	11	152	12	129	10	138	6	140	10	147	13	124	15	159	7	131	4	132	3	144	11	134	15	132	6	154	6	144	5	141	12	140	10	129	7	137	1
chr03	20100001	20200000	14	66	18	67	15	57	13	75	26	83	18	81	26	83	15	68	14	76	16	78	26	94	29	99	20	76	16	78	17	71	16	82	27	96	15	76	17	86	16	78	25	82	19	82	13	74	15
chr03	20200001	20300000	7	19	8	19	9	33	6	27	4	32	11	29	6	29	9	32	6	26	6	13	5	31	5	26	9	19	8	30	5	32	6	16	6	38	12	21	8	19	7	20	4	35	6	19	12	20	7
chr03	20300001	20400000	6	39	6	39	6	40	3	5	3	18	10	41	3	9	6	42	2	2	6	47	3	10	5	9	6	42	5	44	4	4	6	41	2	14	5	39	4	37	5	37	4	11	7	37	6	44	1
chr03	20400001	20500000	16	15	17	15	15	14	16	21	9	21	18	18	11	19	12	14	21	20	17	17	9	19	9	23	18	15	19	16	17	14	14	20	8	21	15	18	15	17	18	10	8	23	16	16	20	9	15
chr03	20500001	20600000	9	20	9	17	7	14	7	12	9	17	8	16	10	18	6	14	8	14	9	13	9	18	7	15	9	18	8	16	9	12	7	14	9	16	8	19	7	14	9	14	8	18	9	15	6	16	6
chr03	20600001	20700000	17	21	16	18	17	18	9	21	9	22	19	21	16	23	11	21	11	24	13	20	11	29	11	18	9	20	10	24	8	23	15	22	14	22	17	17	17	20	15	18	10	24	16	17	21	20	9
chr03	20700001	20800000	4	14	6	22	6	11	3	12	3	15	4	18	4	13	2	20	5	14	7	34	5	15	3	10	6	25	4	22	5	3	7	27	2	9	5	31	6	26	3	26	4	10	9	19	6	19	3
chr03	20800001	20900000	15	19	13	21	11	21	18	29	24	41	16	26	20	34	16	25	13	25	18	24	24	39	23	40	19	23	13	25	15	29	13	22	21	42	14	23	14	25	15	24	22	36	15	19	16	20	12
chr03	20900001	21000000	8	21	15	17	5	22	6	20	8	24	11	24	8	21	5	13	7	21	12	18	11	23	14	26	9	23	13	14	7	15	10	21	6	23	7	18	8	23	14	15	7	27	7	18	9	22	6
chr03	21000001	21100000	3	12	2	19	3	10	3	21	3	14	4	13	3	17	4	15	3	18	4	13	4	14	4	19	4	15	2	15	4	19	3	14	4	19	2	11	3	18	2	14	3	17	2	17	2	11	3
chr03	21100001	21200000	13	14	17	15	10	14	4	7	4	7	12	14	6	9	11	13	5	7	17	14	4	7	6	8	17	13	16	16	5	6	15	16	7	6	14	12	15	14	16	17	5	6	11	14	18	12	4
chr03	21200001	21300000	10	33	7	24	10	24	8	25	11	28	9	29	11	28	9	29	12	31	9	21	9	22	11	32	12	30	9	27	8	25	9	26	12	27	10	25	8	30	11	25	9	20	10	31	9	25	8
chr03	21300001	21400000	25	40	25	21	25	19	22	35	29	39	25	33	33	41	27	31	23	40	25	29	26	50	28	52	20	40	21	33	30	31	21	26	32	36	29	27	29	28	23	36	24	37	23	19	32	31	23
chr03	21400001	21500000	89	33	86	35	88	33	9	36	15	38	88	33	13	39	90	32	9	34	91	34	12	38	13	33	83	36	90	31	8	35	88	35	14	39	86	39	86	35	95	35	10	33	82	28	82	39	5
chr03	21500001	21600000	65	24	70	24	65	24	18	36	17	39	68	23	21	45	66	29	17	30	62	27	15	40	19	49	64	24	65	24	17	32	69	26	23	41	66	23	75	20	66	21	18	39	69	26	68	23	15
chr03	21600001	21700000	19	10	19	11	17	12	1	12	1	12	19	9	1	13	17	13	1	12	19	10	1	14	1	10	19	11	19	11	1	14	18	11	1	13	19	10	19	10	19	10	1	12	19	9	19	10	0
chr03	21700001	21800000	11	21	10	21	9	18	11	13	6	12	9	21	8	15	8	21	7	14	9	23	8	7	10	13	12	24	8	19	10	11	10	17	10	13	9	23	7	21	10	16	8	12	7	17	7	18	10
chr03	21800001	21900000	34	84	39	78	37	82	13	78	23	85	27	73	12	71	32	70	16	91	36	94	14	99	18	104	29	72	23	53	9	69	30	87	34	112	33	79	43	85	41	86	26	94	32	60	33	93	22
chr03	21900001	22000000	42	37	37	39	36	31	16	52	15	43	41	37	13	43	45	40	15	45	41	37	17	53	16	47	39	32	39	37	14	55	41	37	14	49	41	38	39	28	37	35	11	48	38	39	37	40	17
chr03	22000001	22100000	76	9	72	8	76	6	5	12	12	12	72	8	11	13	74	7	5	13	74	9	9	10	11	12	72	7	75	8	6	11	70	9	10	14	77	10	71	8	70	8	10	17	70	9	72	8	3
chr03	22100001	22200000	78	27	84	20	77	23	8	59	7	56	83	24	7	64	80	21	8	70	83	28	6	60	6	64	77	25	77	21	9	61	80	26	9	64	82	26	76	25	80	26	6	62	77	23	76	20	5
chr03	22200001	22300000	23	8	21	4	25	2	3	97	0	98	25	6	2	99	24	8	1	98	25	2	1	96	2	99	24	4	25	2	1	98	25	4	1	99	25	3	24	3	26	4	0	98	23	4	24	1	1
chr03	22300001	22400000	28	18	23	27	21	18	29	27	28	22	21	18	33	30	16	13	26	26	27	22	27	34	31	25	23	21	27	22	31	24	22	21	33	36	19	24	17	21	26	20	30	28	23	17	19	19	30
chr03	22400001	22500000	7	21	5	21	9	25	3	23	4	24	6	23	5	26	6	15	7	22	8	18	5	22	7	25	6	16	7	19	6	17	6	19	4	27	7	21	8	14	6	23	4	22	6	17	6	19	4
chr03	22500001	22600000	4	17	7	23	7	17	7	23	7	20	3	16	8	24	7	16	7	25	7	18	7	24	7	22	5	17	7	17	7	20	7	14	10	26	6	15	7	15	6	14	7	23	5	18	5	15	6
chr03	22600001	22700000	4	22	8	18	6	9	0	21	4	12	7	19	1	16	5	22	1	13	6	25	0	17	2	18	5	14	5	19	0	21	6	20	7	18	6	28	4	22	4	26	0	18	8	16	6	21	1
chr03	22700001	22800000	9	64	14	86	10	66	12	50	10	36	12	95	14	48	11	72	17	56	5	65	10	42	12	46	11	71	10	74	10	49	9	69	14	52	12	91	12	75	11	99	9	43	9	53	15	80	10
chr03	22800001	22900000	13	23	29	40	11	34	8	23	20	45	18	37	13	38	17	34	10	45	21	46	2	41	10	40	24	41	16	41	7	47	12	36	16	49	14	40	21	34	17	47	14	43	15	34	13	23	15
chr03	22900001	23000000	5	32	6	31	8	22	7	35	15	32	5	28	6	33	9	25	11	29	12	28	10	28	11	29	8	32	8	20	9	30	11	31	11	30	9	34	13	26	11	28	7	27	9	25	11	21	12
chr03	23000001	23100000	9	3	9	3	10	3	4	3	2	5	7	8	4	7	7	7	3	6	8	2	6	7	3	7	7	3	9	1	4	5	7	3	4	8	12	2	5	3	6	2	2	2	6	1	8	2	4
chr03	23100001	23200000	40	36	49	47	38	36	8	43	10	68	42	30	12	55	31	34	10	73	49	38	10	63	11	57	45	31	45	28	8	62	40	36	12	75	40	35	46	32	43	41	9	41	37	35	35	31	8
chr03	23200001	23300000	35	38	36	36	31	23	6	42	7	39	25	24	7	44	24	30	7	46	32	33	8	54	6	38	28	30	26	26	6	48	35	34	9	40	27	33	28	28	28	26	6	42	28	25	24	28	7
chr03	23300001	23400000	36	14	43	13	35	12	7	18	11	23	36	17	9	25	44	15	7	20	41	14	6	21	9	22	42	14	34	11	6	18	41	14	14	23	39	11	37	19	40	11	12	22	44	15	37	13	7
chr03	23400001	23500000	14	11	17	19	18	11	5	27	4	24	16	13	6	27	19	14	6	24	12	17	4	27	6	20	15	14	14	13	6	24	20	15	7	27	18	17	15	12	19	13	3	22	16	11	15	12	4
chr03	23500001	23600000	26	22	70	19	27	25	27	27	31	23	28	23	34	35	28	18	34	22	27	24	32	25	31	22	30	23	26	21	33	34	27	21	33	21	71	17	27	23	31	23	32	30	27	20	29	23	34
chr03	23600001	23700000	32	10	36	6	32	12	7	14	13	14	35	9	8	16	31	9	7	18	36	9	7	17	9	16	35	8	34	10	9	14	35	7	14	15	36	8	36	9	31	9	8	13	31	9	34	8	7
chr03	23700001	23800000	30	15	27	13	27	15	2	62	4	74	27	14	4	73	25	10	2	65	27	16	2	64	3	70	21	17	26	15	2	64	28	14	3	67	26	11	26	12	26	20	4	60	25	12	26	16	2
chr03	23800001	23900000	34	3	25	4	25	4	0	13	1	8	24	4	1	13	25	4	2	10	24	4	2	9	1	10	25	5	24	4	3	8	24	4	3	12	23	3	26	4	25	3	1	10	26	4	25	4	2
chr03	23900001	24000000	8	19	11	26	8	16	3	20	3	30	10	26	2	31	13	25	2	22	10	19	3	30	2	31	10	29	7	23	3	31	11	21	3	27	14	17	10	29	11	20	2	30	9	29	8	22	2
chr03	24000001	24100000	25	60	27	24	25	36	19	66	20	47	29	63	21	42	25	50	14	51	26	35	21	45	21	48	27	35	27	58	20	54	26	58	21	50	30	43	24	47	32	53	19	42	29	17	32	55	18
chr03	24100001	24200000	32	34	24	55	25	39	11	71	15	73	24	79	14	84	19	50	18	104	24	56	18	88	13	95	19	70	25	57	17	85	19	54	11	102	22	54	23	53	20	42	17	79	21	58	27	32	12
chr03	24200001	24300000	8	18	6	17	7	16	2	21	1	22	6	15	2	19	5	17	3	19	6	17	3	19	2	19	5	15	5	17	1	19	6	10	3	22	6	15	7	18	6	15	2	19	4	13	6	18	2
chr03	24300001	24400000	21	29	21	30	12	29	2	41	4	32	13	33	2	50	14	37	2	39	19	23	2	62	3	44	13	30	20	33	2	44	16	33	5	50	16	44	22	37	17	31	2	40	13	29	14	29	4
chr03	24400001	24500000	68	9	70	9	68	9	2	5	1	4	69	9	1	5	68	9	1	5	69	9	1	7	1	5	68	4	69	7	1	5	68	10	1	4	68	9	69	9	68	9	1	4	68	10	66	9	0
chr03	24500001	24600000	12	7	10	7	13	6	0	18	2	21	11	5	2	19	13	7	2	18	10	7	2	17	0	24	11	9	11	8	2	20	11	7	2	20	12	10	12	6	13	4	0	18	13	4	12	5	0
chr03	24600001	24700000	143	15	150	15	142	12	1	29	2	24	144	10	0	24	142	15	94	21	95	14	2	32	1	29	141	15	141	15	95	22	142	14	0	28	152	17	144	13	94	11	0	26	140	13	96	14	89
chr03	24700001	24800000	108	22	115	25	109	25	3	29	4	30	111	25	1	34	113	23	0	29	25	16	3	20	3	30	114	28	113	33	1	31	114	23	4	31	114	28	110	27	23	25	2	26	110	30	21	14	4
chr03	24800001	24900000	77	54	69	49	75	44	5	13	4	8	77	50	5	10	67	47	4	13	14	40	8	13	5	12	62	51	75	51	8	11	64	57	8	15	67	52	64	50	9	39	4	9	68	57	9	55	4
chr03	24900001	25000000	24	130	31	142	30	121	7	40	9	47	23	149	10	52	31	132	8	48	57	26	3	46	15	46	21	143	21	138	4	37	34	142	12	42	26	145	32	140	39	36	3	39	28	127	50	32	9
chr03	25000001	25100000	7	183	8	184	10	179	12	29	11	28	7	181	14	23	6	182	17	31	21	25	15	33	11	34	8	184	6	182	17	33	11	181	16	30	4	183	10	183	16	18	13	25	5	177	21	27	11
chr03	25100001	25200000	5	25	3	28	6	25	3	20	5	23	3	22	4	27	3	21	5	25	4	7	4	22	6	25	4	24	4	21	5	21	4	26	6	23	4	25	3	24	5	8	7	24	3	25	4	6	4
chr03	25200001	25300000	3	2	3	3	3	2	9	15	6	15	3	2	6	17	2	2	8	15	34	4	10	24	5	15	3	2	3	3	11	14	2	2	8	26	4	2	3	3	33	4	6	13	3	2	32	4	6
chr03	25300001	25400000	5	6	5	12	5	12	5	29	3	27	5	4	4	25	5	3	4	21	78	60	4	41	5	33	5	7	5	12	3	30	5	3	4	21	5	7	5	6	70	66	3	18	5	1	70	52	4
chr03	25400001	25500000	8	11	13	18	12	15	14	61	17	84	11	17	19	81	15	16	15	76	85	60	19	78	19	92	12	12	11	20	14	76	12	24	16	87	12	26	13	12	81	49	13	86	13	13	84	53	13
chr03	25500001	25600000	4	3	4	3	4	1	1	12	2	10	4	2	1	11	4	2	1	13	10	3	1	14	1	15	4	2	4	2	2	11	4	3	1	14	4	3	4	2	10	2	2	12	4	2	10	2	1
chr03	25600001	25700000	12	4	11	8	12	4	6	9	6	8	10	5	6	12	11	6	5	8	13	5	6	8	6	9	10	3	11	7	5	8	11	5	6	8	12	9	11	5	11	7	6	7	11	7	11	3	5
chr03	25700001	25800000	7	45	5	47	6	41	3	38	3	37	7	41	3	32	5	42	3	32	6	47	2	37	3	31	5	44	5	42	3	28	5	44	4	38	5	48	5	36	5	48	2	44	5	43	5	41	2
chr03	25800001	25900000	5	2	8	7	7	4	0	3	0	3	7	5	0	4	7	4	0	4	5	2	0	3	0	3	7	5	4	3	0	3	5	4	1	3	8	3	5	3	6	4	0	3	5	4	3	4	1
chr03	25900001	26000000	6	1	6	1	6	1	6	0	0	3	6	1	0	3	6	1	6	0	4	0	0	3	0	3	6	1	6	1	6	0	7	1	6	1	6	1	6	1	4	0	6	1	6	1	4	0	6
chr03	26000001	26100000	3	1	3	2	3	1	3	2	0	2	3	1	0	2	3	2	3	2	8	1	0	2	0	3	3	1	3	1	3	2	3	1	3	1	3	1	3	2	8	1	3	2	3	3	8	3	3
chr03	26100001	26200000	8	19	6	18	8	17	7	15	0	19	9	19	0	20	8	17	7	13	4	16	0	17	0	25	7	14	8	15	7	12	7	24	7	17	7	17	9	17	5	14	8	21	8	13	3	21	7
chr03	26200001	26300000	3	6	3	7	3	7	3	5	0	16	3	10	0	14	2	7	3	6	2	8	0	10	0	8	2	8	3	4	3	6	3	6	3	5	3	7	3	8	2	8	3	6	3	13	2	6	3
chr03	26300001	26400000	3	1	3	0	3	1	3	4	0	4	3	0	0	6	4	0	3	2	4	3	0	4	1	3	3	0	3	0	3	4	3	0	0	7	3	0	3	0	4	0	0	2	3	0	4	0	3
chr03	26400001	26500000	2	6	2	2	2	4	3	2	1	2	3	3	3	2	2	5	2	1	2	3	1	2	1	2	2	2	2	5	3	2	2	2	2	2	2	3	2	2	2	3	2	3	2	2	2	1	3
chr03	26500001	26600000	80	18	59	28	66	14	34	12	7	23	39	30	7	17	37	25	36	16	65	22	7	16	10	24	66	24	46	20	36	15	59	25	13	18	52	27	60	16	67	23	2	16	73	18	71	22	40
chr03	26600001	26700000	81	43	88	40	85	55	80	51	11	37	86	41	15	34	86	44	87	54	86	49	12	38	14	32	88	50	82	47	82	51	84	48	13	45	88	54	83	45	86	52	12	39	86	56	91	47	82
chr03	26700001	26800000	54	19	50	17	54	25	58	16	9	23	52	22	6	23	56	14	57	26	57	19	8	27	10	26	53	16	52	16	56	13	51	20	12	24	138	16	48	17	51	18	13	19	51	16	53	22	57
chr03	26800001	26900000	31	7	32	4	29	7	32	3	1	13	29	5	1	18	28	2	29	1	28	4	0	22	1	20	29	2	29	7	32	2	28	4	1	15	67	7	28	6	29	4	0	16	29	3	29	3	28
chr03	26900001	27000000	32	30	31	38	35	26	25	32	3	24	31	33	3	32	33	30	26	31	35	34	2	22	5	43	35	34	36	27	26	27	35	31	5	28	36	36	35	40	37	31	3	23	34	23	33	32	23
chr03	27000001	27100000	51	11	48	11	50	8	50	9	6	15	51	7	5	17	48	8	50	8	51	12	8	29	4	26	47	11	52	11	49	7	48	9	7	32	50	9	49	3	48	11	6	22	48	7	50	6	44
chr03	27100001	27200000	19	3	20	4	19	1	20	5	0	15	20	4	1	17	20	2	19	4	20	5	1	14	3	22	20	3	19	4	20	3	20	3	2	22	31	14	19	4	19	1	2	11	19	1	18	5	21
chr03	27200001	27300000	22	10	20	16	23	17	22	17	3	10	21	13	1	5	21	13	21	10	20	8	2	22	3	7	21	6	20	7	21	5	20	10	1	5	13	21	23	13	23	10	2	6	23	14	21	14	19
chr03	27300001	27400000	17	6	18	8	16	5	16	7	4	6	15	9	3	7	16	6	18	7	18	6	4	8	6	7	17	6	16	10	18	6	20	6	4	7	18	6	18	8	19	5	5	6	17	9	17	7	19
chr03	27400001	27500000	15	6	16	5	18	7	14	6	0	6	13	5	0	6	15	5	11	5	15	4	0	6	0	4	16	5	14	7	14	5	15	6	0	7	15	6	14	4	15	5	2	6	13	6	15	5	13
chr03	27500001	27600000	6	4	7	11	7	12	5	2	4	12	6	7	4	12	6	8	5	1	8	9	6	10	4	11	7	8	6	12	5	1	6	8	4	13	11	32	6	9	7	7	4	10	7	12	7	6	5
chr03	27600001	27700000	6	5	5	10	5	6	6	6	3	18	5	9	0	13	7	5	6	7	6	9	1	15	1	17	6	5	6	5	5	5	5	5	0	16	18	10	5	1	6	4	2	17	5	6	5	8	6
chr03	27700001	27800000	10	15	11	10	8	13	5	13	4	10	7	8	4	13	9	11	6	13	8	8	4	12	4	13	9	11	11	13	5	11	8	9	4	12	12	13	8	11	8	8	5	14	7	10	8	9	4
chr03	27800001	27900000	6	8	4	1	2	8	4	7	7	6	3	9	1	11	2	1	1	6	4	8	1	7	6	8	4	2	4	8	1	11	5	5	1	14	4	6	2	5	1	2	1	4	7	6	3	4	1
chr03	27900001	28000000	8	27	13	30	10	31	8	39	14	34	9	25	16	40	8	36	12	31	9	29	10	30	14	32	10	28	9	32	9	32	10	35	14	43	14	38	10	34	8	35	10	38	10	34	12	31	10
chr03	28000001	28100000	15	10	10	11	14	8	8	10	5	10	10	8	9	10	8	11	8	9	8	10	8	8	7	8	11	9	5	8	10	11	12	7	6	12	12	7	10	7	12	10	7	11	11	9	10	8	8
chr03	28100001	28200000	8	10	7	10	8	9	7	8	1	17	5	9	1	18	6	9	7	9	11	7	0	18	0	16	6	10	11	8	4	9	6	10	3	16	9	9	7	10	8	9	1	18	5	9	7	8	4
chr03	28200001	28300000	14	11	10	14	8	12	11	9	11	14	19	15	12	18	15	11	12	10	12	14	12	13	8	21	21	17	13	16	10	11	16	13	8	18	12	17	12	13	14	15	8	21	10	14	11	13	11
chr03	28300001	28400000	11	5	14	7	10	7	10	6	6	5	11	6	4	5	12	3	10	4	9	6	4	4	3	6	9	5	11	5	10	6	12	4	5	7	11	7	12	7	10	6	3	8	9	6	15	6	11
chr03	28400001	28500000	4	5	4	8	7	6	6	11	2	7	4	6	1	6	4	4	5	6	6	6	1	6	2	9	2	6	8	5	3	6	4	3	2	9	5	9	4	5	4	6	2	8	4	10	4	5	4
chr03	28500001	28600000	3	3	5	3	5	3	5	2	0	7	5	3	0	5	4	2	5	2	3	2	0	5	0	5	4	2	3	3	4	3	5	2	1	6	3	4	3	2	3	4	0	3	3	4	3	3	3
chr03	28600001	28700000	3	4	3	3	3	4	3	3	0	12	3	2	0	13	3	1	3	4	3	2	0	13	0	17	3	2	3	2	3	2	3	3	0	15	3	3	3	2	3	4	0	17	3	6	3	4	3
chr03	28700001	28800000	34	5	39	5	34	3	34	6	0	12	34	3	3	15	33	3	34	3	34	3	1	13	1	11	33	3	33	4	34	4	31	5	2	13	34	4	37	3	33	4	1	13	35	3	34	4	31
chr03	28800001	28900000	67	45	68	44	67	37	69	39	6	68	71	47	7	66	69	31	72	26	69	38	4	63	4	57	68	31	68	41	75	36	72	29	8	52	69	45	72	27	69	32	6	58	65	41	63	39	74
chr03	28900001	29000000	6	2	90	16	7	4	8	6	5	58	7	2	10	60	6	6	11	5	100	21	5	55	9	63	6	2	6	7	8	6	6	2	6	63	8	3	7	2	101	20	7	52	7	3	96	22	8
chr03	29000001	29100000	1	0	65	4	1	0	1	1	2	20	1	1	2	18	1	1	1	1	79	4	2	21	2	18	1	0	1	0	1	1	1	1	2	20	1	0	1	0	76	4	3	19	1	0	75	5	1
chr03	29100001	29200000	2	0	50	3	2	0	2	3	1	23	2	0	1	20	2	1	2	0	53	7	1	20	1	16	2	1	2	1	2	1	2	0	1	24	2	0	2	0	52	8	1	19	2	0	51	6	2
chr03	29200001	29300000	39	13	50	13	39	14	7	17	2	10	42	14	3	9	40	16	40	13	28	9	2	7	2	10	42	15	42	14	39	15	39	14	2	9	38	14	40	15	32	8	2	9	36	15	29	6	38
chr03	29300001	29400000	49	10	82	9	47	6	1	16	1	19	50	9	2	19	50	7	51	12	40	6	1	16	2	14	51	8	48	7	51	12	48	9	1	20	48	11	48	6	38	6	1	12	49	7	36	6	51
chr03	29400001	29500000	38	2	58	4	40	3	2	7	0	7	38	3	0	9	38	2	38	4	29	5	0	6	1	6	39	4	38	4	38	2	38	4	2	6	37	3	38	2	28	5	0	5	38	2	29	4	36
chr03	29500001	29600000	46	5	62	8	47	4	2	5	2	5	45	4	2	5	49	5	3	7	63	7	3	6	3	4	46	5	49	6	2	7	47	7	5	5	49	7	46	5	61	5	1	4	46	4	62	5	1
chr03	29600001	29700000	56	11	60	12	55	9	2	14	1	16	53	12	2	19	55	10	1	20	55	12	1	15	1	16	54	12	52	11	0	15	55	12	2	18	55	9	55	11	55	13	1	13	56	13	57	10	0
chr03	29700001	29800000	73	4	73	6	75	6	2	8	3	9	73	9	4	8	71	6	6	9	73	7	3	7	5	6	73	8	72	7	3	5	73	5	4	11	73	8	73	4	72	7	2	8	70	6	74	8	3
chr03	29800001	29900000	1	5	3	2	0	2	1	5	1	6	1	2	1	5	2	2	1	4	3	5	1	5	0	5	2	2	1	2	1	8	1	5	1	5	1	3	1	2	3	2	1	6	1	2	2	3	1
chr03	29900001	30000000	13	18	17	17	23	20	5	29	10	34	13	15	8	36	15	25	4	25	14	26	13	33	7	37	15	21	15	24	8	29	15	20	13	33	14	19	12	24	14	21	15	31	14	21	17	27	7
chr03	30000001	30100000	5	8	4	4	4	5	6	13	5	11	4	5	4	10	3	6	3	13	4	6	5	17	6	19	6	10	4	7	4	10	5	10	4	16	3	8	3	5	5	6	5	9	5	6	5	4	4
chr03	30100001	30200000	10	7	16	11	10	10	5	16	5	13	10	9	5	11	9	7	5	16	18	10	7	12	9	11	8	8	10	10	8	13	11	9	8	13	11	10	10	12	19	9	6	15	8	9	19	11	7
chr03	30200001	30300000	3	18	29	21	2	22	3	24	3	27	5	25	6	22	2	18	6	23	31	21	0	23	2	30	3	16	5	19	2	22	2	22	1	25	3	19	5	18	30	19	4	28	5	21	29	26	4
chr03	30300001	30400000	57	10	129	9	55	8	9	9	15	11	58	8	12	10	59	8	11	7	86	7	9	10	14	13	58	7	58	9	13	9	59	6	15	10	60	8	58	8	83	6	12	9	55	8	82	6	7
chr03	30400001	30500000	72	9	81	6	71	7	1	6	1	5	71	9	2	14	72	9	1	5	11	4	1	6	1	7	73	9	72	11	2	5	72	11	1	12	72	8	72	8	11	3	1	5	72	7	13	5	1
chr03	30500001	30600000	68	1	98	2	67	4	0	7	2	5	68	2	4	7	67	2	0	5	33	5	0	6	1	9	68	1	69	1	2	7	68	3	2	8	68	2	68	1	31	2	1	7	67	1	31	4	1
chr03	30600001	30700000	0	1	52	0	0	0	3	16	0	17	0	1	7	17	1	2	1	16	56	1	0	14	0	20	0	0	0	0	1	14	0	1	0	16	1	0	0	1	53	1	1	18	0	0	51	0	2
chr03	30700001	30800000	4	13	11	6	6	13	5	13	6	15	11	12	6	13	8	11	6	11	4	1	6	11	7	16	6	12	5	11	5	12	10	9	6	12	7	14	8	13	4	0	5	10	9	14	3	1	7
chr03	30800001	30900000	8	10	44	10	6	6	3	7	2	6	5	10	1	10	8	7	3	13	42	5	1	7	1	10	5	6	7	5	3	11	3	3	2	6	6	6	7	6	46	4	2	7	7	6	43	9	1
chr03	30900001	31000000	14	13	91	29	14	25	10	25	4	22	17	25	6	28	17	25	8	23	92	31	8	27	9	30	14	18	15	21	7	28	11	20	11	33	16	24	12	22	90	31	9	27	13	26	90	22	9
chr03	31000001	31100000	11	29	68	30	9	31	5	31	5	32	9	31	4	33	9	33	4	32	67	40	3	33	5	35	10	27	9	31	2	31	12	29	4	33	10	33	11	23	70	23	4	28	11	23	68	18	2
chr03	31100001	31200000	6	10	18	17	6	20	1	16	4	14	6	12	2	16	7	10	3	11	17	15	3	14	2	16	7	13	6	11	2	14	9	11	2	20	9	9	8	10	17	10	3	11	6	12	17	11	2
chr03	31200001	31300000	13	19	69	15	13	13	4	17	8	18	16	17	8	20	17	19	9	14	72	18	5	16	8	18	14	18	12	20	8	17	15	17	8	18	14	17	14	17	67	14	8	22	14	14	66	13	9
chr03	31300001	31400000	1	4	92	8	1	6	1	10	0	6	7	6	2	13	1	5	2	15	100	11	2	8	3	7	7	5	2	6	1	9	1	4	1	16	5	8	1	4	100	7	1	8	4	4	101	7	1
chr03	31400001	31500000	4	9	6	11	4	8	1	12	1	11	3	7	1	11	5	10	1	11	5	7	1	15	2	11	3	8	3	9	1	10	4	7	4	17	4	11	3	9	5	3	2	14	4	8	5	5	1
chr03	31500001	31600000	13	15	11	16	13	9	4	14	1	19	7	11	3	15	12	12	3	17	8	3	1	12	4	16	8	12	13	9	1	13	5	15	3	17	9	14	11	10	10	2	3	13	7	8	7	4	1
chr03	31600001	31700000	6	23	5	16	2	7	1	26	1	18	4	18	2	35	3	15	2	27	6	5	2	21	1	28	4	21	4	7	5	19	2	25	3	21	5	13	3	15	6	3	3	20	4	11	5	2	1
chr03	31700001	31800000	15	22	12	20	16	18	5	16	5	17	13	21	3	28	14	24	3	20	53	19	7	19	7	27	16	20	16	26	4	20	12	33	6	20	14	27	15	28	58	17	4	19	16	27	58	17	6
chr03	31800001	31900000	2	7	3	4	3	6	1	5	2	4	1	3	1	4	1	3	1	7	44	5	1	3	0	5	2	8	2	5	1	7	1	4	2	5	2	5	1	5	42	9	0	4	2	6	42	7	1
chr03	31900001	32000000	5	27	6	23	6	23	1	21	1	25	6	25	1	20	5	15	1	25	19	21	2	26	4	24	9	20	5	20	4	21	9	29	1	31	3	33	4	32	14	32	3	31	4	32	16	32	2
chr03	32000001	32100000	0	5	1	5	1	5	2	15	2	8	0	5	1	10	0	5	2	15	1	10	0	9	0	12	0	8	0	4	1	13	1	9	0	18	0	6	2	5	1	8	2	9	1	7	1	9	2
chr03	32100001	32200000	53	11	53	18	55	14	4	10	3	13	53	15	5	20	50	19	5	10	52	14	4	14	4	16	53	15	51	19	6	10	51	17	6	20	51	13	52	20	53	19	5	14	50	10	55	11	6
chr03	32200001	32300000	86	41	90	39	88	38	13	25	13	29	79	44	15	32	89	39	14	30	84	39	15	28	15	32	87	42	86	35	15	31	84	41	12	33	89	42	81	42	87	39	12	30	83	42	84	39	13
chr03	32300001	32400000	48	14	48	11	48	14	5	9	2	19	47	14	4	16	48	18	7	3	48	16	3	11	2	15	48	15	48	20	8	6	49	15	4	21	48	17	48	22	49	16	3	13	50	19	48	19	7
chr03	32400001	32500000	55	22	58	35	54	25	5	22	8	18	53	16	6	25	57	23	16	8	53	17	5	21	6	16	56	27	58	24	16	7	55	24	4	28	55	27	58	21	54	25	7	22	58	25	58	34	16
chr03	32500001	32600000	4	14	2	15	5	16	2	19	3	11	2	18	3	13	11	17	9	10	8	19	1	19	3	9	1	16	4	14	9	10	5	16	1	23	4	15	5	17	2	12	2	17	4	13	4	11	9
chr03	32600001	32700000	3	9	6	6	4	7	2	86	1	81	3	2	1	87	3	11	13	0	5	12	1	81	2	82	4	7	3	7	13	0	3	7	3	84	4	8	4	9	7	8	2	86	4	8	6	3	13
chr03	32700001	32800000	10	14	10	10	84	10	12	43	11	35	8	11	10	40	85	10	15	1	9	10	14	37	11	29	8	10	9	9	15	4	7	10	12	39	85	12	8	9	9	12	10	26	7	9	7	7	15
chr03	32800001	32900000	7	5	5	4	64	10	18	19	19	17	4	2	17	17	67	7	12	0	3	7	18	13	18	15	3	5	4	4	12	1	5	8	17	22	69	3	5	8	3	2	16	15	4	4	4	6	12
chr03	32900001	33000000	11	14	11	17	14	17	7	17	4	15	12	16	7	20	14	16	4	4	13	15	4	20	7	21	9	15	12	19	4	6	12	16	8	25	11	21	11	18	11	20	7	21	11	20	12	19	4
chr03	33000001	33100000	2	8	5	4	3	6	1	10	1	10	4	4	0	12	1	8	7	1	1	7	1	10	1	11	1	6	1	6	7	1	1	7	1	9	6	6	2	6	1	6	1	9	2	8	1	5	7
chr03	33100001	33200000	6	14	8	14	4	14	0	14	1	10	5	13	2	13	4	12	6	0	7	11	3	15	3	15	4	14	6	10	6	0	5	11	2	13	5	13	4	12	4	9	0	16	5	13	5	9	6
chr03	33200001	33300000	5	13	4	14	4	14	0	18	0	21	4	15	0	20	12	14	2	2	7	14	0	17	3	19	4	17	6	16	2	2	4	10	0	18	2	14	5	13	10	13	0	18	5	11	9	12	2
chr03	33300001	33400000	5	8	5	9	7	6	2	9	1	12	5	6	1	11	5	7	8	1	5	7	1	10	1	11	5	8	5	6	8	2	5	9	1	11	5	7	5	6	8	8	1	12	5	7	10	7	8
chr03	33400001	33500000	5	13	4	15	3	11	4	13	1	10	0	15	3	14	25	12	7	12	27	6	1	10	4	12	3	13	4	12	5	12	3	14	3	16	1	14	0	11	29	16	4	6	3	12	27	11	6
chr03	33500001	33600000	0	3	0	2	0	3	1	6	1	5	0	3	0	5	10	18	0	6	9	17	1	7	0	5	0	2	115	4	0	6	0	2	2	8	0	2	0	2	9	16	2	8	0	1	9	17	0
chr03	33600001	33700000	1	6	1	13	1	3	2	40	2	28	1	2	2	28	14	46	1	37	9	59	2	27	1	30	1	13	69	24	2	31	1	5	2	28	1	7	1	5	11	44	2	27	1	5	11	47	1
chr03	33700001	33800000	0	0	0	0	0	0	0	7	2	8	0	0	0	6	54	8	0	6	56	8	0	6	0	8	0	0	56	10	0	5	0	0	0	7	0	0	0	0	54	11	0	5	0	0	53	8	0
chr03	33800001	33900000	4	6	4	11	3	7	5	14	4	15	4	9	6	19	5	13	4	16	6	10	4	21	5	17	7	12	7	8	4	21	4	10	4	18	7	13	9	5	3	6	3	12	6	8	7	9	4
chr03	33900001	34000000	7	5	1	7	7	2	2	7	3	9	7	8	3	11	7	5	2	6	7	9	2	6	3	16	1	5	2	5	3	7	7	9	3	8	1	3	7	6	7	5	3	5	7	6	7	8	2
chr03	34000001	34100000	12	31	18	44	11	29	9	48	17	39	23	40	13	42	4	5	13	52	23	42	17	55	13	54	14	31	8	10	11	50	13	18	14	56	16	43	16	38	21	30	14	53	13	23	16	32	12
chr03	34100001	34200000	1	4	1	9	1	7	3	14	2	8	2	12	2	13	5	1	1	13	2	12	2	13	2	16	1	7	5	4	1	18	1	9	2	15	2	11	1	9	1	8	1	14	1	10	1	5	1
chr03	34200001	34300000	5	10	10	7	6	6	4	14	8	10	7	5	4	11	6	16	6	11	9	10	5	8	6	13	10	6	3	13	5	12	8	5	7	14	7	7	9	8	8	6	6	7	6	5	12	10	4
chr03	34300001	34400000	16	16	19	12	15	14	6	13	6	20	17	17	6	17	50	50	5	21	16	12	6	18	6	16	14	13	50	40	5	22	14	14	7	15	14	9	16	17	15	8	8	14	16	13	15	17	6
chr03	34400001	34500000	11	6	9	5	10	5	2	8	1	6	11	6	1	6	60	27	2	6	1	25	2	7	1	8	9	6	67	8	1	6	10	6	1	7	9	6	9	5	1	26	2	6	10	8	1	25	1
chr03	34500001	34600000	36	7	36	9	36	10	0	7	0	9	36	7	0	9	32	25	0	9	35	28	0	8	0	9	36	8	35	7	0	6	35	8	0	9	37	9	38	7	25	26	0	6	34	6	28	25	0
chr03	34600001	34700000	29	20	66	18	23	27	10	23	4	32	65	20	2	22	21	17	3	31	22	27	4	36	4	28	22	28	67	24	2	26	29	24	3	32	24	18	29	17	22	19	4	24	23	21	24	25	6
chr03	34700001	34800000	63	15	11	34	61	17	5	12	4	9	10	32	5	10	61	15	5	12	60	15	6	9	4	16	58	15	16	2	3	8	58	17	7	14	59	14	56	16	60	16	7	13	56	17	55	17	7
chr03	34800001	34900000	8	8	15	105	13	7	59	58	58	60	17	106	61	60	14	9	59	56	6	8	54	70	59	63	13	8	13	9	60	69	11	7	58	68	12	14	11	12	9	6	51	50	12	8	6	4	57
chr03	34900001	35000000	0	1	7	71	0	1	8	5	6	4	5	69	6	5	0	1	6	4	0	1	9	5	6	7	0	1	39	3	8	6	0	1	7	7	0	1	0	1	0	1	7	4	0	1	0	1	7
chr03	35000001	35100000	6	1	7	22	4	1	2	32	4	19	7	23	4	23	4	1	3	31	4	3	2	31	3	33	5	2	4	0	2	27	3	1	2	34	3	1	3	1	5	3	3	21	3	1	3	1	3
chr03	35100001	35200000	1	2	3	9	1	1	2	18	3	17	2	4	4	22	1	4	4	17	2	3	3	20	4	20	2	3	3	5	2	21	1	3	2	21	1	0	1	0	1	1	4	25	1	6	1	1	4
chr03	35200001	35300000	5	10	32	53	2	7	2	6	1	11	37	53	1	8	3	3	1	6	6	7	1	13	1	12	5	9	28	60	0	6	5	10	1	14	5	9	2	9	2	7	1	9	2	11	5	12	1
chr03	35300001	35400000	9	41	27	20	12	41	4	43	3	41	27	41	3	38	10	27	4	50	12	39	2	40	4	51	11	29	24	25	4	35	9	38	2	45	9	43	13	38	12	35	5	48	14	37	10	34	0
chr03	35400001	35500000	18	41	12	2	15	47	3	10	2	16	13	2	4	11	15	37	2	10	15	34	4	9	3	12	15	34	13	2	5	14	21	22	4	9	16	49	19	54	19	49	3	11	17	34	16	43	3
chr03	35500001	35600000	134	1	3	2	133	3	18	5	19	6	4	2	20	4	132	1	18	5	134	1	20	4	19	4	136	2	3	3	20	4	133	2	21	8	137	1	134	1	132	2	14	6	134	1	132	2	16
chr03	35600001	35700000	10	17	6	22	7	13	4	19	6	21	7	9	7	29	8	11	5	22	12	15	6	35	9	25	10	7	6	17	4	27	7	6	7	27	10	4	9	7	7	6	9	29	7	3	6	6	6
chr03	35700001	35800000	8	34	30	28	8	26	2	63	4	63	33	34	5	61	9	21	3	62	7	28	5	94	4	80	8	25	33	36	3	71	8	38	6	74	10	37	9	26	10	21	7	69	9	22	6	27	4
chr03	35800001	35900000	3	1	14	22	2	0	1	4	1	3	13	18	1	3	2	3	2	5	3	3	2	3	0	3	2	2	22	20	2	4	3	2	0	3	3	2	2	1	2	0	2	4	3	1	2	1	1
chr03	35900001	36000000	1	16	0	12	1	14	1	8	0	8	1	18	0	12	2	17	2	16	2	23	0	11	0	19	5	19	3	10	0	12	4	14	0	22	3	19	1	9	1	11	1	5	4	12	2	16	0
chr03	36000001	36100000	4	4	3	5	7	6	3	10	2	6	3	8	2	7	8	4	7	10	4	7	6	10	2	8	5	6	2	7	3	9	5	5	6	10	7	4	5	7	4	4	4	7	4	7	5	6	6
chr03	36100001	36200000	3	0	2	5	3	0	0	3	0	8	1	9	0	3	3	0	0	3	3	0	0	5	0	3	3	3	0	11	0	3	3	0	0	4	3	0	2	4	3	0	0	3	3	0	3	0	0
chr03	36200001	36300000	3	1	0	8	3	1	0	2	1	5	2	8	2	16	3	2	0	2	4	2	0	16	0	17	3	2	0	8	1	2	5	2	0	3	3	2	4	2	5	1	0	4	5	2	3	2	0
chr03	36300001	36400000	9	5	12	15	7	4	10	21	7	19	12	16	4	21	8	4	7	24	8	7	11	17	9	22	9	4	10	15	7	23	8	6	6	23	10	5	8	2	9	5	7	20	10	6	8	6	4
chr03	36400001	36500000	4	4	6	12	3	4	2	7	5	10	6	12	3	11	5	5	4	12	4	7	2	9	3	13	4	7	4	6	5	10	6	6	6	7	4	7	1	5	6	7	3	8	5	8	5	5	2
chr04	1	100000	26	69	21	80	18	80	21	70	107	61	22	88	19	82	20	76	14	81	26	75	18	72	19	87	20	69	17	55	19	94	29	64	13	100	21	64	20	75	23	80	15	66	18	88	26	99	16
chr04	100001	200000	4	9	5	9	3	8	1	9	166	4	5	10	1	7	4	7	2	6	4	10	0	6	1	6	5	6	4	8	3	7	4	8	3	9	5	8	4	7	5	7	3	7	5	9	4	4	0
chr04	200001	300000	14	16	15	19	15	22	3	16	195	21	15	20	6	40	16	12	6	28	18	21	5	15	8	17	11	22	13	16	6	19	15	22	7	29	17	12	12	21	15	17	5	17	12	14	17	10	6
chr04	300001	400000	45	17	42	21	46	22	3	28	148	16	47	18	5	31	46	18	3	26	47	21	3	27	2	25	46	18	44	18	7	25	43	17	3	27	44	21	44	19	44	18	2	25	45	19	45	18	2
chr04	400001	500000	84	6	83	20	84	6	5	142	123	3	85	8	3	148	86	15	3	144	86	18	4	145	2	142	83	19	86	13	5	143	82	8	3	147	85	13	83	15	85	4	4	146	82	6	83	12	4
chr04	500001	600000	53	15	52	18	53	22	11	114	121	17	51	16	5	112	47	21	14	111	50	19	9	115	4	113	52	12	50	17	6	106	47	17	11	112	50	13	48	12	52	14	15	112	46	13	51	16	8
chr04	600001	700000	60	20	68	17	57	15	9	166	99	21	64	35	16	180	62	33	10	169	68	30	15	166	10	179	64	33	65	29	6	151	61	24	15	175	67	27	62	30	64	14	12	158	59	20	57	19	15
chr04	700001	800000	103	24	106	39	100	33	4	117	154	36	104	31	7	121	108	34	8	120	103	31	6	108	15	132	106	40	105	53	5	114	100	38	5	114	104	37	101	39	105	72	6	113	100	44	100	57	5
chr04	800001	900000	71	28	73	29	69	39	6	132	144	35	75	39	9	144	70	33	9	127	77	38	10	122	9	141	74	35	77	29	7	129	75	38	8	143	73	32	74	29	72	35	6	125	76	37	80	36	3
chr04	900001	1000000	111	31	108	28	108	28	45	185	180	18	108	27	47	183	103	28	43	178	103	32	43	183	46	185	107	34	105	32	46	186	105	24	45	181	107	29	106	25	96	25	44	183	107	28	106	23	46
chr04	1000001	1100000	65	29	66	28	67	30	5	112	107	26	71	34	10	118	67	26	5	115	65	35	7	124	10	114	66	39	67	27	6	113	71	39	3	131	71	30	71	42	70	37	4	112	64	37	73	44	5
chr04	1100001	1200000	66	13	65	12	59	12	23	27	70	16	59	16	18	23	62	13	19	26	66	16	23	28	18	23	60	14	61	19	20	29	66	12	21	26	61	15	62	11	64	10	22	23	61	14	64	8	22
chr04	1200001	1300000	12	29	11	32	10	30	28	28	79	46	13	30	27	29	13	36	28	32	11	37	34	40	24	36	14	37	18	23	27	34	11	42	32	38	13	38	16	41	10	37	38	24	11	34	10	32	34
chr04	1300001	1400000	22	64	22	66	24	51	14	70	44	80	16	60	13	52	22	66	17	62	18	75	27	43	9	56	12	63	14	48	27	61	15	51	25	87	15	57	35	61	21	54	9	70	29	64	14	63	15
chr04	1400001	1500000	33	78	18	117	22	84	18	77	26	113	29	105	25	98	19	98	24	87	25	117	29	77	26	101	24	95	18	110	22	98	17	105	27	116	26	101	22	100	18	111	21	99	21	120	21	121	18
chr04	1500001	1600000	62	91	69	91	46	89	39	89	40	100	68	125	29	96	55	74	43	79	54	83	36	105	41	89	67	75	58	70	40	82	68	85	36	80	64	94	58	120	72	103	26	88	71	103	64	73	42
chr04	1600001	1700000	51	78	73	71	57	77	35	99	29	67	61	82	35	98	55	72	45	115	63	84	37	107	43	109	51	62	54	71	36	97	48	68	38	104	57	85	45	79	60	80	40	108	44	68	64	83	30
chr04	1700001	1800000	27	34	30	29	30	29	25	42	180	17	42	30	28	34	33	34	35	46	35	33	27	52	26	38	35	32	32	33	28	41	34	41	27	33	38	44	29	37	39	29	27	32	40	40	30	28	17
chr04	1800001	1900000	25	7	26	6	27	6	24	16	170	13	28	8	26	14	28	5	25	13	26	9	26	14	27	12	27	8	29	6	28	13	26	5	27	14	28	9	24	7	28	6	26	13	26	5	29	6	26
chr04	1900001	2000000	25	8	24	9	21	7	21	21	97	29	23	12	25	41	24	7	26	30	26	7	22	13	22	16	24	11	24	15	20	13	25	9	23	39	24	8	26	8	23	7	23	15	21	12	23	9	23
chr04	2000001	2100000	17	26	17	40	16	22	25	28	87	31	21	46	21	57	18	28	23	37	19	29	26	62	19	55	14	28	20	33	22	22	21	28	25	61	18	36	22	30	23	43	26	57	16	27	21	28	18
chr04	2100001	2200000	22	76	19	82	31	88	16	114	23	93	24	97	20	100	13	84	26	111	19	90	19	108	18	120	18	81	20	108	24	121	18	95	27	112	23	88	20	104	19	94	22	100	20	84	23	84	16
chr04	2200001	2300000	12	77	17	47	12	71	8	54	20	42	20	76	5	43	23	73	7	39	13	73	8	44	7	38	15	56	18	68	8	43	15	69	6	60	14	66	15	56	11	85	4	54	16	65	18	78	7
chr04	2300001	2400000	30	104	27	124	26	115	10	108	32	91	33	120	16	116	24	116	15	140	25	124	17	116	19	110	27	120	27	109	11	101	25	122	17	123	27	113	27	117	27	122	15	126	26	117	23	147	15
chr04	2400001	2500000	18	47	20	60	16	38	12	52	74	36	18	53	12	46	20	47	15	48	28	67	12	41	6	55	16	51	25	58	12	49	19	36	13	32	21	52	27	42	18	40	14	48	24	51	18	59	6
chr04	2500001	2600000	51	40	57	46	56	56	8	48	71	59	54	59	8	46	56	45	13	47	56	46	6	55	7	55	57	64	50	50	12	46	57	64	12	53	55	59	54	79	56	53	13	39	54	48	52	50	8
chr04	2600001	2700000	136	105	127	94	138	91	48	100	35	83	124	111	45	100	131	101	42	101	130	99	45	100	45	97	128	99	123	93	48	105	122	111	47	107	128	123	137	118	137	107	38	94	130	110	136	113	50
chr04	2700001	2800000	92	95	89	99	87	85	22	69	127	63	87	87	17	75	83	121	16	63	88	113	25	71	21	89	84	98	88	91	23	74	94	107	17	88	95	118	85	100	85	109	18	72	88	100	86	97	21
chr04	2800001	2900000	104	92	93	99	101	70	15	42	113	39	94	94	13	44	94	76	19	64	92	85	18	49	19	50	98	81	97	81	19	52	87	86	30	44	95	89	98	98	100	82	21	41	94	83	98	92	16
chr04	2900001	3000000	162	61	162	80	164	71	12	104	178	93	165	74	18	117	158	72	15	125	157	74	18	116	15	104	157	73	149	77	13	107	165	76	16	109	162	79	165	66	156	71	14	105	153	75	163	77	15
chr04	3000001	3100000	36	63	41	62	46	52	25	68	36	48	39	60	30	56	43	57	28	75	33	69	29	65	24	78	50	57	36	52	23	56	42	60	39	80	40	63	41	60	41	71	31	71	39	57	42	66	20
chr04	3100001	3200000	26	100	32	134	25	104	25	110	36	98	41	122	28	112	30	131	37	116	39	138	43	127	39	107	38	116	31	94	31	120	26	96	30	119	31	100	36	110	26	112	38	100	30	110	33	111	33
chr04	3200001	3300000	52	148	49	96	50	89	23	81	50	82	52	104	29	94	48	124	24	70	58	128	21	86	28	95	46	94	47	107	16	78	41	97	23	101	52	102	55	93	56	108	19	68	47	107	49	83	23
chr04	3300001	3400000	56	84	47	72	50	77	24	32	68	63	60	82	21	48	52	67	24	42	56	71	22	50	19	39	55	66	50	54	15	47	46	73	30	61	48	71	42	75	51	78	22	63	51	67	52	72	20
chr04	3400001	3500000	33	56	32	50	29	52	15	25	111	44	33	53	15	25	33	43	10	19	35	39	8	23	11	26	38	45	36	66	12	23	30	38	14	29	31	59	31	34	37	46	13	18	34	41	35	61	15
chr04	3500001	3600000	16	48	15	44	19	34	9	16	87	11	22	40	8	20	12	34	12	19	21	39	12	21	15	21	13	52	20	44	12	17	16	36	17	11	13	26	15	48	18	51	11	16	14	19	18	34	16
chr04	3600001	3700000	32	45	38	43	34	39	10	25	81	24	40	44	10	41	39	35	12	33	40	33	8	34	13	41	39	38	36	33	7	35	37	41	13	26	43	38	36	46	35	35	8	20	38	52	38	36	6
chr04	3700001	3800000	25	51	30	58	35	57	30	42	93	58	38	57	31	51	40	46	37	43	26	57	37	51	36	51	35	50	28	52	34	43	34	56	44	48	35	64	27	62	37	62	32	40	29	60	29	62	29
chr04	3800001	3900000	24	52	27	58	26	45	18	51	140	46	26	68	19	54	24	39	21	56	26	51	24	63	18	45	23	52	23	46	20	42	21	59	24	59	29	52	23	37	25	49	21	48	27	58	27	48	17
chr04	3900001	4000000	45	57	53	58	33	52	20	59	156	68	50	60	36	66	41	50	28	58	50	66	25	63	26	72	45	71	41	60	14	55	50	65	26	65	46	65	45	65	48	68	21	70	47	62	45	65	20
chr04	4000001	4100000	41	53	41	61	43	60	19	56	146	53	37	60	32	61	36	53	21	61	29	58	22	67	38	61	46	55	35	49	22	48	38	60	21	67	34	61	42	54	42	72	19	54	45	55	42	59	19
chr04	4100001	4200000	25	49	29	41	24	42	16	53	131	47	22	46	13	63	23	42	11	48	23	45	18	39	12	50	19	44	25	37	16	48	24	43	17	59	26	51	27	46	29	46	15	48	23	41	23	41	13
chr04	4200001	4300000	21	53	18	50	19	48	17	23	156	12	21	51	7	20	20	56	24	17	20	52	11	17	8	15	19	49	20	53	16	19	22	53	14	21	17	47	18	56	15	51	15	19	20	53	20	49	15
chr04	4300001	4400000	23	217	15	217	15	199	55	83	71	26	18	206	49	77	16	192	53	64	16	209	54	82	60	77	18	193	16	211	45	66	18	205	56	83	18	188	14	221	13	214	39	67	14	216	14	192	46
chr04	4400001	4500000	46	87	48	80	47	81	33	137	82	42	42	80	33	126	45	86	35	131	51	80	35	156	34	135	49	77	46	75	39	143	44	87	38	138	46	90	45	78	44	81	46	168	43	77	41	84	36
chr04	4500001	4600000	126	41	131	38	131	45	13	70	92	44	138	49	14	69	133	37	26	85	136	45	14	67	18	70	130	42	132	41	17	68	131	45	15	67	138	47	131	40	133	43	11	75	132	45	133	49	19
chr04	4600001	4700000	23	32	21	33	28	33	6	309	133	36	23	35	4	320	23	36	6	307	28	34	6	313	6	316	28	37	22	33	7	304	26	34	5	321	26	31	28	33	22	33	5	302	21	30	22	31	4
chr04	4700001	4800000	30	23	31	24	33	23	42	12	16	1	34	28	48	14	32	21	41	13	36	23	41	12	50	18	32	25	32	25	43	15	33	22	39	16	32	26	35	26	33	23	40	13	30	22	37	26	39
chr04	4800001	4900000	10	37	7	35	6	33	6	44	21	21	10	35	18	36	10	39	1	35	3	28	2	45	15	29	5	29	6	21	4	41	6	32	7	51	6	24	6	26	9	36	9	49	5	36	8	31	4
chr04	4900001	5000000	17	39	9	31	16	23	12	51	15	3	22	25	17	19	13	21	20	47	17	34	14	37	10	39	17	25	15	18	17	35	16	36	14	27	17	34	17	25	13	41	18	38	20	17	20	50	14
chr04	5000001	5100000	11	13	20	7	17	21	16	17	15	5	18	7	16	12	18	10	18	9	12	7	18	6	21	16	17	13	14	5	18	6	18	8	17	18	19	14	18	13	17	14	14	14	16	6	23	17	10
chr04	5100001	5200000	31	26	29	19	27	14	16	21	121	35	27	18	12	23	25	19	15	29	27	14	13	21	13	15	26	14	26	17	18	24	26	16	15	25	27	23	25	16	25	17	13	33	27	15	27	17	11
chr04	5200001	5300000	51	47	52	47	54	37	5	33	142	19	45	36	3	30	50	37	5	25	52	47	3	38	5	41	49	52	46	37	3	25	50	48	2	44	48	45	53	35	51	48	9	22	47	25	51	37	4
chr04	5300001	5400000	66	54	68	82	63	67	2	67	6	13	63	68	2	78	63	50	3	65	67	60	3	83	4	75	62	51	64	70	1	74	66	63	3	76	64	79	68	74	64	63	1	51	64	75	65	69	1
chr04	5400001	5500000	72	29	76	21	76	38	10	71	11	9	79	31	10	78	71	25	11	47	82	25	12	64	10	84	83	24	76	29	12	78	71	37	14	82	84	19	82	28	74	43	13	56	76	30	73	27	17
chr04	5500001	5600000	117	28	118	17	113	17	8	36	9	18	112	19	7	47	111	17	10	32	117	17	14	46	8	45	114	25	113	17	10	40	117	18	10	45	118	19	108	24	111	14	10	39	109	14	117	22	7
chr04	5600001	5700000	41	11	37	11	42	17	2	49	7	7	40	14	2	48	36	11	2	33	41	10	4	38	3	39	41	3	38	19	3	43	42	9	5	44	43	21	39	20	42	20	2	28	42	13	47	9	3
chr04	5700001	5800000	36	28	38	37	34	29	19	80	8	12	45	33	17	98	38	39	15	87	42	28	15	103	19	94	42	30	35	21	14	83	48	32	16	106	38	39	38	31	39	30	21	111	32	31	42	32	19
chr04	5800001	5900000	18	125	14	100	16	96	9	110	4	8	17	111	11	128	12	107	9	92	15	129	10	111	16	113	11	100	16	109	8	128	16	117	9	112	19	103	14	138	20	118	8	128	17	109	14	116	4
chr04	5900001	6000000	14	29	16	34	12	36	2	22	2	28	16	25	2	27	13	25	2	20	13	37	2	24	2	39	14	30	12	37	3	14	14	32	1	28	18	28	15	32	12	32	2	26	13	32	12	31	2
chr04	6000001	6100000	55	34	50	28	50	41	28	22	23	25	58	33	25	33	55	39	32	37	42	34	25	32	21	41	50	34	41	25	27	31	51	35	33	33	50	39	56	40	46	36	23	31	46	32	55	36	21
chr04	6100001	6200000	18	69	18	78	15	62	12	54	12	66	21	82	13	61	20	81	20	80	16	95	12	68	16	74	22	69	17	73	12	46	19	75	16	81	14	75	17	79	20	73	13	50	19	87	22	78	9
chr04	6200001	6300000	22	48	21	46	21	48	4	44	3	55	26	39	8	64	26	38	6	61	22	52	7	75	4	46	19	51	26	47	7	61	19	35	8	57	19	56	23	59	22	53	5	57	21	45	20	49	6
chr04	6300001	6400000	42	38	51	46	46	35	7	55	4	61	47	38	7	68	41	47	5	68	41	54	7	72	6	56	43	45	48	43	5	42	45	31	7	64	40	33	41	43	43	67	10	50	40	47	45	38	7
chr04	6400001	6500000	15	12	20	11	21	9	3	17	7	15	16	9	3	16	17	11	3	16	20	12	4	17	6	14	17	7	19	14	3	20	20	8	5	13	21	14	19	10	19	13	6	14	20	15	18	9	2
chr04	6500001	6600000	158	14	162	21	161	22	10	15	7	13	164	25	9	12	165	14	6	18	162	22	2	7	11	13	165	24	159	14	8	15	161	17	12	18	162	22	162	21	162	20	8	11	160	21	169	23	9
chr04	6600001	6700000	9	15	13	29	7	11	18	58	10	54	11	37	12	57	11	26	7	57	10	31	12	55	11	56	7	23	9	22	10	49	12	27	10	59	8	26	10	29	8	22	9	51	6	22	5	22	6
chr04	6700001	6800000	44	67	36	74	23	78	8	51	19	113	28	79	19	97	21	57	7	73	27	77	14	93	15	72	26	73	19	54	13	72	28	66	14	80	28	81	30	86	27	87	11	72	36	79	36	74	14
chr04	6800001	6900000	13	37	19	32	17	36	15	64	13	79	12	31	19	85	12	35	11	68	21	35	17	78	16	68	17	45	20	29	18	68	14	36	14	96	16	30	19	35	17	46	11	80	17	30	12	35	8
chr04	6900001	7000000	51	16	55	25	49	18	11	32	5	25	51	18	6	31	51	17	5	25	57	15	7	27	8	35	49	19	53	14	7	32	56	18	8	39	61	18	51	12	52	18	8	26	51	24	53	18	3
chr04	7000001	7100000	43	33	41	50	40	35	9	57	9	47	53	30	11	69	51	50	12	39	51	55	9	42	13	52	50	36	49	37	9	46	33	43	13	61	52	37	43	45	51	54	10	53	52	36	48	55	8
chr04	7100001	7200000	18	40	17	44	17	25	10	56	7	51	15	33	6	47	16	28	9	58	20	36	6	69	8	75	18	35	15	26	11	53	16	32	11	58	18	51	15	21	22	34	8	46	16	33	17	38	8
chr04	7200001	7300000	51	50	53	44	48	46	3	67	2	57	50	55	3	53	54	47	2	57	52	44	2	52	4	58	54	42	51	49	2	52	54	53	2	48	55	56	54	60	56	49	2	65	51	57	53	51	3
chr04	7300001	7400000	33	16	25	19	25	24	2	19	3	18	24	17	1	27	26	14	2	26	26	17	1	27	3	17	23	22	24	17	1	21	22	19	2	16	22	20	25	20	30	17	2	19	22	17	32	10	1
chr04	7400001	7500000	19	25	22	23	22	19	0	22	1	21	22	18	0	23	22	18	0	20	25	23	0	26	0	26	23	19	21	23	2	21	22	26	0	27	18	20	22	25	22	25	0	17	23	22	21	20	0
chr04	7500001	7600000	8	9	11	36	10	21	11	61	16	40	11	10	14	59	11	32	12	42	10	17	7	38	13	43	11	11	10	9	10	47	9	30	11	50	11	7	11	12	10	11	8	47	12	13	9	18	14
chr04	7600001	7700000	22	82	16	58	25	65	9	72	11	60	26	75	10	71	20	54	7	55	15	72	7	59	11	51	30	65	20	54	5	61	15	67	12	85	22	74	24	68	24	65	9	63	22	53	23	91	8
chr04	7700001	7800000	20	77	23	67	14	78	6	66	12	84	26	75	16	60	24	67	14	78	28	67	13	79	13	77	21	65	18	74	15	78	21	62	18	103	17	72	19	71	18	72	11	84	14	63	22	73	10
chr04	7800001	7900000	46	97	45	93	46	80	9	69	21	87	56	109	14	81	47	96	10	79	48	76	13	97	9	68	52	73	54	78	9	53	50	75	15	80	37	98	47	80	57	109	17	80	47	72	50	105	6
chr04	7900001	8000000	36	26	44	23	40	13	35	37	47	28	39	32	46	28	36	27	35	20	45	41	26	34	45	35	42	19	38	50	34	30	42	25	18	29	42	18	37	17	40	43	18	36	42	18	41	34	27
chr04	8000001	8100000	24	29	42	58	25	35	13	36	17	35	35	44	14	56	36	22	21	38	41	55	17	51	11	33	28	46	28	49	12	54	35	34	20	56	38	33	36	35	30	41	25	38	36	26	38	43	14
chr04	8100001	8200000	29	88	42	113	40	72	20	91	36	122	30	70	33	118	25	88	27	85	35	127	27	105	33	116	50	102	27	92	24	125	43	85	31	113	42	101	36	87	52	116	21	117	35	103	37	116	20
chr04	8200001	8300000	32	54	25	56	19	29	4	66	8	62	24	38	9	64	21	37	10	64	20	45	8	67	6	62	24	48	18	44	5	62	20	36	13	58	24	46	22	41	25	44	18	40	18	36	27	38	8
chr04	8300001	8400000	50	55	48	50	59	62	30	78	23	72	61	83	26	71	61	64	31	71	59	76	33	63	26	73	56	60	57	68	22	62	40	59	19	96	51	49	56	55	48	59	17	64	50	58	54	74	27
chr04	8400001	8500000	51	59	52	42	50	52	13	44	5	38	51	55	11	33	49	47	10	37	56	62	15	42	7	37	50	51	52	47	12	33	48	55	12	35	45	60	56	52	56	58	8	38	57	50	48	44	14
chr04	8500001	8600000	18	21	18	19	18	21	4	33	11	41	18	28	9	25	19	34	7	34	21	28	9	28	10	29	20	29	16	26	13	26	18	21	7	32	17	24	23	30	18	23	10	26	19	30	22	30	4
chr04	8600001	8700000	13	32	20	29	20	36	11	35	11	37	20	31	13	34	17	24	17	46	19	33	8	40	10	30	19	27	24	28	13	44	16	36	16	46	20	29	18	26	12	36	10	43	15	26	24	32	11
chr04	8700001	8800000	10	32	9	37	10	30	2	41	9	40	9	37	13	46	9	32	6	44	9	34	2	39	14	41	12	32	10	35	6	37	8	34	13	39	14	35	10	37	12	36	10	43	10	30	7	39	5
chr04	8800001	8900000	20	54	20	54	29	55	4	60	9	85	31	78	7	66	23	69	3	77	28	72	5	83	4	85	15	53	18	50	7	67	19	53	8	63	20	68	18	59	19	56	7	88	18	55	31	60	2
chr04	8900001	9000000	28	59	17	62	22	47	11	65	10	39	19	76	7	36	19	58	8	50	24	48	10	55	11	50	21	63	23	69	9	49	19	60	8	57	18	64	24	48	20	51	11	49	20	52	19	54	7
chr04	9000001	9100000	8	16	5	5	5	7	3	7	2	13	5	5	1	14	5	9	1	11	6	11	3	10	2	9	8	5	8	9	2	12	5	16	7	12	6	13	5	9	6	13	2	7	3	13	5	11	2
chr04	9100001	9200000	0	3	0	2	0	2	0	1	0	4	0	1	0	3	0	0	0	2	0	1	0	3	0	2	0	0	0	2	0	1	0	1	0	1	0	1	0	2	0	2	0	1	0	2	0	2	0
chr04	9200001	9300000	18	27	15	24	15	22	11	24	10	28	15	29	10	27	16	27	6	18	14	22	11	23	7	26	17	26	14	25	8	22	15	27	9	27	17	24	14	23	12	21	13	22	16	27	17	25	8
chr04	9300001	9400000	8	13	9	13	6	15	1	14	1	21	7	11	0	24	8	20	3	17	8	21	2	16	0	26	7	17	7	18	1	16	10	23	2	21	9	22	8	16	6	14	3	17	8	18	6	22	4
chr04	9400001	9500000	23	24	24	24	21	21	10	24	13	28	23	22	9	21	24	21	10	25	27	25	5	24	6	24	27	18	25	18	5	26	23	23	7	23	23	22	26	21	24	22	7	23	21	26	26	20	5
chr04	9500001	9600000	21	61	12	62	13	57	6	55	8	58	9	42	10	39	14	50	10	49	10	76	9	54	8	61	12	53	15	57	7	53	13	49	7	62	17	61	15	56	14	63	7	66	15	50	15	62	8
chr04	9600001	9700000	24	23	20	21	23	23	3	31	4	26	23	23	4	32	23	23	1	28	22	24	4	28	4	28	27	24	21	23	2	34	22	23	2	32	22	26	26	22	21	20	2	30	23	25	24	27	1
chr04	9700001	9800000	19	36	15	37	21	51	2	27	6	18	23	40	4	30	17	34	6	17	17	57	10	30	5	24	13	40	16	38	6	14	18	32	2	22	18	34	18	36	20	29	4	30	19	43	16	46	6
chr04	9800001	9900000	22	77	21	75	16	83	2	18	3	20	23	71	3	36	22	80	5	24	20	43	5	28	4	18	23	75	19	61	2	26	20	66	2	37	22	73	16	66	20	84	2	27	21	71	22	79	4
chr04	9900001	10000000	11	21	10	15	11	19	2	26	2	31	11	22	1	28	12	17	2	31	12	14	2	28	0	35	10	22	10	15	1	31	11	11	2	25	14	16	10	20	11	22	0	27	11	14	11	15	2
chr04	10000001	10100000	13	30	17	23	14	18	2	38	6	39	15	43	8	36	15	57	6	43	16	26	5	36	8	36	14	16	10	31	9	45	14	41	4	57	19	32	21	44	13	32	5	50	13	36	16	49	4
chr04	10100001	10200000	21	63	14	63	17	64	9	67	12	75	24	74	1	49	19	68	5	50	20	66	9	72	12	55	20	62	22	54	8	59	14	68	7	74	21	84	19	61	19	67	5	76	16	54	21	70	5
chr04	10200001	10300000	13	54	6	50	9	52	4	46	8	77	5	60	5	61	9	68	9	79	11	72	6	67	12	64	9	80	8	43	6	54	12	47	10	65	7	36	6	73	20	62	10	85	3	42	12	57	9
chr04	10300001	10400000	10	43	10	38	11	44	5	45	2	23	13	73	2	26	12	51	5	50	9	64	3	29	5	52	12	53	12	25	5	52	11	53	6	53	8	59	12	49	14	44	4	44	10	36	15	65	6
chr04	10400001	10500000	21	39	17	35	21	23	8	24	4	44	18	44	4	38	21	25	11	30	18	28	9	39	6	46	15	30	20	21	7	40	23	26	16	53	20	55	16	36	16	32	8	48	16	25	20	40	10
chr04	10500001	10600000	16	87	16	76	15	55	6	68	13	87	14	78	12	100	11	67	8	73	18	89	16	86	11	89	21	71	9	62	12	94	21	84	15	90	21	86	26	76	16	71	11	80	18	84	20	94	14
chr04	10600001	10700000	108	42	126	39	122	38	109	36	104	34	132	37	125	40	127	39	123	36	129	38	116	40	122	40	117	39	93	37	112	33	118	36	110	39	134	40	132	37	122	38	103	32	123	37	133	40	99
chr04	10700001	10800000	7	5	7	18	8	7	2	13	1	16	7	9	6	19	8	8	1	13	8	7	0	15	0	25	8	8	9	7	1	20	8	7	2	18	9	11	11	12	10	11	1	14	7	13	7	4	1
chr04	10800001	10900000	27	45	27	48	29	37	20	45	21	54	26	46	21	52	19	55	18	62	23	58	25	47	22	43	24	42	22	43	24	38	23	34	23	61	25	48	25	44	26	47	20	48	23	29	29	49	20
chr04	10900001	11000000	19	29	16	25	19	32	7	20	17	36	19	19	9	30	12	14	10	21	14	23	18	26	20	42	13	26	18	29	18	21	19	24	18	40	16	33	20	36	19	32	19	34	14	23	19	28	10
chr04	11000001	11100000	8	2	12	3	8	3	4	13	16	8	9	9	1	10	8	8	5	12	10	7	5	14	3	9	13	7	13	6	5	9	6	2	4	14	8	4	13	9	10	2	3	11	8	2	12	6	0
chr04	11100001	11200000	10	36	10	39	11	40	3	29	0	43	12	50	4	31	13	33	3	44	19	46	5	41	3	45	12	39	11	36	2	29	13	36	5	35	10	35	12	35	12	34	2	29	12	32	9	41	3
chr04	11200001	11300000	16	32	16	38	15	36	3	40	2	46	17	45	2	41	16	38	4	41	19	33	2	43	2	45	15	44	14	37	2	44	13	40	2	41	14	42	15	40	14	42	6	51	13	38	15	39	4
chr04	11300001	11400000	12	26	14	54	16	23	10	52	5	37	18	35	10	54	16	31	9	45	15	27	11	39	8	68	15	24	16	38	9	46	12	26	8	61	15	24	14	26	15	27	8	39	16	28	14	24	8
chr04	11400001	11500000	11	6	10	7	9	4	7	17	5	9	10	9	4	11	10	8	6	11	8	12	3	9	7	10	8	6	9	8	7	17	9	8	5	8	13	8	6	5	10	8	4	11	11	8	9	4	7
chr04	11500001	11600000	13	23	18	25	13	16	4	23	3	26	13	21	3	18	17	33	2	19	18	26	3	28	4	23	13	18	12	14	4	23	20	24	6	27	12	8	13	24	14	21	7	22	11	24	12	22	3
chr04	11600001	11700000	38	25	40	25	33	23	12	28	11	39	42	29	10	32	34	21	14	36	32	22	13	34	11	28	29	24	41	24	12	33	35	22	12	36	37	21	40	24	31	28	16	31	39	19	35	26	12
chr04	11700001	11800000	11	29	14	18	11	20	6	42	5	31	11	28	6	26	14	25	7	44	10	28	6	26	7	30	13	33	13	23	8	26	17	17	9	46	14	36	21	27	15	22	7	26	10	26	18	37	5
chr04	11800001	11900000	40	66	39	64	32	76	19	75	25	79	38	68	24	73	29	60	25	85	47	72	23	80	25	94	43	74	37	67	22	92	36	70	27	77	32	63	41	75	46	73	20	78	44	83	44	70	19
chr04	11900001	12000000	13	29	17	30	13	27	1	34	5	32	9	43	2	34	11	25	2	26	9	30	7	33	4	39	13	34	9	28	1	31	14	27	1	33	18	37	12	35	10	22	0	37	9	33	13	31	0
chr04	12000001	12100000	14	17	13	16	12	18	1	23	1	32	14	28	1	24	14	17	3	21	12	18	1	23	1	31	13	21	12	14	2	30	14	20	2	30	13	23	14	24	14	27	2	27	13	21	13	18	3
chr04	12100001	12200000	29	59	29	62	26	54	4	34	5	31	31	57	8	32	26	55	7	30	30	54	4	38	8	30	29	45	25	50	7	37	25	50	6	37	33	55	32	57	33	47	6	33	34	49	29	59	6
chr04	12200001	12300000	27	4	28	10	27	2	0	21	0	23	26	8	0	19	26	3	0	20	26	5	1	16	1	17	28	9	26	12	0	19	23	7	0	23	25	4	29	9	27	6	3	22	27	6	28	4	0
chr04	12300001	12400000	35	51	36	61	39	68	4	70	2	76	40	56	5	74	39	48	3	66	43	44	5	89	2	81	38	55	39	64	0	87	34	47	0	86	34	59	39	42	33	54	0	64	37	53	36	54	4
chr04	12400001	12500000	37	77	31	78	29	78	0	44	2	44	35	77	2	55	25	90	2	47	31	84	4	54	0	36	36	74	20	78	0	45	37	92	5	52	29	73	31	76	29	71	3	40	34	73	33	86	8
chr04	12500001	12600000	32	75	71	81	29	64	7	49	10	61	25	76	11	53	30	56	9	44	31	74	8	43	9	59	31	93	68	65	9	41	29	73	8	38	88	80	31	82	27	65	9	48	33	83	27	73	7
chr04	12600001	12700000	32	59	25	72	24	48	8	62	16	62	31	56	13	75	30	47	12	51	29	51	9	68	15	41	34	43	26	44	10	54	31	57	10	70	31	49	28	48	25	59	13	74	25	52	24	50	6
chr04	12700001	12800000	9	53	11	41	9	58	4	78	12	119	10	49	8	81	4	21	6	68	10	59	6	93	11	80	8	39	10	52	7	90	5	55	11	123	9	40	11	49	7	65	6	78	6	42	5	63	7
chr04	12800001	12900000	19	68	14	69	12	61	9	47	11	63	17	81	13	67	10	53	11	63	18	77	9	51	10	49	14	60	11	42	6	52	12	65	10	71	21	94	11	73	15	88	11	67	15	75	13	82	10
chr04	12900001	13000000	513	31	496	31	512	41	17	82	3	62	483	45	5	79	513	35	11	47	525	55	14	72	8	86	506	58	488	32	14	89	492	30	10	85	527	52	504	62	495	57	13	57	498	39	502	38	13
chr04	13000001	13100000	100	51	91	65	82	63	16	62	17	38	104	74	12	54	91	57	13	48	98	69	13	55	17	68	96	55	87	52	17	57	90	59	14	50	95	52	104	75	96	62	15	51	92	55	102	62	17
chr04	13100001	13200000	96	41	96	49	89	39	14	52	20	46	105	65	14	46	91	46	15	55	101	59	12	50	16	59	90	49	94	59	13	54	91	50	11	64	93	52	98	43	96	57	13	50	84	38	110	52	11
chr04	13200001	13300000	62	24	62	26	62	24	7	11	6	10	69	26	7	17	56	27	6	14	59	23	8	13	8	15	53	20	57	29	9	20	61	16	7	8	63	21	63	29	64	36	7	18	60	25	60	24	6
chr04	13300001	13400000	202	23	201	22	202	23	1	15	117	15	204	21	1	13	194	25	3	14	209	32	2	13	3	16	204	21	201	22	2	15	200	29	1	12	200	22	206	25	207	29	0	15	203	24	205	26	1
chr04	13400001	13500000	33	31	30	30	31	32	3	26	6	72	37	41	6	53	36	37	3	31	32	35	3	47	3	52	33	32	29	31	2	50	32	36	9	67	33	31	32	31	33	32	8	69	34	25	35	34	3
chr04	13500001	13600000	30	22	30	22	34	14	7	32	8	26	30	21	6	23	26	20	10	30	26	23	18	34	8	34	33	23	24	24	6	24	28	27	7	26	35	24	29	24	28	13	19	33	27	27	28	20	7
chr04	13600001	13700000	13	8	16	11	18	14	0	4	1	9	14	7	1	11	13	10	1	3	13	8	0	5	0	3	14	12	13	7	1	3	11	8	2	6	14	10	14	8	14	15	1	5	11	9	17	12	2
chr04	13700001	13800000	22	58	25	56	28	54	20	64	14	65	23	69	16	98	24	53	14	70	29	59	21	70	20	73	24	53	26	56	22	61	28	62	26	66	26	50	25	62	29	67	15	63	28	60	22	56	14
chr04	13800001	13900000	51	15	47	10	44	6	2	13	2	8	50	10	2	12	51	7	7	8	49	6	1	13	1	15	49	7	47	11	1	12	46	9	5	13	46	9	44	8	46	12	3	18	46	14	47	17	2
chr04	13900001	14000000	27	102	27	90	34	91	14	73	10	79	30	63	12	86	27	68	10	82	27	92	13	92	12	72	28	67	31	79	12	69	32	71	10	86	31	82	27	81	30	113	10	89	25	86	26	83	21
chr04	14000001	14100000	80	23	80	17	81	19	6	25	9	32	74	22	12	30	78	20	7	26	81	23	8	31	11	31	76	19	78	18	10	30	78	24	9	31	81	21	83	25	83	25	8	31	81	23	83	22	8
chr04	14100001	14200000	130	23	135	24	135	22	13	58	14	47	132	35	16	68	133	22	8	48	132	23	11	54	8	60	135	21	128	30	13	57	146	22	10	71	136	26	134	19	132	30	7	58	134	21	136	27	15
chr04	14200001	14300000	24	26	22	38	24	23	11	61	14	60	23	35	10	67	23	30	14	65	24	35	10	77	13	50	25	51	22	24	10	69	20	23	10	66	22	35	24	36	23	44	11	68	22	41	22	31	9
chr04	14300001	14400000	44	62	41	61	41	57	19	112	13	115	41	53	17	120	41	54	14	125	44	51	21	118	18	116	49	51	33	62	25	92	42	49	21	139	48	55	39	61	42	49	19	135	43	55	44	48	19
chr04	14400001	14500000	18	32	8	15	15	35	2	44	3	25	15	36	1	28	15	24	3	49	10	39	3	32	1	30	13	24	19	17	4	54	8	31	3	45	10	30	9	17	14	32	3	42	11	22	11	34	2
chr04	14500001	14600000	12	17	8	16	15	9	6	71	5	60	8	18	8	88	12	15	7	78	9	23	4	81	4	77	6	17	10	14	14	93	8	17	6	84	8	17	6	10	8	20	6	65	7	17	7	11	9
chr04	14600001	14700000	5	11	5	12	4	16	8	63	4	61	5	11	10	57	6	15	5	49	6	12	7	58	9	58	5	13	5	15	4	62	6	10	9	75	6	17	5	14	5	12	7	70	4	10	4	14	4
chr04	14700001	14800000	3	8	3	6	1	8	22	39	21	39	5	9	21	41	4	11	24	40	3	10	20	42	23	42	5	7	4	8	20	35	6	5	19	46	4	6	3	7	3	10	19	38	4	6	3	4	20
chr04	14800001	14900000	41	17	49	15	48	11	1	53	2	53	51	12	6	46	51	16	5	56	45	19	7	69	1	63	43	16	46	14	2	48	47	16	2	68	53	17	44	12	43	15	10	48	49	17	46	14	6
chr04	14900001	15000000	16	31	15	25	15	26	8	86	5	86	14	25	9	99	14	26	7	74	18	28	9	94	5	98	13	32	15	29	8	86	16	23	9	106	13	28	15	27	13	30	10	72	15	35	15	22	8
chr04	15000001	15100000	37	6	36	10	37	9	8	80	18	79	37	8	7	85	38	6	6	82	39	10	6	76	5	87	37	10	36	4	9	80	38	5	18	88	39	8	39	9	42	7	18	68	39	9	38	8	8
chr04	15100001	15200000	8	16	10	14	14	16	0	66	0	61	12	15	5	73	15	11	0	57	13	13	2	76	1	64	19	13	21	13	0	67	12	12	1	67	12	17	14	15	12	13	3	75	20	12	12	14	3
chr04	15200001	15300000	26	30	25	17	19	20	16	82	14	83	19	20	19	86	24	21	19	74	25	15	18	98	25	106	21	16	28	17	19	106	19	19	22	102	29	15	21	17	27	15	21	87	19	22	22	17	20
chr04	15300001	15400000	12	4	9	12	10	11	8	71	5	77	10	5	12	93	6	12	6	101	9	14	6	92	4	96	7	13	5	9	4	74	12	24	7	101	12	20	9	14	9	17	8	78	9	14	8	6	4
chr04	15400001	15500000	8	17	3	23	7	18	5	39	8	33	6	15	5	32	9	20	5	15	7	19	10	25	6	35	9	21	7	18	5	37	5	18	12	51	9	23	9	19	5	14	9	50	7	14	7	14	3
chr04	15500001	15600000	11	22	12	34	11	25	5	96	3	98	13	19	4	94	11	34	3	111	13	27	4	105	4	102	11	26	11	23	4	62	13	25	3	88	11	24	11	26	12	23	6	98	12	28	12	20	3
chr04	15600001	15700000	6	2	6	2	6	1	3	18	7	16	6	2	5	21	6	4	3	14	6	2	4	30	5	20	6	3	5	3	4	17	6	2	3	19	6	4	6	1	6	1	5	21	6	1	6	2	3
chr04	15700001	15800000	14	3	10	0	12	2	9	51	8	37	12	4	11	47	12	3	9	40	12	8	9	38	10	58	14	4	13	11	5	28	11	12	8	43	13	5	11	4	11	5	6	32	11	2	10	6	10
chr04	15800001	15900000	12	12	11	18	10	10	9	111	9	130	10	11	13	150	13	7	7	139	12	12	6	122	5	139	13	24	11	24	7	117	10	12	11	147	11	10	11	13	10	15	12	108	12	24	12	17	3
chr04	15900001	16000000	10	26	14	20	14	24	5	73	3	62	12	22	2	69	10	23	2	65	7	20	5	71	5	70	14	18	9	18	3	72	9	25	5	57	13	20	12	19	8	21	7	74	8	21	8	20	6
chr04	16000001	16100000	10	9	13	5	7	13	6	56	4	53	11	13	6	45	18	15	6	35	16	10	5	72	5	37	10	14	11	10	6	60	11	7	4	48	15	11	10	8	15	7	4	35	11	8	15	15	5
chr04	16100001	16200000	8	55	10	63	8	28	2	36	1	32	11	65	1	35	7	64	1	46	10	59	3	47	3	33	9	60	6	60	4	48	7	53	3	44	9	52	7	78	8	69	3	37	8	58	7	62	5
chr04	16200001	16300000	6	8	6	9	6	10	3	12	4	12	8	13	6	13	3	7	5	13	5	9	4	13	4	14	7	10	6	8	4	12	4	8	6	14	5	9	5	8	6	9	5	13	6	8	7	9	4
chr04	16300001	16400000	8	8	6	9	4	7	5	16	6	14	6	16	7	15	4	12	7	10	7	6	5	15	6	14	8	7	6	8	5	7	6	10	7	21	4	12	6	11	6	9	6	17	7	9	7	9	4
chr04	16400001	16500000	37	25	32	27	34	26	4	11	2	13	33	31	1	16	33	25	5	20	36	30	2	10	1	10	30	25	31	40	4	12	32	19	5	13	33	21	35	23	30	25	1	16	33	17	36	21	1
chr04	16500001	16600000	9	40	7	43	12	54	4	32	4	23	14	28	3	22	10	31	4	29	11	35	4	33	4	31	11	32	11	38	4	39	9	42	4	32	10	36	7	51	9	38	4	30	10	63	12	37	4
chr04	16600001	16700000	8	15	10	27	10	25	0	126	0	115	10	12	1	131	10	33	1	120	10	8	5	136	2	143	10	11	10	22	0	115	10	13	2	146	11	30	10	8	10	6	1	139	10	9	10	11	3
chr04	16700001	16800000	7	23	8	19	7	16	7	188	3	177	6	16	4	209	6	14	5	176	9	26	6	206	5	237	8	18	7	11	4	218	5	18	6	213	6	13	4	15	9	16	8	212	5	14	5	14	3
chr04	16800001	16900000	6	3	7	7	6	1	4	27	5	29	6	4	6	33	7	6	8	38	7	4	4	30	8	21	6	3	5	4	6	21	6	4	7	21	5	3	7	7	7	5	10	26	6	3	5	6	7
chr04	16900001	17000000	7	4	7	7	6	8	6	123	12	112	5	6	5	120	6	5	11	132	7	8	5	116	7	137	7	5	7	5	7	127	7	5	11	127	7	7	7	6	9	4	9	119	10	8	7	8	5
chr04	17000001	17100000	6	52	6	52	6	42	17	61	16	76	6	35	17	86	6	45	14	45	6	53	16	89	16	85	6	39	6	53	14	59	6	48	19	115	7	49	6	44	6	46	16	80	6	48	6	46	17
chr04	17100001	17200000	12	19	13	14	14	14	68	68	67	73	19	21	71	61	14	12	70	68	12	13	62	64	73	61	12	17	12	12	67	62	14	11	77	67	14	14	13	17	14	13	71	65	13	21	15	13	68
chr04	17200001	17300000	5	20	4	29	7	33	17	129	15	125	3	26	17	128	4	24	24	129	5	26	15	99	18	124	4	29	5	24	26	121	1	30	26	137	5	20	4	22	5	26	20	122	4	21	4	19	20
chr04	17300001	17400000	6	9	4	8	5	5	6	63	4	35	3	8	3	42	4	11	13	76	3	7	5	40	4	45	3	8	4	8	3	63	4	19	6	83	3	17	6	8	5	9	11	59	4	4	6	14	10
chr04	17400001	17500000	3	2	6	2	4	3	4	48	7	58	6	2	7	63	5	3	7	56	4	3	5	63	8	64	4	3	4	2	3	52	4	2	8	38	5	2	4	2	6	2	9	34	3	2	4	2	7
chr04	17500001	17600000	4	9	5	14	5	17	5	64	11	56	8	21	4	79	9	14	5	62	8	18	4	80	8	68	6	19	6	19	5	55	7	14	3	63	4	19	3	14	9	18	8	64	3	12	9	19	7
chr04	17600001	17700000	8	12	9	11	5	15	9	67	13	65	6	12	7	71	10	18	9	59	9	18	7	60	8	73	6	16	8	16	7	59	6	16	14	79	11	17	6	9	7	14	9	75	9	12	11	17	9
chr04	17700001	17800000	9	13	16	16	14	18	5	11	5	11	15	10	6	12	14	13	6	14	11	11	6	12	6	17	14	11	12	13	4	13	14	7	4	16	14	13	11	12	12	14	5	15	12	8	12	9	4
chr04	17800001	17900000	7	22	9	28	6	16	3	15	3	15	6	30	3	7	6	24	3	8	7	29	7	16	3	20	7	23	5	30	3	11	5	24	3	14	6	29	5	33	7	31	3	6	6	25	8	29	4
chr04	17900001	18000000	17	66	12	79	16	70	5	32	11	38	19	79	9	29	11	74	6	30	14	73	6	28	9	34	13	73	10	66	4	34	11	78	6	36	15	75	20	72	15	78	6	28	15	76	19	73	8
chr04	18000001	18100000	2	28	1	28	3	27	1	15	2	7	2	36	0	8	0	29	3	13	3	20	1	16	0	8	0	26	2	34	1	12	2	24	0	17	2	25	2	28	0	36	2	17	4	26	0	29	1
chr04	18100001	18200000	5	65	3	70	4	80	3	28	0	18	5	48	3	12	0	46	2	12	7	55	2	13	0	13	4	61	4	58	0	12	2	48	2	25	2	73	6	57	6	48	0	15	3	50	2	54	2
chr04	18200001	18300000	45	47	41	54	50	60	1	11	1	8	44	53	1	8	43	42	1	12	44	59	1	9	1	11	42	42	40	55	1	7	46	49	1	7	6	49	43	47	44	50	1	6	41	53	40	51	1
chr04	18300001	18400000	6	106	4	97	3	81	0	2	0	3	8	102	0	7	4	81	0	2	9	98	0	2	0	2	9	99	3	82	0	6	7	109	1	3	5	102	4	109	7	107	0	2	7	88	4	74	0
chr04	18400001	18500000	5	40	5	43	5	43	8	11	6	7	8	44	6	6	10	56	7	8	6	42	4	8	4	10	5	47	10	49	6	8	5	36	6	8	6	59	6	38	6	34	5	7	5	41	5	43	9
chr04	18500001	18600000	9	23	9	16	12	9	6	11	8	17	8	20	9	13	8	16	9	15	10	11	7	16	8	19	10	19	11	17	5	15	8	14	6	11	11	18	8	17	8	16	6	21	6	18	10	11	9
chr04	18600001	18700000	50	20	52	14	58	23	55	23	53	15	53	14	49	23	55	19	56	24	59	24	46	18	60	22	59	20	60	16	57	24	53	22	55	18	56	26	58	25	60	15	50	17	54	23	63	20	47
chr04	18700001	18800000	40	3	25	7	31	7	30	7	31	6	38	4	33	9	37	3	32	10	41	6	28	8	31	10	38	4	35	3	28	8	38	7	31	11	32	9	40	6	36	8	30	9	29	2	35	7	27
chr04	18800001	18900000	67	10	4	5	66	7	5	9	4	8	67	9	4	8	66	9	4	8	66	9	4	8	5	10	66	6	67	8	5	8	66	7	4	9	4	3	66	7	67	8	4	10	69	8	66	11	6
chr04	18900001	19000000	7	23	4	3	9	13	8	28	6	29	10	24	8	27	5	28	6	30	7	20	6	23	7	26	9	28	8	27	7	25	7	23	4	25	4	7	7	16	7	26	5	27	9	23	7	20	7
chr04	19000001	19100000	14	13	15	8	17	11	17	16	16	14	16	11	15	15	20	13	18	16	16	12	17	16	16	18	15	14	19	7	15	15	20	15	17	15	14	8	16	14	15	13	16	15	19	13	16	13	17
chr04	19100001	19200000	68	4	70	4	68	1	10	12	9	11	68	2	9	14	70	2	7	12	67	4	9	11	9	16	67	3	70	5	9	13	65	4	9	14	69	4	71	6	69	3	9	11	67	4	67	3	9
chr04	19200001	19300000	21	15	17	13	15	15	5	33	5	40	14	14	8	32	14	11	4	34	16	15	4	34	5	34	16	14	16	14	5	37	12	15	5	37	12	14	16	12	15	13	6	31	12	13	16	12	6
chr04	19300001	19400000	1	7	1	6	1	8	3	52	2	56	3	4	5	57	1	4	2	49	1	4	3	48	3	55	3	7	36	5	3	60	1	5	2	57	2	6	1	4	1	3	2	47	1	5	1	6	2
chr04	19400001	19500000	4	5	4	4	6	6	5	14	3	16	5	5	3	14	4	4	3	16	5	5	6	15	3	15	4	7	4	4	4	16	5	5	5	15	5	4	5	5	4	4	6	11	4	4	6	5	4
chr04	19500001	19600000	3	14	4	22	7	19	6	48	8	49	4	28	5	53	5	17	7	49	9	20	6	51	9	55	4	20	4	18	6	44	7	20	10	61	5	21	5	22	4	18	7	45	5	19	8	18	6
chr04	19600001	19700000	7	6	10	11	12	4	2	6	5	6	14	13	3	12	13	9	3	6	11	12	2	9	4	9	8	13	14	9	5	4	14	10	5	8	16	7	9	3	8	5	0	3	10	6	16	6	1
chr04	19700001	19800000	3	16	5	18	7	21	3	83	3	81	3	23	5	81	1	14	6	89	1	14	5	82	7	82	2	16	1	21	5	77	2	15	3	80	8	17	3	15	7	20	6	87	1	12	3	26	4
chr04	19800001	19900000	5	9	7	11	5	13	4	271	2	271	10	15	2	270	12	12	2	269	9	15	2	263	4	271	10	17	9	12	1	261	11	14	2	272	11	12	12	13	7	11	1	266	12	11	11	11	3
chr04	19900001	20000000	7	4	5	3	7	2	1	211	1	210	6	5	1	213	7	2	3	209	6	5	0	208	0	207	6	4	5	4	1	211	8	8	0	213	6	2	7	8	6	2	0	212	6	0	7	1	0
chr04	20000001	20100000	17	25	16	30	21	35	4	181	1	186	13	28	2	178	13	29	3	182	14	27	3	187	2	190	15	32	12	31	2	180	15	30	3	181	17	36	11	31	14	25	2	179	12	33	12	30	3
chr04	20100001	20200000	18	13	17	15	18	15	0	258	2	254	20	16	1	257	21	13	3	258	20	15	0	257	2	258	17	12	18	13	1	258	17	16	0	258	17	16	20	12	18	8	1	259	16	12	21	12	3
chr04	20200001	20300000	11	19	10	12	10	7	0	118	0	113	10	10	0	124	9	8	0	114	11	19	0	119	2	114	9	7	11	17	0	117	10	13	0	119	14	17	9	10	11	9	0	118	10	12	12	8	0
chr04	20300001	20400000	10	13	10	13	14	9	6	21	5	19	10	13	6	23	12	10	7	20	15	10	7	22	6	23	13	9	14	11	6	19	14	12	6	22	18	9	14	12	15	13	4	15	13	9	11	10	4
chr04	20400001	20500000	12	8	12	14	10	15	8	12	4	13	9	11	3	14	10	7	4	16	10	14	2	13	3	14	9	6	9	17	4	15	10	5	4	16	10	11	8	7	9	12	3	11	10	8	10	17	4
chr04	20500001	20600000	5	14	12	15	9	15	6	20	5	19	10	12	6	21	11	11	4	20	10	12	2	21	5	24	7	13	7	15	8	19	12	16	6	21	10	15	13	15	11	12	1	21	10	16	12	13	1
chr04	20600001	20700000	10	14	6	25	8	14	2	13	1	10	8	15	2	13	7	18	1	14	6	23	0	10	0	21	5	12	9	19	0	13	8	13	1	18	8	14	7	13	10	13	0	10	5	18	8	20	2
chr04	20700001	20800000	55	26	52	22	51	23	1	29	9	24	52	22	5	32	48	25	2	38	52	24	6	42	5	32	55	33	52	27	2	37	52	30	4	28	54	25	52	22	53	25	5	32	53	27	49	16	2
chr04	20800001	20900000	23	42	32	40	20	39	15	57	9	54	34	53	15	55	32	42	14	63	34	57	14	51	14	49	19	48	23	43	14	44	20	49	17	59	31	43	20	47	27	42	10	37	21	40	32	55	9
chr04	20900001	21000000	11	7	12	7	9	6	16	93	13	102	14	6	10	115	14	4	9	76	12	4	11	104	14	105	13	3	12	6	9	99	13	5	14	83	10	4	12	8	12	6	8	94	12	7	12	8	5
chr04	21000001	21100000	59	22	58	23	54	23	9	79	4	64	55	23	4	78	54	20	8	64	56	17	6	71	12	73	51	16	53	21	9	67	51	18	13	76	56	18	56	18	55	21	10	59	58	22	63	18	10
chr04	21100001	21200000	25	14	27	13	27	13	11	104	10	101	26	12	10	103	27	13	11	104	27	13	10	101	12	101	26	14	27	15	11	106	28	13	11	104	27	14	27	12	27	13	9	103	27	14	27	12	10
chr04	21200001	21300000	115	33	115	32	111	28	11	70	10	66	114	30	8	65	111	29	11	68	111	31	7	70	12	69	113	30	113	32	7	71	113	33	11	75	112	32	112	30	114	28	9	69	115	28	111	28	11
chr04	21300001	21400000	27	52	33	55	34	46	5	24	6	24	31	71	8	18	30	54	6	25	33	39	8	23	5	29	30	53	32	52	7	21	30	55	7	35	33	57	29	52	30	48	10	29	27	43	31	51	3
chr04	21400001	21500000	4	67	6	68	3	69	5	4	5	4	2	56	5	4	2	65	5	4	3	66	5	3	5	4	3	61	2	60	5	4	4	68	5	7	8	70	2	62	3	64	5	4	3	63	3	63	5
chr04	21500001	21600000	14	65	14	63	13	64	3	11	2	9	13	63	4	10	14	65	4	9	13	65	2	9	3	9	13	63	14	63	4	9	14	63	3	10	14	64	14	66	15	62	2	10	14	64	14	63	3
chr04	21600001	21700000	125	21	132	24	129	24	2	42	10	41	121	23	9	42	126	21	4	37	121	28	6	42	5	37	122	23	123	26	6	39	127	19	9	43	127	21	119	22	127	22	15	39	118	22	128	27	10
chr04	21700001	21800000	93	11	92	15	96	11	3	29	3	27	91	18	2	24	96	17	2	29	95	21	1	30	4	32	91	22	91	11	3	31	93	18	4	30	93	15	89	20	90	19	2	24	90	16	90	15	5
chr04	21800001	21900000	24	13	25	18	19	15	0	48	1	49	21	14	3	52	20	12	6	53	23	17	0	44	1	48	22	17	20	15	0	53	18	17	3	55	22	17	17	16	19	11	1	51	19	15	24	16	1
chr04	21900001	22000000	80	6	78	10	82	5	6	137	6	136	76	6	6	147	80	6	5	131	83	8	6	135	4	145	81	7	85	7	7	137	84	9	5	133	79	8	77	8	82	9	5	135	77	7	78	7	5
chr04	22000001	22100000	2	2	2	2	2	3	2	117	0	111	2	2	3	113	2	3	1	115	2	2	0	109	1	117	2	2	2	2	1	110	2	2	1	114	2	2	2	2	2	2	1	109	2	2	2	2	1
chr04	22100001	22200000	1	1	1	1	1	1	1	126	1	121	1	1	1	130	1	1	1	128	1	1	1	128	1	126	2	1	1	1	1	128	1	1	1	124	1	1	1	1	1	1	2	126	1	1	1	1	1
chr04	22200001	22300000	1	9	1	10	2	7	4	28	6	21	1	11	4	28	5	10	7	28	6	10	4	24	7	30	2	10	5	9	7	30	4	10	6	32	5	7	3	10	4	11	3	27	1	11	6	9	6
chr04	22300001	22400000	11	17	11	12	11	12	17	50	14	50	14	14	14	53	12	17	19	57	14	22	18	58	19	67	15	13	18	16	16	57	13	17	18	52	12	13	18	18	15	16	17	59	16	18	14	19	14
chr04	22400001	22500000	18	23	23	23	24	20	9	36	16	46	27	20	18	35	23	18	12	34	20	15	9	41	16	39	22	17	23	12	8	34	19	19	10	35	26	18	21	20	18	22	11	39	22	15	29	20	9
chr04	22500001	22600000	15	34	21	39	14	38	7	73	6	57	24	49	4	61	13	49	7	64	15	48	7	49	6	64	15	42	12	45	3	67	16	52	9	77	12	47	20	43	12	44	4	42	15	42	14	44	3
chr04	22600001	22700000	0	16	0	19	0	22	9	37	10	43	0	26	10	37	0	26	10	41	0	16	8	42	9	40	0	19	0	20	9	39	0	18	10	46	0	19	0	19	0	19	10	38	0	22	1	18	10
chr04	22700001	22800000	2	7	1	6	2	8	3	32	3	33	1	7	4	38	1	8	2	31	1	7	3	31	5	34	1	9	1	8	5	29	1	8	4	32	1	8	1	7	1	8	4	27	1	8	1	9	3
chr04	22800001	22900000	5	6	4	8	4	5	3	104	4	95	5	7	2	96	4	6	3	101	5	8	3	94	3	104	5	9	4	6	4	95	5	7	1	99	4	7	3	9	3	11	2	103	3	10	4	13	2
chr04	22900001	23000000	3	6	3	5	3	4	1	18	0	18	3	4	0	17	3	6	0	20	3	5	0	14	0	23	3	4	3	3	0	21	3	8	0	19	3	5	3	2	3	6	0	16	3	5	3	4	0
chr04	23000001	23100000	8	0	8	0	9	0	0	29	1	28	8	0	2	28	9	0	1	26	8	0	1	24	0	36	9	0	9	0	1	26	8	0	1	31	9	0	8	0	9	0	2	24	8	0	9	0	1
chr04	23100001	23200000	0	0	0	0	0	0	0	3	0	3	0	0	0	5	0	0	0	3	0	0	0	4	0	5	0	0	0	0	0	3	0	0	0	3	0	0	0	0	0	0	0	6	0	0	0	0	0
chr04	23200001	23300000	113	17	115	21	116	18	3	10	2	5	113	16	2	8	108	15	2	7	117	18	2	8	4	8	107	14	45	4	3	6	111	22	2	5	111	15	114	18	109	16	2	10	110	20	112	13	3
chr04	23300001	23400000	27	19	26	28	26	23	0	6	0	7	27	21	0	7	24	17	0	7	24	19	0	6	0	6	26	21	79	21	0	6	28	19	1	8	25	18	28	28	27	17	0	6	27	19	30	22	1
chr04	23400001	23500000	10	36	9	36	10	44	5	42	5	36	9	31	6	33	9	31	4	33	10	37	5	36	6	36	10	35	15	53	5	37	11	43	6	44	9	40	12	34	11	40	7	42	9	28	9	34	5
chr04	23500001	23600000	2	10	1	11	1	11	13	18	13	21	2	12	17	19	1	16	9	23	3	24	11	20	14	21	1	21	3	107	14	16	2	24	15	23	1	18	1	23	2	21	14	12	1	22	2	19	15
chr04	23600001	23700000	2	20	0	30	2	24	9	16	10	23	0	17	9	21	0	28	6	28	0	26	10	12	10	26	0	26	27	33	9	18	0	26	9	18	1	25	0	27	0	27	9	23	0	24	0	17	9
chr04	23700001	23800000	32	69	31	81	30	51	12	64	15	91	32	73	9	93	28	78	14	57	25	102	9	80	13	75	33	100	31	88	12	70	33	72	16	79	32	78	27	64	24	76	14	58	29	53	33	75	13
chr04	23800001	23900000	90	7	88	5	87	3	4	13	3	8	87	5	3	9	85	5	1	9	85	5	3	13	4	9	85	3	62	9	5	11	82	5	5	12	89	7	95	6	94	4	3	13	88	4	88	5	6
chr04	23900001	24000000	92	11	92	9	92	11	5	14	4	8	87	12	6	15	88	7	3	13	90	6	2	20	6	14	90	8	105	13	4	13	92	5	1	16	90	8	91	12	91	9	2	20	89	3	91	8	6
chr04	24000001	24100000	8	6	8	9	5	5	4	19	3	15	5	6	4	18	5	5	8	17	7	6	3	22	3	15	4	6	9	6	4	17	8	5	4	20	7	5	5	6	8	5	3	17	7	4	4	5	2
chr04	24100001	24200000	5	8	5	12	6	8	2	24	1	26	7	11	2	25	5	10	2	26	6	9	2	25	2	26	5	10	5	8	3	20	5	11	2	26	7	11	7	8	6	9	2	19	6	9	6	10	2
chr04	24200001	24300000	21	16	22	13	21	13	0	18	2	18	21	13	1	18	22	14	1	18	22	15	1	18	1	17	21	16	21	16	0	17	22	15	1	18	21	15	21	16	22	20	2	18	21	13	22	13	1
chr04	24300001	24400000	5	7	4	7	5	8	1	13	2	14	5	7	1	14	5	7	2	14	7	7	2	19	3	14	4	9	6	7	2	15	5	8	3	15	5	7	4	7	5	7	2	13	5	7	3	7	1
chr04	24400001	24500000	3	21	3	19	4	9	2	13	1	10	5	13	1	16	3	12	1	12	5	16	0	12	0	14	3	22	4	11	0	14	6	16	2	14	3	16	3	18	4	27	1	11	4	16	3	16	2
chr04	24500001	24600000	21	37	23	34	23	37	11	36	10	43	24	35	8	49	14	34	11	46	26	36	9	43	8	42	22	43	28	32	8	42	27	37	11	45	23	34	22	40	28	36	9	42	24	43	23	42	6
chr04	24600001	24700000	9	4	11	23	10	6	1	11	4	8	13	15	11	13	9	5	7	16	16	14	2	12	9	16	12	12	8	5	2	9	18	16	7	18	13	16	9	5	15	13	11	10	8	5	12	12	6
chr04	24700001	24800000	11	51	14	45	12	54	8	73	7	75	14	57	7	87	11	51	7	74	14	41	4	70	6	81	12	52	13	14	7	69	13	52	8	85	13	57	11	55	11	45	5	74	12	53	12	51	8
chr04	24800001	24900000	3	8	2	8	5	9	0	46	0	43	3	9	0	44	5	8	0	35	4	19	0	42	0	47	3	9	23	2	0	40	3	8	0	41	3	8	3	7	3	8	0	37	2	7	5	10	0
chr04	24900001	25000000	7	28	10	28	10	27	1	29	0	35	10	25	1	36	8	32	0	33	7	29	2	36	1	28	8	29	9	1	0	35	8	33	0	34	8	25	8	31	7	36	0	23	5	33	8	33	5
chr04	25000001	25100000	5	3	5	5	6	7	2	23	0	24	12	7	4	21	8	7	3	28	8	6	3	24	2	34	8	4	9	4	3	29	7	5	0	28	7	12	9	7	8	5	3	19	7	5	11	5	3
chr04	25100001	25200000	7	8	7	8	7	12	2	46	1	45	6	13	1	48	8	6	1	48	7	11	1	40	1	50	7	9	6	6	2	36	6	9	2	50	7	6	6	7	7	8	2	36	6	10	7	7	2
chr04	25200001	25300000	2	3	2	2	2	2	0	12	0	7	2	2	0	12	2	4	0	7	2	2	0	10	1	10	2	5	0	2	0	7	2	3	0	12	2	3	2	2	2	2	0	7	2	2	2	2	0
chr04	25300001	25400000	4	3	4	2	4	2	1	30	0	22	4	1	1	29	4	1	1	27	4	2	1	28	0	31	4	1	0	1	0	25	4	1	1	46	5	3	4	3	4	2	0	26	4	2	4	3	1
chr04	25400001	25500000	3	3	6	13	5	9	6	36	7	39	6	15	10	36	6	14	6	40	7	11	4	37	5	45	6	6	2	10	6	36	7	11	6	41	6	11	6	13	7	7	8	29	5	13	6	15	7
chr04	25500001	25600000	5	6	4	12	4	9	7	27	6	23	3	10	7	31	2	8	6	23	4	14	7	24	6	19	3	6	2	10	7	22	4	7	7	29	4	4	4	9	4	13	6	24	5	8	4	3	6
chr04	25600001	25700000	4	3	4	5	4	4	0	9	2	8	5	4	0	16	4	6	2	11	4	5	2	12	1	10	4	4	2	10	0	11	5	7	2	9	4	5	5	8	6	5	1	15	6	3	26	4	1
chr04	25700001	25800000	0	33	0	39	1	38	1	40	0	15	1	38	0	14	1	38	0	43	0	35	0	15	0	11	1	36	1	39	0	42	1	34	0	12	1	37	1	32	1	37	0	15	1	38	0	35	0
chr04	25800001	25900000	2	17	2	14	5	18	5	7	7	10	4	20	7	8	2	22	6	9	5	17	4	9	8	9	3	13	1	15	4	8	5	17	10	10	6	12	5	16	2	14	5	9	5	16	2	15	4
chr04	25900001	26000000	1	8	2	6	1	8	0	6	0	7	2	7	3	7	0	6	1	4	2	6	1	8	1	7	2	7	0	4	2	5	1	6	0	8	2	9	1	9	1	9	0	5	2	5	1	7	0
chr04	26000001	26100000	3	26	4	19	2	19	2	17	2	16	3	23	5	14	3	18	3	17	3	20	2	16	2	18	3	18	0	19	4	15	2	22	3	17	3	26	2	23	2	21	3	17	3	20	3	15	5
chr04	26100001	26200000	4	17	4	25	4	17	4	20	4	22	8	23	3	25	4	22	2	23	8	25	3	21	4	23	4	24	2	20	4	22	5	23	4	24	7	23	5	21	4	25	3	21	6	20	6	20	2
chr04	26200001	26300000	1	5	1	4	1	5	3	64	2	71	1	4	3	55	1	6	3	63	1	3	2	64	3	59	1	4	0	7	2	67	1	6	3	66	1	4	1	6	2	4	3	65	2	5	1	6	3
chr04	26300001	26400000	0	1	0	1	0	1	2	14	2	13	0	1	2	13	0	1	2	14	0	2	2	16	2	12	0	1	1	0	2	14	0	1	2	14	0	1	0	1	0	1	3	12	0	1	0	1	3
chr04	26400001	26500000	1	1	1	1	1	1	0	46	0	53	1	1	0	51	1	1	0	50	1	1	0	46	0	48	2	1	0	3	0	54	2	1	0	52	1	1	1	1	1	1	0	51	1	1	1	2	0
chr04	26500001	26600000	0	14	1	22	0	18	1	36	2	42	0	19	2	42	0	18	2	38	0	16	3	41	1	38	0	21	1	14	2	39	0	15	2	47	1	23	0	12	1	23	1	38	1	13	0	18	2
chr04	26600001	26700000	4	38	2	31	4	26	5	117	4	137	3	43	4	130	3	44	6	130	2	48	4	136	5	122	5	39	2	38	5	128	5	39	6	144	4	29	8	44	3	42	4	146	2	28	2	53	5
chr04	26700001	26800000	5	10	1	17	2	5	1	24	1	26	1	14	1	29	2	13	2	26	1	20	1	23	1	24	0	12	1	5	1	27	1	13	1	27	1	15	1	11	2	17	1	29	1	14	2	7	1
chr04	26800001	26900000	0	5	1	7	0	4	3	38	3	37	1	6	3	35	0	7	2	36	2	6	0	33	4	37	1	5	0	8	2	34	1	6	3	36	0	8	2	6	3	7	1	33	2	7	1	6	2
chr04	26900001	27000000	19	45	19	47	19	35	8	58	12	54	19	45	12	63	22	40	9	70	19	53	11	53	10	59	20	34	6	36	11	57	19	50	11	53	20	42	19	40	22	36	9	58	18	54	17	37	11
chr04	27000001	27100000	7	4	10	6	9	7	1	5	1	7	8	4	1	10	9	5	1	6	8	7	1	8	0	10	8	4	0	2	0	7	10	6	1	7	8	5	6	6	11	8	0	7	8	8	7	4	0
chr04	27100001	27200000	5	12	4	5	5	9	3	6	3	10	6	6	1	11	4	4	5	6	5	5	3	6	4	8	5	6	2	0	4	4	6	5	4	9	5	7	6	7	5	7	2	6	5	6	6	6	4
chr04	27200001	27300000	12	30	13	30	13	15	6	39	7	42	12	35	7	38	13	40	8	31	13	42	7	24	10	41	13	37	7	4	9	39	12	37	12	45	11	34	14	37	14	40	5	21	14	34	12	33	5
chr04	27300001	27400000	4	16	6	16	4	16	2	14	3	22	5	18	2	15	4	16	2	17	4	15	3	19	3	17	2	15	7	4	1	17	3	18	3	25	6	17	3	15	3	19	2	19	5	15	4	18	3
chr04	27400001	27500000	9	9	13	11	11	9	2	19	3	16	9	8	3	25	7	7	5	17	7	10	2	14	3	20	9	6	8	2	3	23	9	13	3	19	10	11	10	11	9	10	4	15	12	7	7	10	2
chr04	27500001	27600000	5	31	6	28	6	28	1	30	3	31	8	29	3	31	4	30	4	33	4	32	1	32	3	32	4	28	5	19	2	31	3	26	2	31	5	29	5	30	5	30	4	28	4	30	4	26	3
chr04	27600001	27700000	6	3	7	4	7	4	2	124	2	123	7	3	2	125	7	3	2	125	7	3	2	125	2	123	10	5	9	3	2	124	8	5	2	126	10	3	6	3	6	3	1	125	6	4	7	3	2
chr04	27700001	27800000	34	31	34	35	36	19	5	92	6	82	38	32	7	91	35	28	7	88	39	31	4	81	4	88	39	31	18	11	4	84	35	25	6	85	30	36	36	30	40	31	4	71	41	25	41	32	2
chr04	27800001	27900000	11	10	11	10	11	15	3	50	3	46	11	8	3	50	9	14	3	52	11	8	2	49	3	51	11	12	10	15	3	49	10	6	3	55	13	13	11	10	11	11	4	50	13	8	10	12	6
chr04	27900001	28000000	11	14	15	14	11	11	2	109	4	108	14	16	2	108	14	18	2	112	13	21	0	104	2	107	19	22	13	13	2	101	12	14	3	108	15	16	14	20	16	16	1	106	17	15	17	15	0
chr04	28000001	28100000	24	11	23	9	23	12	20	16	2	18	23	12	4	19	22	14	18	16	28	15	5	14	2	18	23	17	18	15	17	20	25	16	3	14	23	19	26	19	27	16	6	13	22	17	26	18	21
chr04	28100001	28200000	8	16	10	20	6	13	3	20	4	15	8	16	2	17	6	15	2	16	10	14	2	19	5	14	8	16	12	10	7	14	7	18	2	16	10	15	7	14	6	12	1	17	6	13	6	13	3
chr04	28200001	28300000	5	8	6	14	5	9	0	22	0	14	5	7	0	18	5	7	0	19	6	9	0	17	1	17	5	9	7	3	0	17	5	5	0	19	6	10	5	9	5	5	0	20	5	5	6	3	0
chr04	28300001	28400000	12	1	10	0	12	4	3	7	1	8	11	0	2	9	10	4	4	9	11	0	2	9	3	8	9	3	11	0	1	7	10	1	1	8	11	5	12	0	13	1	1	8	12	1	12	1	1
chr04	28400001	28500000	8	6	9	8	8	5	2	52	5	40	10	16	2	42	9	5	5	42	10	5	3	42	6	41	9	6	8	11	0	46	9	6	5	54	11	8	8	10	9	8	4	53	8	12	9	9	1
chr04	28500001	28600000	5	0	4	2	3	0	1	64	3	70	4	1	3	70	3	0	3	69	3	1	1	64	5	74	3	4	2	10	3	72	3	1	3	75	4	0	5	2	4	2	3	64	3	3	3	2	1
chr04	28600001	28700000	25	20	28	24	25	18	20	27	16	28	25	23	9	32	30	28	17	27	22	23	8	39	16	29	27	19	23	22	16	27	31	19	12	34	19	7	24	20	28	24	16	29	25	25	28	23	11
chr04	28700001	28800000	22	30	24	42	22	44	13	33	10	46	27	54	6	33	22	30	13	40	26	36	10	39	6	49	27	42	22	36	11	43	26	39	10	37	4	12	26	33	23	47	8	45	21	32	26	38	7
chr04	28800001	28900000	11	64	19	49	14	53	3	117	8	124	24	48	6	131	25	53	3	137	14	67	5	112	4	147	19	47	18	42	3	111	27	56	7	152	2	26	18	46	18	54	5	122	16	58	20	66	3
chr04	28900001	29000000	13	14	15	12	12	11	3	38	4	47	14	12	4	49	11	13	4	37	13	23	4	44	7	44	13	14	13	10	5	41	17	13	5	51	5	4	13	7	14	12	3	45	15	11	13	14	3
chr04	29000001	29100000	14	10	16	3	17	12	8	28	7	35	16	3	7	37	17	7	9	33	16	19	9	34	11	40	18	13	16	3	9	29	20	12	9	27	6	4	21	14	15	14	5	27	20	12	15	5	9
chr04	29100001	29200000	19	4	17	5	17	3	4	17	2	16	17	3	2	18	18	6	3	15	17	4	2	16	2	15	17	9	16	4	2	19	17	3	3	20	13	9	17	7	17	6	3	16	17	5	16	4	3
chr04	29200001	29300000	33	46	37	38	41	35	4	47	3	35	33	37	6	36	32	43	5	45	35	37	5	48	10	36	36	37	38	41	3	36	31	37	6	44	32	39	35	37	36	39	3	42	38	40	38	34	3
chr04	29300001	29400000	17	15	17	16	17	15	4	11	4	13	17	11	4	15	17	13	4	13	17	14	4	14	4	11	17	15	17	18	4	12	17	16	4	17	10	11	17	19	17	19	4	11	17	16	16	12	5
chr04	29400001	29500000	47	12	47	16	45	7	33	5	33	5	50	16	35	4	47	12	37	4	50	10	28	4	32	4	47	12	49	11	29	7	47	16	35	11	17	14	52	14	55	14	29	5	50	11	52	15	24
chr04	29500001	29600000	24	14	28	14	29	17	11	41	8	50	29	11	12	42	32	15	13	50	30	21	16	58	12	34	35	15	29	24	9	49	31	13	11	66	31	15	36	19	33	16	10	54	35	16	32	16	6
chr04	29600001	29700000	4	6	5	4	7	6	10	14	8	17	4	8	9	12	7	6	8	15	7	6	14	16	11	16	5	5	2	5	11	17	5	7	12	16	18	7	5	5	6	6	9	12	6	5	5	5	8
chr04	29700001	29800000	8	28	6	38	7	18	10	46	11	38	9	36	12	34	8	29	11	42	7	32	11	28	14	41	7	33	9	30	9	37	7	26	12	28	9	37	8	31	9	24	12	28	7	33	7	29	10
chr04	29800001	29900000	15	10	17	11	16	9	5	13	5	12	15	14	9	11	17	12	5	18	21	8	4	11	7	11	18	13	15	14	6	11	14	11	11	17	27	12	14	9	16	11	1	14	11	10	16	14	7
chr04	29900001	30000000	29	9	33	11	36	8	19	21	10	18	36	8	17	25	31	12	14	15	31	12	13	21	17	19	31	13	27	12	19	15	31	16	16	25	81	16	27	10	38	15	11	24	34	9	35	9	14
chr04	30000001	30100000	5	32	2	37	4	29	4	34	4	30	4	17	4	36	3	16	4	34	6	32	5	30	2	22	6	21	3	21	3	20	3	23	2	38	20	16	4	19	2	24	5	17	3	14	3	33	4
chr04	30100001	30200000	8	7	8	7	5	5	10	30	10	32	9	8	11	31	8	8	10	26	8	11	10	35	12	40	9	6	5	8	8	27	8	11	10	29	82	20	7	8	7	6	8	33	7	9	9	11	9
chr04	30200001	30300000	7	2	9	2	6	2	4	9	3	7	6	2	4	8	7	4	4	10	8	3	3	7	3	9	7	2	6	2	4	9	7	3	4	8	144	8	8	3	8	3	3	5	7	3	9	2	4
chr04	30300001	30400000	5	9	6	7	5	8	1	23	1	30	4	13	0	27	6	7	1	21	5	10	0	26	4	34	8	6	3	8	3	29	6	9	3	35	41	30	6	8	6	7	0	31	7	8	9	8	1
chr04	30400001	30500000	9	16	11	14	11	12	6	75	4	92	13	16	2	99	10	14	6	71	9	16	3	92	5	90	14	22	10	14	7	62	9	17	4	101	28	14	9	21	12	18	2	109	11	14	10	18	8
chr04	30500001	30600000	11	27	12	26	11	30	2	13	2	17	14	34	2	11	12	26	3	14	12	24	2	12	2	14	13	27	12	25	2	12	13	35	2	14	33	56	16	27	11	26	2	9	18	26	14	25	2
chr04	30600001	30700000	19	11	21	9	20	10	2	9	0	8	18	8	0	7	22	10	0	9	17	7	0	7	0	6	18	9	19	6	0	7	19	8	0	10	114	13	18	6	17	8	0	8	18	3	22	8	0
chr04	30700001	30800000	40	9	38	9	38	10	1	8	1	7	38	10	1	7	38	10	2	8	39	9	2	7	2	11	37	9	38	9	3	9	37	8	1	8	41	11	38	10	37	9	1	6	39	9	39	10	1
chr04	30800001	30900000	54	16	57	13	56	14	11	10	12	13	57	13	9	10	59	14	9	13	57	12	8	13	13	12	54	14	70	20	9	12	52	11	12	13	46	18	54	12	53	13	7	13	54	11	51	12	8
chr04	30900001	31000000	0	7	4	9	3	7	3	7	13	27	0	7	15	35	0	6	5	11	3	8	13	29	12	26	2	10	40	11	1	7	2	9	12	33	49	25	2	10	2	10	9	30	1	9	3	10	3
chr04	31000001	31100000	0	18	0	18	0	18	0	18	0	5	0	18	0	2	0	18	0	18	0	18	0	2	0	3	0	18	20	9	0	18	0	18	0	6	47	4	0	18	0	18	0	7	0	18	0	18	0
chr04	31100001	31200000	96	8	96	7	98	5	96	6	0	29	99	6	0	30	97	7	97	5	96	10	1	29	1	37	101	7	84	10	97	8	95	8	0	30	62	27	97	6	96	4	0	30	96	8	93	6	99
chr04	31200001	31300000	31	11	28	15	27	15	28	10	2	131	27	13	2	127	26	11	27	14	27	13	1	137	3	132	25	15	67	13	24	14	26	11	1	133	72	16	28	13	28	14	2	125	31	14	28	12	28
chr04	31300001	31400000	38	17	40	16	38	7	38	22	20	52	39	12	22	53	38	6	36	11	36	16	23	54	22	53	40	27	99	19	37	24	40	19	21	47	97	20	38	20	36	20	22	57	38	20	36	21	36
chr04	31400001	31500000	111	33	136	42	119	29	106	33	19	68	119	26	22	59	124	23	114	21	116	32	17	62	23	74	119	22	92	52	88	26	111	24	13	75	97	44	115	32	101	30	20	54	101	24	115	26	103
chr04	31500001	31600000	55	11	128	6	55	11	53	14	0	9	56	15	0	11	52	5	55	12	55	14	1	5	1	6	58	13	85	4	53	18	53	18	2	15	89	12	52	12	54	17	1	16	56	19	54	14	52
chr04	31600001	31700000	44	10	85	13	45	12	43	10	8	9	41	7	11	10	41	10	41	12	44	10	9	10	9	10	44	13	49	12	43	9	37	9	8	9	51	13	41	12	42	9	8	10	40	11	44	12	44
chr04	31700001	31800000	17	13	42	22	18	17	50	25	10	84	51	24	12	89	50	23	48	25	18	27	6	85	13	88	19	19	30	22	48	21	21	16	10	81	32	29	22	15	17	23	9	83	19	21	20	24	49
chr04	31800001	31900000	30	5	27	4	27	5	90	13	3	46	89	14	3	63	93	12	88	15	31	4	3	55	4	50	27	5	27	3	90	15	28	6	3	64	30	4	28	3	30	5	4	47	27	3	27	5	90
chr04	31900001	32000000	7	28	4	10	4	27	39	25	9	65	43	24	14	67	41	22	35	20	6	25	4	57	9	65	5	18	4	11	37	25	6	26	5	56	4	20	7	24	8	27	10	56	5	28	6	29	38
chr04	32000001	32100000	11	23	18	24	11	21	72	15	14	29	74	24	12	30	77	22	74	18	13	31	15	31	13	26	11	18	7	27	76	17	13	21	12	31	11	17	13	20	16	21	9	20	13	24	18	26	72
chr04	32100001	32200000	10	19	8	17	8	22	56	14	5	23	52	15	3	21	54	17	57	18	8	15	3	24	5	22	8	18	7	20	62	23	9	15	4	23	7	15	8	14	8	18	5	25	8	21	7	12	58
chr04	32200001	32300000	42	15	44	24	41	14	32	25	17	31	28	23	16	31	32	22	31	22	35	21	13	28	17	29	42	21	42	19	34	26	42	14	17	24	46	20	41	17	38	23	17	28	38	10	38	24	35
chr04	32300001	32400000	18	21	18	25	18	25	8	13	15	39	6	13	14	39	8	16	7	16	16	26	8	38	16	42	21	29	22	26	7	11	21	24	15	42	20	25	19	20	18	23	17	29	21	23	21	26	6
chr04	32400001	32500000	2	5	2	5	2	5	2	15	0	24	3	17	4	24	3	10	2	17	2	4	0	24	0	24	6	7	2	6	3	13	2	5	0	26	2	4	2	4	2	5	0	20	2	6	2	6	5
chr04	32500001	32600000	14	19	13	26	12	13	8	9	7	11	14	15	5	8	9	23	9	16	9	12	9	14	8	14	10	10	10	9	8	19	10	17	8	13	10	17	11	15	10	18	10	13	11	11	11	17	8
chr04	32600001	32700000	2	11	2	8	1	14	4	2	0	11	2	13	0	14	1	11	4	4	2	9	0	10	1	11	2	9	1	8	4	4	4	9	0	10	3	12	3	11	2	14	0	13	2	8	3	12	4
chr04	32700001	32800000	11	27	11	32	6	29	12	9	6	31	9	30	5	33	13	34	12	11	13	35	10	41	6	33	16	28	12	32	15	7	15	34	11	43	13	34	18	29	18	33	5	33	20	23	13	38	11
chr04	32800001	32900000	3	8	5	10	3	5	14	12	6	16	6	12	5	10	4	10	16	10	4	11	2	16	6	19	3	9	3	9	10	8	6	8	2	12	4	10	2	8	6	10	4	18	3	5	5	12	15
chr04	32900001	33000000	3	4	6	4	3	4	3	3	0	9	5	3	1	11	3	2	3	2	3	7	0	9	0	10	3	4	3	4	3	4	3	4	3	8	3	4	3	4	4	4	0	8	3	3	3	3	3
chr04	33000001	33100000	5	3	12	28	7	14	6	9	10	37	11	41	10	43	9	43	5	8	10	39	10	40	10	44	4	6	4	15	6	10	5	7	10	48	6	10	5	15	10	39	10	33	4	15	13	22	7
chr04	33100001	33200000	12	8	25	21	12	16	8	3	21	33	29	39	19	31	33	27	8	5	24	37	21	27	22	26	16	10	17	10	10	3	17	8	24	26	17	17	20	8	26	27	21	43	18	13	34	31	7
chr04	33200001	33300000	10	4	9	2	9	4	6	0	21	10	1	3	20	12	0	8	6	0	10	3	14	9	14	9	9	3	9	3	6	0	8	4	23	11	9	3	9	1	9	1	20	9	9	3	9	3	6
chr04	33300001	33400000	12	8	13	5	14	6	1	2	2	3	1	7	1	4	1	6	2	3	11	5	1	5	2	1	13	7	13	9	1	1	11	7	1	2	12	6	13	4	11	5	2	2	12	9	11	6	1
chr04	33400001	33500000	5	1	5	1	5	1	4	10	1	8	7	7	1	5	4	6	7	10	5	1	1	9	1	10	5	2	5	2	5	10	5	0	1	6	5	0	4	2	4	0	1	6	5	1	4	2	4
chr04	33500001	33600000	11	3	12	4	12	2	12	4	3	4	10	6	3	4	10	5	11	2	12	6	9	2	3	4	12	3	11	2	12	3	12	4	3	3	12	4	12	6	12	3	3	2	12	4	13	2	11
chr04	33600001	33700000	2	0	2	3	2	2	5	4	0	5	0	2	0	4	1	1	4	6	2	3	0	1	0	6	1	5	1	2	4	2	1	8	0	7	2	5	1	1	1	3	0	4	1	6	1	1	3
chr04	33700001	33800000	2	10	2	17	4	12	3	17	2	15	3	14	1	18	4	11	3	10	3	15	1	20	2	18	3	13	3	12	4	14	4	13	3	19	3	16	4	18	3	15	5	13	3	15	5	10	4
chr04	33800001	33900000	3	21	3	25	1	23	10	10	1	18	1	25	2	23	1	22	10	11	2	24	3	11	1	11	2	18	2	20	10	12	3	23	6	17	2	26	2	22	2	19	7	24	1	20	2	20	11
chr04	33900001	34000000	3	3	3	5	3	9	5	8	2	13	1	4	2	13	3	5	5	9	4	5	2	14	2	16	3	8	3	6	5	8	3	8	3	7	4	8	3	6	3	8	3	8	3	6	4	7	5
chr04	34000001	34100000	1	6	1	14	0	9	2	10	0	9	0	14	0	11	0	14	2	10	0	12	0	6	0	10	0	14	0	9	3	10	0	9	4	11	0	10	0	13	0	8	4	7	1	11	0	13	1
chr04	34100001	34200000	1	22	6	19	3	20	2	0	0	3	5	24	0	3	6	20	2	0	4	20	2	3	0	3	3	14	6	20	2	0	5	22	8	0	4	17	3	21	4	19	8	0	2	16	2	21	2
chr04	34200001	34300000	4	7	2	8	2	8	5	0	2	2	1	3	2	2	2	4	5	0	3	6	1	2	1	2	2	8	2	6	5	0	2	6	4	1	3	7	3	5	4	5	4	1	2	4	2	6	5
chr04	34300001	34400000	10	3	11	2	13	2	5	2	2	3	11	4	2	4	10	3	5	2	14	2	2	6	2	4	13	3	11	2	5	2	13	5	6	1	12	3	11	3	13	2	6	0	9	3	12	7	5
chr04	34400001	34500000	4	3	8	3	3	2	2	0	2	3	4	3	4	3	7	3	2	0	8	3	4	3	4	3	3	1	3	1	2	0	3	2	7	1	3	1	4	2	6	3	6	1	4	1	5	3	2
chr04	34500001	34600000	6	27	8	23	8	27	2	2	1	7	4	26	1	4	9	25	2	2	15	27	1	4	1	3	7	25	5	28	1	1	5	28	2	2	8	31	5	28	6	33	2	2	7	22	8	32	2
chr04	34600001	34700000	2	21	3	17	2	18	4	3	5	46	2	27	4	51	3	15	2	2	2	24	4	52	3	51	3	25	5	28	2	3	2	24	2	4	3	18	2	19	2	22	4	3	2	27	2	21	2
chr04	34700001	34800000	1	19	5	0	0	15	6	0	1	18	0	16	1	22	5	0	6	0	0	20	0	22	1	21	1	16	0	20	6	0	0	21	6	0	5	0	0	23	0	22	6	1	0	11	3	19	6
chr04	34800001	34900000	3	13	4	10	2	13	6	5	1	13	2	10	2	12	3	9	6	5	2	12	1	12	1	13	3	13	2	11	6	5	2	12	4	4	4	9	2	13	3	12	4	4	3	13	2	11	6
chr04	34900001	35000000	22	25	16	17	18	19	16	11	13	19	32	23	9	27	17	21	17	9	26	38	11	22	9	20	20	30	21	40	18	18	17	29	14	12	16	12	25	32	21	36	14	6	21	32	24	25	14
chr04	35000001	35100000	4	15	7	6	7	4	6	7	4	13	2	13	3	9	8	6	7	7	5	17	3	22	4	16	5	12	3	8	7	8	6	11	4	9	7	5	6	10	5	16	4	6	2	13	5	11	4
chr04	35100001	35200000	7	4	11	53	11	53	4	0	0	2	6	6	0	2	11	53	4	0	4	8	0	3	0	2	6	8	4	8	4	0	7	6	4	0	11	54	4	7	8	7	4	0	7	7	9	4	4
chr04	35200001	35300000	2	5	1	7	0	10	3	0	1	2	2	4	1	1	1	5	3	0	2	5	1	1	1	2	2	4	3	3	3	0	2	4	3	0	1	8	2	2	2	5	3	0	3	6	2	5	3
chr05	1	100000	51	19	48	23	53	23	2	25	2	25	66	39	2	25	68	28	3	28	49	26	3	27	1	29	52	20	65	27	2	34	51	27	3	27	50	27	50	29	55	20	2	24	49	20	50	20	2
chr05	100001	200000	58	10	58	10	61	10	1	9	1	10	83	10	1	11	86	9	1	11	58	11	2	8	1	8	58	5	87	8	1	9	57	8	1	9	61	7	58	9	57	10	1	8	59	7	59	10	2
chr05	200001	300000	6	1	7	1	6	1	7	1	7	9	54	8	7	4	55	5	7	3	8	1	7	4	11	4	8	1	55	5	10	5	7	1	7	2	8	1	8	1	8	1	8	2	8	1	8	1	8
chr05	300001	400000	1	6	1	6	1	3	2	6	5	10	24	3	3	6	26	4	5	5	2	8	2	3	5	18	1	0	25	4	3	6	3	7	4	15	5	7	4	8	1	4	3	9	2	3	2	6	3
chr05	400001	500000	13	4	10	4	13	4	3	7	4	11	46	10	5	8	44	14	5	9	10	7	4	11	4	7	12	8	45	7	4	7	12	11	6	12	12	7	12	7	11	8	3	6	12	5	13	9	2
chr05	500001	600000	26	5	29	8	29	7	4	10	5	9	43	4	6	9	44	2	5	10	28	4	5	9	6	9	26	3	43	3	5	9	24	7	5	10	24	5	24	7	26	3	6	8	25	4	24	5	5
chr05	600001	700000	31	18	35	13	31	16	6	33	7	27	59	10	4	30	59	13	5	25	30	18	2	22	8	25	34	15	59	10	4	27	36	12	3	26	35	28	32	17	33	15	3	20	31	15	30	11	4
chr05	700001	800000	21	47	36	42	45	67	12	30	13	37	50	31	12	36	53	14	12	33	36	46	12	29	14	32	32	35	47	14	13	34	19	31	14	32	35	43	33	53	43	47	11	32	24	38	31	45	8
chr05	800001	900000	51	13	52	10	52	11	14	15	15	14	96	22	15	14	97	20	15	11	51	12	15	13	14	11	53	11	99	21	14	14	56	12	15	15	52	13	52	11	50	11	15	15	53	11	51	9	13
chr05	900001	1000000	70	6	71	4	72	7	16	13	12	10	78	3	16	10	70	3	17	14	72	4	9	17	15	10	74	7	78	2	17	13	72	6	9	15	71	5	73	6	70	4	9	14	70	3	70	3	16
chr05	1000001	1100000	87	22	79	24	81	22	7	34	5	31	48	30	7	32	87	23	9	33	85	20	7	33	8	35	84	18	50	33	9	29	86	21	8	31	85	20	85	24	78	23	8	32	87	20	84	25	8
chr05	1100001	1200000	30	29	14	3	31	28	5	8	7	12	12	3	7	9	28	31	6	8	32	31	6	9	6	9	30	31	15	5	6	7	28	31	6	8	30	27	31	29	31	30	3	7	32	29	29	28	3
chr05	1200001	1300000	3	65	7	15	2	65	7	16	5	18	8	11	7	16	3	64	3	15	2	68	6	19	5	14	1	60	5	13	6	17	4	65	7	20	5	69	5	67	5	63	8	16	3	66	2	61	6
chr05	1300001	1400000	33	30	50	21	36	28	13	18	25	23	56	23	22	23	32	31	17	20	28	30	24	21	25	22	35	30	52	25	14	21	35	32	22	22	34	32	37	32	36	27	20	24	32	25	36	34	8
chr05	1400001	1500000	5	25	5	3	5	27	2	6	2	7	9	3	5	9	6	25	3	8	6	24	3	6	3	6	6	25	7	2	3	6	6	25	3	6	5	25	7	26	5	24	4	8	7	26	6	25	2
chr05	1500001	1600000	46	34	11	18	45	46	14	27	12	25	31	35	13	34	52	40	14	36	50	40	14	26	15	29	52	37	10	16	16	37	50	51	14	25	52	48	47	55	48	53	13	22	49	49	49	46	12
chr05	1600001	1700000	70	33	23	35	69	34	25	36	24	29	71	26	13	34	70	36	23	31	72	28	8	37	11	42	68	31	19	35	20	30	71	36	21	30	67	27	71	41	73	30	16	25	70	25	74	24	20
chr05	1700001	1800000	78	46	3	36	75	41	4	48	3	55	79	50	3	57	70	35	2	48	80	50	2	51	3	53	74	40	5	35	2	49	72	45	4	50	73	47	70	47	73	43	2	50	73	45	71	43	0
chr05	1800001	1900000	26	25	12	32	50	20	3	37	3	31	52	20	3	36	25	32	3	33	25	25	1	42	7	35	23	28	14	23	3	44	25	37	2	47	22	46	27	34	24	11	2	41	27	43	24	39	2
chr05	1900001	2000000	31	16	30	17	69	22	13	34	12	32	68	21	13	28	27	21	11	39	24	26	12	27	13	34	26	28	26	18	13	32	25	32	13	38	29	19	28	20	27	24	13	25	26	16	26	20	11
chr05	2000001	2100000	36	38	38	48	73	24	20	54	24	48	76	52	24	45	37	27	24	25	36	51	28	40	28	48	35	43	35	39	19	56	37	41	25	57	38	40	32	32	38	28	23	31	34	40	35	47	25
chr05	2100001	2200000	25	21	25	17	69	16	3	26	8	27	72	20	7	39	25	15	2	24	20	13	2	37	5	30	25	10	23	11	4	26	25	16	2	28	26	22	23	14	30	25	3	27	25	18	29	22	1
chr05	2200001	2300000	7	12	8	14	18	15	4	23	5	13	12	12	3	15	6	18	2	15	8	14	2	15	2	8	9	18	8	18	7	16	5	19	1	14	8	17	9	13	7	13	0	13	6	11	9	22	7
chr05	2300001	2400000	19	10	4	8	14	11	4	19	4	21	17	8	4	21	6	9	4	26	17	12	4	22	4	20	17	13	4	6	4	24	17	12	4	24	4	7	18	7	16	9	6	19	18	8	15	5	4
chr05	2400001	2500000	6	40	10	35	5	36	3	42	4	54	8	44	4	43	7	31	5	54	7	46	3	43	2	40	4	39	6	33	2	44	3	37	3	47	5	34	4	40	7	44	3	42	4	41	8	52	2
chr05	2500001	2600000	9	6	0	7	6	10	3	57	1	62	8	5	0	57	2	7	0	56	8	8	0	62	0	60	9	10	4	6	0	59	7	4	2	58	0	7	10	8	11	10	0	54	8	6	8	8	0
chr05	2600001	2700000	39	11	2	11	38	5	1	89	7	93	39	6	3	93	1	5	3	89	39	10	3	88	3	89	39	12	1	9	4	95	39	12	5	100	1	9	39	8	37	9	5	96	38	9	39	10	4
chr05	2700001	2800000	60	11	10	6	61	6	2	19	3	11	61	6	4	11	9	8	3	21	57	7	4	9	4	12	59	7	8	7	2	14	63	6	3	10	9	8	57	7	56	9	4	10	58	9	57	4	3
chr05	2800001	2900000	6	8	0	0	7	8	3	4	2	5	6	8	2	6	1	0	2	3	7	8	2	3	2	12	6	9	2	9	2	3	6	8	2	3	0	0	6	8	6	8	2	3	6	14	7	10	2
chr05	2900001	3000000	10	23	7	8	10	22	4	10	4	8	11	18	4	9	5	7	5	10	11	19	5	6	6	11	10	20	10	20	6	7	13	17	7	12	6	8	9	19	8	18	7	9	11	16	10	19	4
chr05	3000001	3100000	45	60	23	27	47	62	10	54	12	41	46	63	12	47	23	25	7	50	43	49	9	44	10	45	45	64	27	25	8	54	43	63	13	49	25	31	44	61	42	64	9	44	45	54	45	58	6
chr05	3100001	3200000	9	8	4	2	10	8	0	21	0	23	8	4	0	22	8	7	0	19	9	6	0	20	0	23	8	7	6	9	1	25	9	3	1	20	5	8	8	6	9	4	0	20	9	6	8	10	0
chr05	3200001	3300000	5	3	3	6	5	3	3	7	4	8	6	4	4	6	7	3	3	6	5	4	3	6	3	7	6	4	3	3	3	8	6	3	5	7	3	2	6	3	4	5	5	5	5	2	4	2	6
chr05	3300001	3400000	15	48	13	47	12	50	7	33	7	45	17	44	10	45	13	52	7	40	13	40	9	49	11	40	17	45	13	52	6	43	12	38	8	40	19	41	11	43	16	36	8	36	15	49	18	41	8
chr05	3400001	3500000	3	5	4	8	3	6	2	6	8	7	5	19	11	7	5	13	2	7	1	3	3	7	12	9	3	5	4	5	2	6	2	5	1	7	1	4	2	18	1	18	1	6	5	12	1	7	2
chr05	3500001	3600000	9	43	17	32	5	31	2	49	5	58	7	33	3	50	15	38	3	57	7	35	5	55	2	47	7	32	4	41	4	41	8	41	4	59	21	41	5	42	8	36	1	54	8	40	9	32	2
chr05	3600001	3700000	10	7	6	13	4	8	0	59	1	43	6	9	5	51	8	9	0	51	8	9	0	58	1	57	5	9	5	7	1	69	8	8	2	55	5	10	4	8	5	10	0	43	7	9	8	5	1
chr05	3700001	3800000	0	3	3	3	0	3	1	6	4	5	1	4	4	6	5	3	2	4	3	2	2	5	4	3	3	2	2	5	5	5	2	2	5	4	2	3	3	2	3	2	2	4	3	2	3	2	1
chr05	3800001	3900000	28	3	30	4	32	5	3	14	2	10	30	6	2	18	29	2	3	14	31	3	2	14	3	18	31	5	31	2	2	11	30	3	2	17	31	2	28	2	30	4	4	16	30	3	32	3	2
chr05	3900001	4000000	36	26	40	27	39	13	4	58	5	51	38	18	6	56	41	11	5	44	38	19	6	37	8	60	37	24	37	13	8	45	37	19	2	55	37	18	35	15	36	30	10	39	35	21	37	33	7
chr05	4000001	4100000	65	16	55	37	64	26	2	50	5	45	66	22	5	31	58	31	6	42	60	41	1	37	5	45	62	21	62	33	2	36	61	36	7	41	62	31	58	36	61	21	8	46	61	15	64	16	2
chr05	4100001	4200000	75	32	79	31	74	32	0	56	1	42	78	25	0	50	72	28	0	51	77	23	1	43	0	51	74	24	73	26	0	54	73	27	2	51	73	31	74	18	75	28	0	47	75	26	71	26	2
chr05	4200001	4300000	47	13	45	14	44	9	6	81	4	88	50	12	5	76	47	15	6	82	47	14	5	96	3	82	49	13	43	11	4	83	46	13	4	97	45	13	44	18	44	11	4	61	44	17	45	11	7
chr05	4300001	4400000	13	19	10	19	13	19	8	25	10	28	14	18	7	25	12	20	8	24	12	17	9	24	10	37	12	13	14	22	10	37	11	17	8	40	11	19	17	20	11	18	10	25	11	19	13	17	6
chr05	4400001	4500000	21	46	21	53	15	42	17	42	24	45	14	69	18	47	27	54	15	44	20	65	17	31	20	40	18	47	14	57	22	38	15	55	24	58	24	48	17	52	23	52	19	44	15	55	25	49	15
chr05	4500001	4600000	5	10	6	7	7	12	2	19	4	43	6	10	2	18	7	5	1	18	6	3	2	14	1	20	4	4	7	12	1	12	6	5	5	20	5	6	6	7	5	14	7	31	3	9	6	10	2
chr05	4600001	4700000	7	14	6	14	8	11	4	20	3	21	6	16	6	19	9	12	5	23	5	8	4	17	4	18	8	15	7	11	4	26	7	7	4	23	11	12	7	10	8	10	3	24	8	6	9	7	5
chr05	4700001	4800000	13	28	9	30	8	19	16	33	14	31	9	25	13	23	11	28	13	25	9	21	12	34	12	34	13	16	9	24	8	25	11	28	14	25	10	20	11	20	12	23	8	31	9	21	12	23	13
chr05	4800001	4900000	0	9	0	7	0	10	2	87	3	74	0	6	3	72	0	7	1	83	0	9	1	74	5	101	0	7	0	7	2	82	0	9	3	106	0	9	0	13	0	16	0	77	0	7	0	16	3
chr05	4900001	5000000	4	5	5	5	2	4	4	23	6	45	5	7	6	39	3	6	3	36	4	6	2	28	4	26	4	6	2	5	3	38	5	6	5	34	5	5	4	7	3	7	4	34	4	9	3	12	5
chr05	5000001	5100000	2	9	2	8	0	14	6	45	2	42	1	16	1	44	0	11	9	53	1	14	5	47	3	47	1	11	2	13	4	49	1	11	2	59	1	10	1	10	3	14	5	46	1	13	1	18	4
chr05	5100001	5200000	5	23	5	10	5	10	7	49	5	39	5	7	5	53	5	12	6	38	5	21	3	73	6	38	4	12	6	16	5	63	5	27	3	71	6	14	6	21	2	8	4	47	4	6	1	9	5
chr05	5200001	5300000	0	8	2	11	1	9	2	29	2	27	1	8	1	32	1	10	4	35	2	11	3	25	4	33	0	10	4	8	5	29	1	10	4	28	4	6	1	10	1	12	4	31	1	10	1	7	2
chr05	5300001	5400000	1	2	1	3	1	1	3	12	4	13	1	1	2	10	0	3	2	7	2	2	3	10	7	11	1	2	0	2	3	8	2	2	2	14	1	2	1	2	1	2	4	13	1	2	1	2	5
chr05	5400001	5500000	19	6	23	7	23	7	6	21	7	14	20	10	9	16	20	11	5	17	21	14	6	13	5	16	23	6	20	10	8	15	22	8	6	16	21	11	25	6	24	10	5	14	18	9	23	9	1
chr05	5500001	5600000	37	19	36	19	34	10	15	32	10	26	32	20	13	25	24	16	17	30	32	16	12	33	13	34	35	21	27	22	11	26	34	18	16	35	30	22	30	16	34	17	10	26	32	19	31	18	15
chr05	5600001	5700000	21	43	29	70	27	42	7	41	4	61	17	41	10	79	25	66	9	61	28	65	7	66	9	56	24	41	28	61	6	63	22	38	7	82	24	36	13	36	35	64	11	62	20	43	37	67	5
chr05	5700001	5800000	19	70	17	59	13	59	12	67	9	69	19	62	8	54	14	55	11	51	19	84	8	59	8	77	16	58	15	39	9	66	18	62	9	101	13	65	14	71	18	65	9	63	13	65	21	60	8
chr05	5800001	5900000	31	20	29	19	30	21	2	12	5	12	29	21	4	18	26	25	3	16	28	22	5	17	3	18	24	16	28	22	3	13	26	22	6	14	26	25	30	22	29	19	4	16	29	16	29	22	4
chr05	5900001	6000000	18	19	14	16	15	16	6	15	6	20	15	17	6	18	12	19	8	24	16	14	6	14	4	23	17	13	10	22	6	25	16	15	8	27	10	19	17	19	15	18	6	23	16	11	16	17	6
chr05	6000001	6100000	11	37	15	48	11	44	6	66	5	49	10	46	7	62	5	114	6	41	13	50	8	59	9	56	9	40	4	109	7	64	8	40	8	68	7	117	15	44	13	31	10	44	12	41	19	23	6
chr05	6100001	6200000	12	50	11	53	10	63	3	265	5	275	15	73	5	256	65	99	4	275	12	80	4	270	5	280	9	59	62	93	3	276	9	63	5	284	64	96	7	56	8	62	5	259	11	55	11	70	2
chr05	6200001	6300000	13	34	13	37	13	26	4	116	2	122	12	27	2	124	28	75	2	119	12	38	3	121	1	113	10	31	30	73	3	115	13	28	4	125	30	77	13	35	12	28	3	116	13	28	11	38	3
chr05	6300001	6400000	7	14	6	16	8	16	8	25	4	34	8	17	4	28	10	20	8	29	8	17	5	27	8	33	8	18	7	25	8	27	10	16	7	40	8	26	9	15	9	14	3	33	7	18	9	18	3
chr05	6400001	6500000	3	5	4	6	2	5	2	44	0	32	3	6	2	45	17	31	2	38	3	5	3	44	2	40	2	6	18	26	2	42	3	5	5	44	19	28	3	5	4	6	1	38	1	5	2	6	5
chr05	6500001	6600000	4	11	7	10	2	10	0	28	0	29	2	6	2	35	4	15	1	34	3	11	0	25	0	30	5	10	3	15	0	30	3	10	1	21	6	18	3	12	4	13	1	17	2	10	5	10	1
chr05	6600001	6700000	6	30	10	30	8	24	3	45	1	45	8	18	3	42	8	16	2	45	7	21	1	38	2	38	10	22	8	22	1	36	7	14	3	47	9	26	11	26	9	20	1	36	9	18	8	22	1
chr05	6700001	6800000	5	17	10	17	9	13	7	23	7	21	8	13	6	25	7	14	10	28	10	17	6	21	8	25	9	20	9	15	7	26	9	16	7	27	6	14	9	19	7	16	5	24	9	17	13	15	7
chr05	6800001	6900000	15	50	19	65	12	36	7	53	10	40	14	47	5	43	8	6	10	40	14	48	8	49	9	52	12	64	8	12	8	44	12	49	6	46	9	6	14	43	15	69	9	38	11	43	19	47	8
chr05	6900001	7000000	2	42	4	26	4	32	9	28	11	42	4	32	5	40	5	5	10	32	2	31	7	32	6	35	3	44	5	2	7	30	5	31	9	35	6	2	3	29	4	44	7	36	3	40	3	37	9
chr05	7000001	7100000	14	20	19	28	14	18	31	18	20	20	11	12	19	21	13	8	23	25	17	24	25	25	28	22	16	19	14	8	17	23	16	20	30	25	8	23	19	23	16	30	26	22	12	31	17	21	23
chr05	7100001	7200000	12	31	9	23	10	35	11	30	12	17	7	13	10	16	7	10	12	39	8	26	17	37	8	21	7	30	10	19	13	34	8	19	12	22	8	16	7	25	10	31	8	21	8	27	9	34	11
chr05	7200001	7300000	4	6	5	6	4	4	8	8	9	6	9	4	9	8	8	2	10	8	4	4	9	10	8	6	4	10	13	3	8	8	4	6	8	7	8	1	4	9	3	5	9	7	3	5	4	5	9
chr05	7300001	7400000	7	21	3	15	4	16	6	28	8	25	3	15	8	30	4	12	6	29	4	18	8	22	8	25	5	17	3	11	7	31	4	21	8	25	4	12	2	20	3	21	8	26	3	21	6	17	9
chr05	7400001	7500000	15	41	17	37	16	38	4	23	6	5	19	36	4	18	18	34	5	16	15	36	4	19	3	18	16	38	14	37	3	19	17	37	4	16	19	39	17	34	16	39	3	19	17	35	16	35	3
chr05	7500001	7600000	6	17	10	25	5	18	7	23	6	21	14	21	6	23	12	25	6	25	11	21	7	21	5	22	8	23	10	21	5	25	9	22	5	33	11	23	6	18	7	19	5	23	9	14	9	18	3
chr05	7600001	7700000	27	28	25	30	29	29	19	34	24	39	14	37	23	38	17	29	21	30	29	30	24	32	25	37	27	30	17	31	19	39	24	26	25	43	23	29	16	24	27	30	22	33	27	25	31	31	21
chr05	7700001	7800000	16	14	12	20	16	23	15	30	15	47	19	26	10	27	16	21	11	33	18	26	14	38	13	36	14	18	14	30	11	42	16	23	13	40	15	27	14	25	18	22	10	29	17	17	12	26	13
chr05	7800001	7900000	14	24	13	16	9	19	10	30	11	20	9	15	11	35	9	15	13	25	12	17	9	21	11	24	10	20	10	29	10	31	15	13	12	20	9	35	11	15	12	16	9	19	10	14	12	15	10
chr05	7900001	8000000	16	9	17	9	18	10	5	11	4	11	19	10	5	17	18	10	4	10	16	14	4	10	6	11	16	14	19	8	5	16	18	11	5	12	16	9	18	8	17	10	2	10	17	11	19	11	2
chr05	8000001	8100000	13	8	13	7	12	9	3	16	4	11	12	8	3	14	11	10	3	13	13	7	4	22	2	9	15	8	10	9	4	16	14	8	6	15	14	9	15	10	13	9	3	18	14	10	14	6	4
chr05	8100001	8200000	26	43	26	37	26	33	17	50	16	54	27	37	19	45	27	40	17	52	29	40	12	55	13	56	24	38	25	39	15	56	28	42	19	57	27	43	30	45	28	41	14	55	29	39	28	43	15
chr05	8200001	8300000	17	35	18	37	18	43	17	33	15	35	18	43	18	37	10	43	18	36	11	40	19	36	14	33	19	40	15	42	18	33	21	48	15	37	18	51	18	49	17	38	14	25	15	40	18	33	12
chr05	8300001	8400000	58	40	65	60	56	30	17	46	18	50	71	45	16	47	64	42	13	50	68	44	15	41	13	50	62	45	59	41	16	41	65	42	21	53	64	46	74	48	73	49	16	36	70	44	73	43	11
chr05	8400001	8500000	20	29	16	29	19	23	8	32	10	29	18	24	7	27	18	29	8	26	18	23	8	31	9	28	14	27	18	27	7	26	15	28	11	32	18	26	18	31	13	26	6	29	15	27	13	27	5
chr05	8500001	8600000	13	38	11	45	9	28	11	108	11	124	12	41	8	130	10	38	9	113	12	37	7	114	13	123	12	41	10	36	8	90	9	38	10	122	124	100	10	40	9	38	6	99	9	34	10	36	9
chr05	8600001	8700000	15	49	21	36	23	34	2	26	24	27	19	56	16	30	12	47	3	27	25	36	6	28	14	39	12	26	11	40	4	34	15	16	15	27	89	33	17	33	19	51	16	35	16	47	14	37	7
chr05	8700001	8800000	12	86	10	78	11	74	7	29	6	36	12	67	4	31	14	71	5	33	6	84	3	30	10	28	14	66	2	81	5	32	11	83	4	31	31	78	5	75	3	81	4	36	7	86	14	73	3
chr05	8800001	8900000	25	91	28	92	30	91	27	109	22	119	33	102	38	117	30	86	26	105	37	92	26	116	26	113	23	92	26	90	31	118	34	92	36	119	122	121	40	88	36	100	24	116	30	93	31	89	23
chr05	8900001	9000000	14	14	13	14	16	18	5	29	3	23	15	19	3	27	16	18	3	22	16	16	3	23	3	20	16	11	15	13	4	29	15	19	3	27	79	22	15	17	15	13	3	29	15	13	17	16	3
chr05	9000001	9100000	3	10	4	9	3	9	6	26	6	27	3	8	4	31	6	17	6	28	3	10	6	38	6	33	5	16	2	17	6	33	4	6	6	32	93	45	3	9	4	6	5	21	3	9	4	10	9
chr05	9100001	9200000	0	0	0	1	0	0	1	7	0	16	0	0	1	16	0	0	1	10	0	0	1	8	1	23	0	0	0	0	0	7	0	0	0	12	123	2	0	0	0	0	0	8	0	0	0	0	1
chr05	9200001	9300000	5	12	2	15	0	10	7	53	8	63	2	16	5	59	4	15	12	55	1	25	11	61	8	63	5	19	4	21	10	58	3	15	9	55	127	47	0	9	0	11	8	53	7	17	1	10	8
chr05	9300001	9400000	1	3	2	5	1	3	10	31	10	30	2	1	12	41	4	1	10	43	2	3	11	32	12	29	2	3	0	1	11	27	4	2	13	35	108	15	0	1	2	3	11	32	1	4	1	5	11
chr05	9400001	9500000	5	25	6	23	3	37	7	72	7	82	5	23	9	80	6	18	10	61	5	17	10	73	13	81	8	29	5	28	7	77	9	30	11	84	99	74	5	31	7	19	11	87	4	22	5	33	7
chr05	9500001	9600000	1	9	3	19	4	13	11	43	12	51	3	9	10	53	3	10	11	49	7	13	8	46	15	51	3	10	4	8	10	47	3	8	12	46	91	71	4	7	5	14	9	41	4	16	6	9	10
chr05	9600001	9700000	15	22	14	18	11	16	11	44	9	42	14	20	10	42	12	18	14	54	14	13	11	47	11	40	12	12	13	13	9	36	13	10	11	42	13	125	12	11	11	11	9	42	11	10	12	10	13
chr05	9700001	9800000	6	19	5	12	4	12	23	44	21	39	8	16	20	46	6	20	22	57	7	21	28	49	25	45	7	15	6	18	24	48	6	22	26	57	12	136	5	17	4	17	19	57	6	19	6	14	21
chr05	9800001	9900000	13	31	19	38	13	29	43	126	34	139	20	43	27	148	15	42	43	136	19	47	35	151	38	135	13	38	11	37	36	138	16	41	45	134	22	126	21	39	16	43	44	125	16	35	20	41	44
chr05	9900001	10000000	2	43	5	51	0	46	6	132	9	133	2	57	14	133	2	62	15	137	1	58	7	122	14	147	6	59	6	52	8	144	4	51	15	149	9	155	4	56	3	56	6	107	3	46	4	59	9
chr05	10000001	10100000	9	74	5	81	3	78	11	164	9	162	6	74	41	168	6	84	7	168	6	98	40	165	39	173	3	81	7	82	12	154	4	87	11	184	9	194	4	80	4	90	10	141	3	76	5	86	16
chr05	10100001	10200000	13	49	15	51	15	44	19	108	16	88	15	53	18	73	17	39	18	99	18	47	17	85	17	99	10	51	14	40	21	101	11	45	20	102	23	151	12	44	12	42	15	78	12	45	17	43	18
chr05	10200001	10300000	3	14	1	23	1	10	9	59	9	62	2	16	9	66	3	17	8	58	4	17	14	54	10	52	4	17	2	20	8	59	3	17	9	58	10	102	3	18	4	14	10	57	2	21	3	17	8
chr05	10300001	10400000	17	41	13	42	16	42	17	112	12	134	16	40	15	122	16	30	13	124	14	42	16	129	18	134	13	41	16	31	16	145	15	36	16	139	26	238	14	44	15	46	13	128	19	46	12	38	16
chr05	10400001	10500000	12	47	12	48	11	38	16	76	17	68	9	50	16	81	11	40	16	88	11	43	13	60	19	79	9	50	12	51	18	71	8	45	23	81	43	169	12	54	9	45	21	64	14	48	11	48	15
chr05	10500001	10600000	3	64	8	75	3	56	16	148	15	139	5	70	19	145	3	63	12	153	4	76	18	145	14	158	5	71	3	56	17	157	3	41	14	163	54	172	2	61	2	65	14	121	1	70	3	75	13
chr05	10600001	10700000	6	37	7	36	8	29	10	55	10	59	9	32	13	55	6	30	15	61	7	35	10	58	11	60	7	33	8	32	9	57	7	30	13	67	27	80	7	27	8	28	11	48	7	31	8	39	12
chr05	10700001	10800000	3	21	3	22	6	11	3	70	7	48	6	16	8	46	5	23	7	58	6	20	4	54	7	57	6	21	6	20	6	59	6	20	4	62	11	81	4	18	5	23	8	51	6	14	3	22	4
chr05	10800001	10900000	6	27	6	30	6	24	10	82	12	81	6	34	12	85	7	34	8	78	6	28	10	82	9	86	6	32	7	33	11	75	8	37	16	92	6	103	6	29	8	41	15	69	5	30	5	40	10
chr05	10900001	11000000	4	10	0	13	0	11	12	77	15	81	4	14	15	72	2	13	15	70	0	11	14	73	13	80	3	16	2	11	14	76	0	15	14	76	2	114	2	10	0	15	15	68	2	10	0	12	13
chr05	11000001	11100000	2	5	2	5	2	6	5	52	4	48	2	7	6	44	1	5	5	46	1	4	5	42	4	57	2	5	2	5	5	36	1	5	6	52	6	53	2	9	1	5	6	35	1	6	4	7	5
chr05	11100001	11200000	1	31	4	43	1	33	5	51	2	56	4	35	2	55	1	26	4	57	4	37	3	56	2	43	2	37	3	36	4	61	1	46	4	60	1	72	3	34	2	40	3	43	5	47	2	31	2
chr05	11200001	11300000	9	28	6	23	9	20	6	51	5	58	11	27	7	66	4	30	11	46	5	22	8	63	6	67	4	25	6	28	6	51	6	26	4	61	12	56	5	29	9	26	4	53	7	26	12	32	5
chr05	11300001	11400000	3	12	2	12	2	9	9	37	8	37	1	14	7	33	1	11	6	40	1	11	6	41	8	31	2	12	2	11	7	37	1	8	7	49	6	55	3	11	1	13	10	35	2	15	2	10	5
chr05	11400001	11500000	1	10	1	9	1	10	3	30	1	24	2	10	2	31	1	13	3	29	2	15	2	22	1	25	1	13	1	15	1	25	2	10	2	26	5	143	1	9	1	12	5	25	1	10	1	10	1
chr05	11500001	11600000	4	20	5	19	5	22	4	40	2	47	6	17	2	45	5	19	5	41	4	20	4	49	2	38	3	18	4	21	3	35	3	19	8	45	3	58	4	22	5	21	2	46	4	25	5	26	3
chr05	11600001	11700000	0	4	1	2	2	2	8	56	12	62	1	3	10	61	3	1	12	58	2	1	13	56	9	57	3	4	3	2	12	56	3	2	13	64	2	130	3	3	2	4	12	44	2	4	2	2	10
chr05	11700001	11800000	1	5	0	5	0	7	4	27	7	31	1	8	4	36	0	9	4	31	0	10	3	33	6	32	0	6	0	8	4	30	1	8	4	35	6	217	0	5	0	10	4	31	0	6	0	8	12
chr05	11800001	11900000	1	2	0	9	1	6	0	81	8	75	0	2	4	63	0	3	3	56	1	6	1	117	2	87	0	6	2	15	0	63	1	5	2	57	3	153	1	7	0	6	2	84	1	5	0	4	0
chr05	11900001	12000000	6	18	13	9	8	14	11	54	12	54	16	25	12	58	12	8	8	53	10	16	6	58	11	65	11	18	10	8	9	65	10	23	7	63	15	164	5	16	12	14	13	54	5	17	10	8	5
chr05	12000001	12100000	3	20	3	8	3	9	7	29	2	46	4	15	5	39	4	23	4	29	2	11	2	25	4	43	4	13	3	16	6	37	2	11	4	27	9	121	4	9	3	12	4	25	3	8	2	13	4
chr05	12100001	12200000	4	23	9	31	7	25	5	108	6	105	4	20	9	126	5	28	6	103	5	24	7	97	4	114	6	30	7	20	7	92	4	24	8	108	5	246	4	20	8	27	10	88	8	22	6	24	9
chr05	12200001	12300000	12	54	15	38	10	23	3	33	4	26	9	34	6	29	7	44	3	42	10	36	5	41	4	35	7	37	13	33	5	38	13	28	6	34	21	218	12	35	15	44	5	32	13	39	11	45	5
chr05	12300001	12400000	0	18	1	18	0	16	14	79	12	89	0	18	12	97	2	19	13	78	1	17	12	83	12	84	0	20	1	20	10	82	0	18	14	84	7	193	0	16	1	19	13	61	1	19	0	20	15
chr05	12400001	12500000	5	9	6	10	5	8	12	45	13	51	6	7	5	34	3	4	6	42	6	10	13	42	5	42	4	7	6	6	9	44	4	3	5	46	7	140	5	9	4	13	5	47	3	10	4	5	3
chr05	12500001	12600000	1	5	2	7	2	4	5	57	7	53	0	6	6	58	1	7	9	58	0	7	7	62	5	62	1	3	2	4	9	57	1	4	8	63	8	202	0	7	0	12	12	52	2	9	0	5	11
chr05	12600001	12700000	6	21	10	16	10	15	9	49	5	70	8	25	9	65	11	19	9	61	7	14	10	62	11	62	9	27	12	19	13	80	8	18	10	66	13	165	8	24	8	15	11	71	6	18	7	9	11
chr05	12700001	12800000	1	14	3	11	3	10	7	35	10	37	3	18	8	35	2	8	12	31	2	17	6	47	5	31	2	7	3	16	6	27	1	10	7	35	1	180	1	5	3	19	8	40	2	13	2	16	7
chr05	12800001	12900000	0	12	0	13	0	11	2	37	2	26	0	16	2	40	1	16	2	32	1	12	2	24	2	24	1	9	1	14	2	24	1	10	2	25	4	133	1	15	1	16	3	30	1	13	1	15	2
chr05	12900001	13000000	0	4	0	4	0	4	2	10	2	14	0	5	1	12	0	3	1	13	0	6	2	16	3	18	0	3	0	5	2	7	0	5	3	17	1	78	0	5	0	3	3	15	0	5	0	5	1
chr05	13000001	13100000	3	12	2	17	5	14	8	38	2	34	3	16	5	34	3	13	3	37	2	13	3	34	3	33	2	14	2	15	5	21	1	16	8	44	3	88	3	13	3	21	5	31	3	15	2	16	5
chr05	13100001	13200000	5	10	8	14	8	18	7	53	8	56	6	17	10	38	7	15	7	51	6	15	6	50	10	43	6	17	5	13	7	50	6	16	9	59	6	70	6	16	6	16	5	44	6	19	8	11	7
chr05	13200001	13300000	4	8	3	5	5	7	6	12	5	18	4	4	7	17	3	3	7	12	2	1	6	14	5	15	4	2	1	2	5	11	3	3	6	16	4	40	1	1	3	7	6	14	2	2	3	3	5
chr05	13300001	13400000	0	6	0	6	1	8	4	26	5	32	0	8	5	32	1	7	4	30	0	9	5	34	4	26	0	5	0	7	4	32	0	6	5	27	1	106	0	7	0	6	6	30	0	6	0	5	5
chr05	13400001	13500000	9	10	2	10	9	12	1	29	1	26	5	13	0	31	3	8	0	34	7	12	1	22	0	36	5	11	5	12	0	29	4	12	1	30	20	113	7	11	9	12	0	23	7	13	7	10	0
chr05	13500001	13600000	0	3	1	3	0	3	3	8	3	6	2	4	3	7	0	3	3	6	2	3	3	6	3	6	2	3	0	3	3	8	0	3	3	7	79	7	2	3	1	3	3	8	2	3	2	3	1
chr05	13600001	13700000	6	9	4	6	5	6	5	12	9	12	7	6	6	15	4	9	7	19	8	10	7	11	7	17	6	7	5	7	8	18	6	5	8	20	161	15	7	7	8	7	4	10	6	4	4	7	6
chr05	13700001	13800000	12	26	13	28	12	24	9	33	8	20	12	27	8	21	11	25	8	31	11	23	9	27	9	23	13	26	13	26	11	31	13	23	12	36	195	14	11	22	11	25	9	24	10	21	13	28	10
chr05	13800001	13900000	23	24	18	25	23	30	17	31	19	22	25	28	19	28	20	28	19	35	20	28	18	35	19	35	17	26	21	29	17	30	23	27	20	36	150	22	22	27	21	24	22	30	18	31	22	27	20
chr05	13900001	14000000	10	52	12	51	13	55	31	61	24	64	13	71	21	49	8	56	30	53	7	57	25	55	23	58	14	52	8	47	14	60	12	65	27	55	182	90	15	54	9	50	19	62	10	59	9	56	18
chr05	14000001	14100000	14	37	13	38	18	41	24	46	24	54	18	40	26	50	16	34	23	50	15	41	24	49	24	51	16	53	18	35	22	45	16	52	25	58	36	39	17	56	17	42	17	47	16	52	18	59	22
chr05	14100001	14200000	8	21	8	16	3	13	3	13	2	7	7	13	3	17	7	13	1	7	6	22	4	16	5	14	9	15	9	13	2	13	6	15	5	18	101	13	7	17	8	17	3	13	5	20	8	23	2
chr05	14200001	14300000	14	50	13	46	17	47	27	64	24	71	10	50	25	64	16	54	28	63	13	46	26	66	23	71	15	51	9	46	23	66	14	48	25	66	117	57	13	55	12	48	26	68	12	50	12	49	25
chr05	14300001	14400000	18	13	17	19	15	16	6	11	9	11	18	14	10	11	18	18	10	10	19	20	9	13	7	12	18	21	17	19	9	10	17	22	9	12	117	6	14	12	18	15	8	11	14	17	17	20	5
chr05	14400001	14500000	11	13	9	15	10	20	11	40	8	34	11	23	10	39	7	20	8	32	10	13	8	31	8	30	12	17	9	21	13	31	14	23	8	30	148	27	10	16	10	24	12	30	9	22	8	24	12
chr05	14500001	14600000	3	22	7	27	6	23	8	38	13	34	8	36	11	36	7	28	10	47	5	32	7	37	7	28	5	32	9	30	13	36	6	26	11	32	66	32	4	30	5	31	6	35	6	28	8	28	10
chr05	14600001	14700000	6	11	7	12	7	8	5	13	4	9	6	12	3	4	6	11	3	15	7	12	4	15	3	4	7	12	6	14	3	14	7	12	4	20	17	16	7	12	6	13	6	17	7	12	8	7	4
chr05	14700001	14800000	2	1	2	1	2	0	1	28	1	28	2	0	1	30	2	1	0	23	2	2	1	29	0	33	2	1	2	0	0	37	2	0	0	40	90	16	2	0	2	0	0	38	2	0	2	0	0
chr05	14800001	14900000	3	7	11	8	9	8	9	24	9	24	4	8	11	20	9	6	10	29	10	9	6	24	9	23	4	9	4	7	10	22	3	10	9	24	63	46	4	9	9	11	10	22	4	10	10	9	11
chr05	14900001	15000000	8	42	10	57	9	26	16	43	18	56	11	37	22	64	9	21	13	28	11	48	15	52	18	58	11	44	8	34	11	54	7	46	17	55	40	96	11	38	14	41	12	34	9	51	10	51	14
chr05	15000001	15100000	50	24	49	24	50	26	18	28	20	27	49	21	20	28	52	24	17	25	50	27	23	31	19	26	47	24	50	23	17	25	52	21	18	28	17	39	51	24	49	25	22	29	52	21	51	25	19
chr05	15100001	15200000	81	44	88	43	79	42	10	74	15	93	87	56	11	79	84	44	8	62	84	42	9	59	15	76	81	40	81	38	10	58	84	39	12	77	21	65	82	41	88	39	11	77	84	41	85	35	7
chr05	15200001	15300000	83	41	69	36	79	33	9	69	10	60	78	37	4	55	78	30	11	55	79	34	6	66	11	72	76	45	75	32	8	60	77	34	9	70	26	61	79	33	82	34	3	49	78	37	78	35	10
chr05	15300001	15400000	64	41	68	47	63	34	9	61	14	76	68	50	9	78	65	44	12	76	63	59	9	61	13	92	70	44	57	36	9	63	64	52	13	86	11	51	70	49	72	57	9	52	60	47	72	53	5
chr05	15400001	15500000	84	15	84	14	86	8	16	51	16	61	85	19	19	63	86	13	19	64	86	13	13	60	16	59	84	16	83	11	13	68	86	13	20	64	31	55	85	18	85	14	19	76	87	20	85	15	13
chr05	15500001	15600000	58	9	62	10	60	12	5	16	6	20	59	9	7	19	63	15	8	25	61	9	7	28	6	19	62	11	59	15	6	20	62	10	8	17	8	27	61	12	62	12	13	21	60	13	61	10	4
chr05	15600001	15700000	34	44	34	44	33	41	24	44	30	57	29	40	21	42	31	38	29	51	33	29	25	65	24	49	26	40	38	40	18	53	34	53	25	43	35	43	39	33	34	39	32	46	34	38	36	35	21
chr05	15700001	15800000	72	52	80	50	74	49	11	39	13	38	74	61	9	35	75	56	15	36	70	46	12	35	15	41	67	46	71	51	10	32	68	43	21	41	13	38	73	50	76	55	9	29	70	50	75	47	11
chr05	15800001	15900000	26	82	28	61	23	68	20	89	24	97	28	75	20	93	24	74	29	82	21	66	27	97	24	89	23	76	21	68	24	110	25	73	26	104	14	98	26	67	24	74	24	77	21	73	21	71	19
chr05	15900001	16000000	7	21	6	18	8	19	7	29	4	18	11	18	7	23	9	21	6	23	10	19	4	22	6	26	8	22	8	25	6	24	8	19	6	23	21	40	9	20	8	19	6	25	9	19	6	21	5
chr05	16000001	16100000	42	54	32	45	36	49	33	50	34	44	32	44	37	58	31	39	35	57	30	52	35	53	34	43	31	43	33	50	34	50	28	48	37	47	16	74	31	46	34	51	43	51	30	47	32	47	37
chr05	16100001	16200000	30	22	26	32	30	24	10	42	16	39	32	31	14	38	29	30	18	38	34	32	15	34	11	29	29	33	34	37	25	34	31	28	17	35	13	69	26	36	34	33	19	34	36	32	32	30	17
chr05	16200001	16300000	33	4	36	3	27	2	17	7	21	7	36	3	20	8	37	3	18	8	37	3	16	6	18	8	34	0	38	2	19	9	37	3	18	9	9	36	39	2	37	6	16	8	33	4	42	4	16
chr05	16300001	16400000	40	72	48	50	40	69	27	52	26	60	37	50	25	88	43	44	28	96	35	66	20	75	31	43	41	65	43	47	26	65	34	51	24	62	19	99	41	67	34	50	24	66	36	55	38	61	21
chr05	16400001	16500000	56	10	55	10	56	6	20	20	21	21	56	6	19	18	51	2	19	20	56	10	20	19	19	17	57	10	57	6	19	19	55	10	20	17	8	33	57	10	56	10	22	19	54	11	54	8	18
chr05	16500001	16600000	32	25	35	21	38	23	28	48	27	34	42	24	31	40	41	13	32	34	39	17	30	40	35	31	40	18	39	17	28	44	36	18	32	41	5	99	37	23	40	18	29	32	38	22	39	14	26
chr05	16600001	16700000	41	16	40	15	45	14	31	23	28	20	42	19	27	19	42	17	31	20	42	17	29	23	28	24	41	13	45	18	27	19	45	16	30	19	8	122	48	14	44	18	29	15	42	12	42	14	29
chr05	16700001	16800000	50	17	58	14	53	16	12	24	10	25	54	18	10	27	52	16	10	26	53	15	9	22	9	25	50	15	55	14	9	26	55	17	9	23	3	149	54	15	54	19	11	24	51	17	54	15	10
chr05	16800001	16900000	6	5	9	2	6	8	1	22	5	19	8	1	6	25	7	1	8	21	8	1	0	14	8	23	8	2	9	1	2	19	9	3	8	24	4	42	8	4	8	4	2	14	8	1	8	4	4
chr05	16900001	17000000	5	6	3	6	5	5	3	19	5	15	4	3	5	15	3	5	5	15	3	9	4	13	5	17	4	5	3	3	5	14	5	5	5	16	11	104	4	3	3	3	3	13	4	6	3	6	3
chr05	17000001	17100000	33	40	14	35	24	35	12	25	13	33	28	39	11	37	16	35	14	28	18	40	9	28	11	39	27	41	16	39	10	30	33	33	12	24	11	113	30	32	18	42	6	21	27	37	20	42	12
chr05	17100001	17200000	17	14	19	24	17	19	6	18	12	18	23	18	11	12	19	26	10	18	15	22	4	23	11	23	18	21	19	25	8	19	21	22	6	23	17	27	17	28	23	24	10	24	20	20	20	25	8
chr05	17200001	17300000	8	20	7	20	7	17	4	30	4	25	10	29	5	24	15	23	5	27	15	20	3	22	9	26	15	23	9	17	5	30	13	20	6	25	10	24	12	23	10	19	4	26	10	23	10	21	5
chr05	17300001	17400000	27	17	26	19	22	28	24	21	23	26	21	23	24	20	22	25	28	27	24	30	27	26	32	23	23	29	19	24	26	21	23	28	23	29	28	32	29	28	26	24	27	27	27	24	28	35	19
chr05	17400001	17500000	24	41	23	40	13	35	8	34	21	38	20	41	8	44	15	39	11	42	33	37	8	37	10	37	15	32	15	40	5	36	28	41	15	38	33	34	29	40	19	46	19	44	14	36	13	36	6
chr05	17500001	17600000	7	22	4	21	5	19	3	23	3	31	6	24	6	23	5	11	5	29	3	19	5	32	5	28	5	19	5	6	4	28	4	17	4	24	4	8	6	24	3	21	6	28	5	19	4	23	4
chr05	17600001	17700000	13	88	10	75	13	97	4	74	5	72	11	88	8	82	10	81	6	69	14	107	3	95	7	83	15	102	10	77	6	60	11	102	8	83	10	101	11	103	13	93	7	79	9	73	12	90	9
chr05	17700001	17800000	12	47	11	46	13	38	3	31	9	33	13	35	4	31	11	42	3	19	13	45	3	25	4	29	10	34	12	46	4	26	11	41	9	30	12	50	14	45	10	44	7	20	14	66	14	28	2
chr05	17800001	17900000	2	7	2	10	2	6	7	10	5	13	2	12	10	15	3	8	8	13	3	11	8	17	11	15	2	8	3	13	6	15	1	6	9	14	1	8	1	7	4	12	8	7	1	6	3	9	8
chr05	17900001	18000000	6	13	4	10	3	9	3	15	2	10	4	7	3	10	4	12	3	19	4	8	2	12	5	11	5	9	3	14	2	17	4	7	3	11	5	8	6	6	4	12	2	11	4	9	5	6	3
chr05	18000001	18100000	21	7	17	7	21	7	25	31	25	33	20	6	24	31	21	5	25	36	21	7	27	32	25	35	19	7	24	7	29	30	24	5	24	30	21	6	21	7	20	6	27	31	20	8	19	6	26
chr05	18100001	18200000	5	10	3	10	4	11	13	24	16	19	3	8	15	25	3	9	11	26	4	9	15	22	15	19	7	7	2	8	12	22	3	6	9	22	3	17	2	7	3	9	11	22	3	8	5	10	7
chr05	18200001	18300000	6	24	10	36	8	28	1	49	3	54	7	34	1	58	9	31	3	56	5	35	3	60	1	57	7	40	8	37	3	62	8	45	8	53	9	40	9	29	7	30	1	54	6	28	8	50	1
chr05	18300001	18400000	39	26	37	19	37	18	3	28	3	26	39	20	1	26	39	22	1	21	41	21	1	26	2	24	34	18	37	25	1	23	38	15	2	30	37	22	38	21	37	20	2	25	39	13	38	19	1
chr05	18400001	18500000	107	32	104	31	107	25	9	29	1	26	109	31	6	28	105	31	8	31	107	34	7	32	4	52	109	34	107	40	5	37	106	25	2	33	106	33	104	25	104	28	3	38	104	30	102	28	4
chr05	18500001	18600000	85	12	89	16	88	21	16	36	14	31	92	17	11	31	87	14	12	20	91	15	14	34	16	40	87	13	90	16	16	30	88	17	16	30	90	18	87	18	84	14	14	31	87	14	83	19	11
chr05	18600001	18700000	98	9	95	11	95	7	7	11	10	11	94	11	12	12	96	11	7	11	95	9	8	9	7	13	94	13	96	11	11	10	95	12	8	10	96	11	96	9	93	12	5	10	97	12	97	11	7
chr05	18700001	18800000	115	8	117	9	109	7	3	12	1	13	118	11	3	16	119	9	3	11	115	8	3	12	2	16	114	8	113	10	3	13	120	8	3	16	113	12	119	7	119	9	3	12	118	7	111	9	2
chr05	18800001	18900000	153	7	151	5	147	3	2	9	1	8	152	9	1	5	151	5	1	5	151	7	1	5	1	8	152	6	152	7	2	5	151	5	2	7	152	6	148	6	153	6	1	4	153	5	149	8	1
chr05	18900001	19000000	114	12	117	8	117	9	10	9	7	9	113	8	6	9	111	8	4	8	110	7	6	9	2	8	113	5	112	8	6	8	113	8	12	11	113	6	108	8	116	8	12	10	118	8	124	7	6
chr05	19000001	19100000	8	2	8	2	9	3	6	6	5	7	7	3	6	8	9	4	5	7	7	3	4	5	6	7	8	2	8	2	5	6	8	2	5	7	9	2	8	3	8	3	5	6	8	2	8	3	4
chr05	19100001	19200000	2	6	2	6	4	7	6	8	3	7	3	5	6	8	3	10	4	7	3	6	2	5	3	6	3	6	3	6	2	8	3	6	3	8	4	4	2	5	3	6	3	8	3	5	2	5	1
chr05	19200001	19300000	18	26	21	27	18	22	16	36	17	40	22	24	16	28	22	27	17	33	22	28	14	32	15	32	19	27	18	29	15	35	18	32	17	37	18	30	21	31	24	40	14	29	21	26	24	26	14
chr05	19300001	19400000	13	42	14	42	12	47	16	53	13	42	17	42	20	58	13	34	16	38	13	48	11	48	13	48	16	49	14	51	16	48	14	43	14	51	15	56	15	42	15	54	9	38	14	48	13	36	13
chr05	19400001	19500000	5	27	3	20	4	20	0	32	1	28	3	23	1	31	4	21	3	27	4	16	4	27	2	26	4	17	3	21	1	27	5	19	2	29	6	20	5	23	2	19	0	24	5	21	3	23	1
chr05	19500001	19600000	10	19	10	18	9	10	1	36	2	22	12	16	3	24	7	19	3	26	8	29	2	23	3	27	11	21	9	18	6	29	13	24	2	26	11	15	8	17	7	11	0	24	12	17	7	23	2
chr05	19600001	19700000	18	29	28	33	22	20	28	48	28	50	21	33	29	61	22	27	28	52	23	31	24	63	22	53	26	33	25	25	25	53	20	25	30	51	19	27	14	30	31	35	19	57	17	40	31	25	22
chr05	19700001	19800000	8	6	15	3	8	2	14	20	12	16	15	3	11	20	7	5	11	16	11	2	11	21	10	21	9	8	11	3	12	20	10	6	10	21	15	8	11	6	8	3	6	16	13	4	8	2	12
chr05	19800001	19900000	19	25	18	28	15	29	9	34	13	32	18	34	8	25	18	25	9	28	18	38	7	28	14	27	17	31	17	33	14	37	19	28	12	40	19	35	14	34	16	28	13	32	13	29	22	34	14
chr05	19900001	20000000	11	13	12	25	17	14	7	12	4	7	8	21	5	14	11	6	6	15	10	12	6	13	4	11	13	17	13	25	4	11	10	19	6	10	14	19	9	15	12	14	9	10	17	14	10	20	7
chr05	20000001	20100000	9	6	15	9	12	5	10	29	11	43	23	29	13	36	18	25	15	45	14	24	12	25	14	36	14	17	16	16	13	48	13	11	15	41	14	11	11	11	11	11	6	24	10	7	16	17	7
chr05	20100001	20200000	14	13	17	18	14	15	8	15	10	14	20	13	9	14	13	13	11	16	16	16	9	18	7	18	15	12	14	16	10	15	14	12	11	22	13	17	12	13	13	18	12	20	13	14	11	14	13
chr05	20200001	20300000	6	9	11	14	7	7	8	8	3	12	9	15	4	10	6	17	3	11	6	16	4	9	3	10	7	20	6	14	5	9	6	9	8	11	7	12	6	15	6	11	3	11	6	13	6	11	4
chr05	20300001	20400000	13	11	13	11	13	14	5	15	5	17	13	8	4	16	15	14	5	16	14	8	7	15	5	17	15	10	11	12	6	17	13	8	8	24	16	6	14	8	18	11	8	13	12	8	17	7	6
chr05	20400001	20500000	6	5	3	2	6	2	6	11	1	11	4	6	4	15	5	4	7	14	5	4	2	16	3	16	4	4	5	4	6	15	4	5	8	16	5	5	5	5	5	6	6	14	4	3	4	3	2
chr05	20500001	20600000	15	28	18	25	13	20	9	17	7	18	17	23	10	21	16	22	12	21	16	25	7	23	8	22	18	17	14	19	8	21	17	18	8	20	15	28	17	26	17	25	10	22	18	22	20	27	10
chr05	20600001	20700000	12	2	12	2	13	1	2	2	4	4	12	3	6	6	11	4	2	3	13	6	3	4	4	6	13	4	13	1	3	3	13	2	6	4	12	6	13	5	11	4	4	5	13	3	14	3	2
chr05	20700001	20800000	12	27	11	35	10	29	16	38	11	38	14	31	11	48	14	26	14	32	13	31	6	36	14	38	14	28	8	29	14	37	12	26	8	40	15	26	9	26	13	27	12	33	10	25	13	27	10
chr05	20800001	20900000	7	11	5	10	7	12	12	2	6	34	7	13	4	35	5	8	10	3	8	10	5	33	4	33	7	11	7	11	11	3	7	9	4	34	5	10	4	11	5	10	4	34	6	9	5	6	11
chr05	20900001	21000000	6	11	3	15	1	11	8	10	13	56	8	7	12	63	8	16	7	7	8	20	14	59	14	58	7	12	7	13	7	10	11	12	14	59	4	14	8	14	11	12	8	56	10	14	3	14	7
chr05	21000001	21100000	1	19	4	21	3	17	3	2	12	18	5	12	13	21	6	19	3	1	3	15	12	16	15	20	4	19	3	14	3	2	1	17	12	17	4	13	2	18	5	11	9	17	5	17	8	10	3
chr05	21100001	21200000	8	41	12	23	9	23	9	0	25	47	13	23	24	48	9	43	7	2	8	41	22	46	26	47	7	40	6	40	7	3	9	42	25	51	13	43	10	37	5	40	21	47	7	45	9	42	9
chr05	21200001	21300000	26	26	22	24	22	31	8	11	14	45	26	24	17	46	22	22	6	5	29	30	12	41	15	44	25	32	20	30	7	8	30	26	17	56	26	29	25	23	19	26	18	39	28	20	22	31	8
chr05	21300001	21400000	2	15	2	13	2	9	6	0	9	8	0	15	9	8	1	9	6	0	2	12	8	9	8	9	3	11	1	10	6	0	2	10	10	9	2	13	0	12	2	12	9	8	3	10	1	10	6
chr05	21400001	21500000	23	30	17	37	23	29	10	16	21	42	16	34	23	52	18	33	11	11	23	40	16	48	21	42	22	34	15	39	9	18	18	41	17	48	21	40	17	47	21	45	23	43	16	41	19	41	13
chr05	21500001	21600000	19	31	18	32	18	30	15	2	18	19	18	34	20	22	18	32	17	2	19	31	18	20	17	20	17	30	16	30	15	3	18	31	19	23	18	33	18	31	19	30	18	15	17	30	17	30	14
chr05	21600001	21700000	114	13	110	19	107	14	13	8	3	36	112	17	4	32	112	20	12	11	113	15	5	32	5	33	112	14	112	17	12	10	109	22	7	32	111	22	115	17	113	16	7	26	108	16	114	23	11
chr05	21700001	21800000	109	10	105	6	106	10	12	5	8	17	110	14	9	18	102	10	14	6	112	12	6	10	7	12	106	10	103	9	14	2	100	8	6	10	106	14	102	10	106	10	7	8	105	9	107	15	15
chr05	21800001	21900000	62	10	62	12	60	8	7	5	1	16	59	13	2	14	61	8	7	5	61	15	3	10	3	17	58	12	59	12	7	4	59	13	1	10	59	11	57	12	61	9	1	10	61	11	60	15	7
chr05	21900001	22000000	76	39	75	37	78	35	7	3	1	14	71	43	1	12	78	39	8	4	76	39	3	10	2	6	77	44	76	40	8	3	79	39	1	9	74	38	75	44	69	36	2	12	77	38	75	34	10
chr05	22000001	22100000	90	19	88	16	90	7	5	2	3	8	93	11	1	9	90	19	5	2	89	16	0	9	2	9	91	17	89	18	5	1	90	16	2	10	89	17	90	10	86	14	0	8	90	16	89	11	7
chr05	22100001	22200000	96	11	97	14	99	12	14	5	27	33	104	14	28	30	106	14	15	10	98	13	23	29	27	30	102	17	101	16	16	6	104	13	23	30	97	12	99	12	99	11	26	28	104	15	102	13	16
chr05	22200001	22300000	69	15	71	10	67	13	11	3	1	11	72	13	1	19	68	17	11	6	66	14	0	16	2	20	71	13	68	15	11	3	72	15	6	15	72	18	72	9	73	13	4	15	65	12	68	15	10
chr05	22300001	22400000	18	12	19	5	17	12	5	0	2	15	16	4	2	19	19	10	6	0	18	12	2	16	2	20	17	11	17	7	5	1	17	8	2	17	19	10	19	7	18	10	1	11	17	9	18	2	4
chr05	22400001	22500000	26	12	25	10	20	11	10	1	7	29	28	10	7	30	25	11	9	1	22	12	5	31	6	26	29	6	24	9	9	3	25	10	6	32	26	12	20	10	25	10	6	28	24	9	26	11	10
chr05	22500001	22600000	7	3	7	3	6	5	6	2	1	16	6	4	1	17	6	3	6	0	9	4	1	18	2	19	7	4	5	3	6	0	7	3	1	18	6	4	5	3	4	2	1	16	5	4	7	2	6
chr05	22600001	22700000	9	15	8	14	10	18	8	7	8	18	9	16	8	24	10	16	8	9	9	14	8	36	8	26	11	11	11	14	8	7	10	16	8	22	8	15	14	18	7	14	5	21	10	18	11	16	7
chr05	22700001	22800000	14	14	15	14	15	15	12	0	6	15	15	14	6	16	19	14	13	0	14	17	8	13	5	17	13	16	15	13	13	1	20	15	8	18	19	15	16	15	22	17	7	17	13	13	20	11	13
chr05	22800001	22900000	11	11	9	9	10	11	8	2	7	33	12	9	7	40	11	11	9	3	10	14	7	41	6	42	9	9	13	5	10	2	9	8	6	43	6	8	12	11	9	10	9	43	9	7	9	13	13
chr05	22900001	23000000	42	105	45	95	47	109	7	72	11	106	46	118	12	103	43	89	7	81	43	113	12	101	10	108	44	105	39	108	6	58	43	121	11	124	40	108	43	105	44	112	12	99	42	119	47	112	6
chr05	23000001	23100000	2	25	6	26	5	22	9	7	3	27	6	28	2	34	3	27	9	4	1	33	3	29	3	29	1	29	3	25	9	6	1	20	4	32	1	31	3	28	3	18	3	24	3	33	3	24	10
chr05	23100001	23200000	62	7	65	5	61	6	9	1	5	10	64	7	5	14	63	6	11	3	63	5	4	11	5	14	64	7	64	7	8	1	61	6	3	14	12	7	61	4	62	5	5	14	60	7	62	4	11
chr05	23200001	23300000	16	12	18	14	17	17	9	1	8	27	16	15	9	13	17	16	6	0	17	17	12	17	11	31	17	18	13	14	9	0	17	19	7	19	14	19	15	11	19	22	9	19	13	11	20	14	5
chr05	23300001	23400000	10	7	9	12	8	5	18	2	8	25	9	10	8	26	9	10	16	2	10	11	7	23	7	25	9	12	8	12	17	3	8	11	8	28	9	11	8	11	9	10	7	19	10	11	9	11	15
chr05	23400001	23500000	26	16	23	13	23	14	59	5	4	22	22	11	4	33	24	15	61	2	24	18	3	32	1	27	22	13	20	9	58	5	21	14	3	33	36	13	25	14	22	11	3	31	23	14	21	12	58
chr05	23500001	23600000	3	8	9	11	6	6	7	1	1	16	7	8	1	14	7	4	8	1	5	9	1	13	2	12	3	7	7	8	7	1	3	6	1	18	14	17	4	8	6	4	2	17	3	7	7	9	8
chr05	23600001	23700000	2	1	3	1	2	1	6	0	1	14	2	1	1	11	4	1	6	0	5	0	1	10	2	10	2	2	2	0	6	0	2	0	2	10	107	18	2	1	2	1	3	10	2	0	2	1	6
chr05	23700001	23800000	5	22	7	14	5	22	5	12	11	54	6	27	16	49	10	24	7	13	9	26	14	54	15	52	10	21	7	19	6	7	9	20	15	60	22	38	10	22	9	20	13	54	8	14	9	20	6
chr05	23800001	23900000	2	26	2	24	10	22	25	5	6	21	3	23	4	22	8	19	26	7	7	28	3	21	5	17	4	24	2	19	25	4	3	24	4	19	3	24	3	24	5	24	3	14	2	22	5	24	23
chr05	23900001	24000000	13	44	16	42	12	43	36	45	10	32	18	48	13	33	11	45	37	44	12	43	13	57	9	31	15	44	9	42	35	42	13	46	12	56	15	48	12	43	14	47	12	49	11	47	15	46	32
chr05	24000001	24100000	31	8	30	6	31	9	3	2	1	2	30	7	0	7	31	6	3	1	30	11	2	2	2	8	30	8	30	8	3	1	31	8	0	5	31	6	29	11	31	2	0	5	30	7	30	8	3
chr05	24100001	24200000	5	9	5	5	4	10	11	19	11	26	7	8	4	29	3	11	14	22	4	8	2	30	2	28	5	6	5	9	10	12	5	14	3	27	4	9	13	9	4	9	6	28	4	9	4	7	11
chr05	24200001	24300000	8	30	10	29	8	21	14	0	5	27	10	28	4	31	6	16	14	1	8	28	4	22	6	24	10	25	7	29	14	1	8	32	4	30	7	33	6	27	8	24	4	26	6	22	11	22	13
chr05	24300001	24400000	4	9	4	9	4	3	13	1	2	16	5	3	0	16	3	9	14	1	3	12	2	16	1	16	3	6	5	7	13	2	4	12	2	18	6	5	3	9	4	8	1	13	4	10	5	13	13
chr05	24400001	24500000	13	13	12	17	14	16	14	3	13	26	13	16	8	25	15	22	13	4	16	14	7	26	9	26	15	17	14	10	15	4	15	15	18	29	14	13	16	17	14	15	11	28	14	20	16	14	14
chr05	24500001	24600000	13	20	16	17	12	17	16	2	12	23	17	16	15	19	19	15	13	4	15	19	9	18	14	30	16	20	14	17	15	4	16	17	13	39	17	15	21	21	15	21	12	21	13	17	20	20	13
chr05	24600001	24700000	9	32	9	30	7	28	7	6	5	35	8	28	7	38	9	27	9	3	8	27	7	37	5	36	8	28	7	28	7	3	8	27	6	36	10	30	9	27	9	32	7	32	9	32	5	30	7
chr05	24700001	24800000	9	25	8	24	14	25	13	4	2	43	11	21	2	36	9	23	13	3	9	27	3	43	1	38	8	23	13	18	13	4	10	22	3	35	12	29	10	28	9	21	2	40	10	21	10	27	13
chr05	24800001	24900000	11	22	12	23	10	23	24	12	27	28	14	28	29	40	10	24	22	16	9	30	29	35	28	47	9	27	9	29	23	15	14	26	26	46	14	25	14	23	13	28	22	34	13	28	9	26	22
chr05	24900001	25000000	13	42	9	39	12	26	7	3	2	47	9	43	2	41	11	33	7	3	8	31	5	32	1	51	9	42	10	32	7	2	11	32	6	45	13	42	9	30	12	39	1	41	9	37	8	32	7
chr05	25000001	25100000	9	22	7	23	7	17	17	17	9	44	11	21	13	36	9	22	14	15	11	20	13	39	12	37	8	20	12	23	12	15	8	25	12	36	12	26	9	27	10	19	10	40	12	26	13	22	11
chr05	25100001	25200000	4	11	4	14	3	11	2	18	1	10	7	12	0	11	4	7	2	18	8	15	2	28	4	12	4	16	2	8	1	14	1	13	2	27	7	21	3	11	1	16	0	17	2	13	3	10	1
chr05	25200001	25300000	2	1	2	1	3	2	2	1	0	5	1	2	0	5	2	1	1	2	2	1	0	4	0	6	2	1	1	1	3	1	2	1	1	3	2	1	4	2	1	1	0	5	2	1	3	2	2
chr05	25300001	25400000	13	11	10	10	10	9	12	15	15	12	11	12	15	15	10	9	12	15	14	13	12	18	16	17	11	12	13	37	11	16	10	9	11	18	10	13	12	9	11	11	12	18	11	9	12	11	13
chr05	25400001	25500000	16	9	23	10	20	10	21	7	7	10	19	10	10	8	23	10	22	13	21	9	11	4	10	8	19	10	20	7	24	8	21	9	10	14	19	9	16	10	20	9	9	7	16	8	21	6	20
chr05	25500001	25600000	6	11	5	11	8	13	9	17	3	14	9	25	7	8	8	12	9	12	7	17	4	10	4	12	8	16	7	14	6	12	5	16	4	11	8	13	7	12	9	12	3	9	8	16	8	17	9
chr05	25600001	25700000	8	12	12	13	7	12	7	11	9	9	12	9	9	14	11	10	5	11	13	13	9	12	10	9	8	8	9	12	7	13	10	11	10	13	11	12	12	9	10	13	7	11	11	12	10	11	5
chr05	25700001	25800000	6	9	7	9	3	9	4	9	2	8	4	12	5	11	3	9	6	10	5	12	2	10	2	11	7	10	3	10	3	8	3	9	1	11	2	10	5	11	8	9	2	9	6	9	5	9	10
chr05	25800001	25900000	12	38	16	44	14	42	6	32	8	44	19	42	5	35	17	44	5	31	17	47	5	38	6	43	18	48	16	48	6	28	17	49	4	52	10	48	13	43	18	36	7	46	12	46	17	47	4
chr05	25900001	26000000	17	27	18	40	16	33	10	30	8	39	18	40	10	38	13	32	8	35	17	36	8	37	12	39	19	34	16	36	13	32	18	32	12	40	23	34	14	33	16	34	9	42	18	37	17	35	7
chr05	26000001	26100000	11	17	14	11	15	11	7	21	9	21	8	14	9	21	15	13	9	24	13	16	4	22	3	21	7	16	12	14	7	21	15	17	7	23	7	15	13	16	13	17	8	23	11	13	16	12	5
chr05	26100001	26200000	2	23	7	26	3	21	2	38	5	29	6	32	1	29	4	26	1	36	7	36	4	32	3	36	4	29	6	32	2	40	3	24	2	37	3	30	2	26	5	24	3	25	4	24	5	27	4
chr05	26200001	26300000	12	7	15	9	11	5	8	19	7	18	8	6	9	19	11	8	10	19	11	11	10	24	12	22	13	5	11	5	8	19	12	11	14	19	12	10	10	4	13	3	9	12	11	7	10	7	10
chr05	26300001	26400000	14	29	16	36	20	38	7	44	3	28	17	45	4	41	20	41	10	47	19	40	3	32	3	35	20	46	13	32	10	42	21	45	2	45	19	49	20	37	18	29	2	28	18	38	23	50	9
chr05	26400001	26500000	13	17	13	11	10	10	10	17	7	20	10	10	7	14	10	13	8	24	20	13	9	16	11	17	9	15	14	9	10	19	12	12	9	17	10	13	8	13	12	21	6	14	13	19	13	16	8
chr05	26500001	26600000	2	15	1	15	2	13	2	12	0	14	0	11	1	14	1	14	0	14	0	11	0	14	0	13	3	12	0	14	0	15	2	10	0	13	2	14	2	14	0	11	0	12	3	11	0	14	0
chr05	26600001	26700000	13	16	18	18	15	14	8	31	8	27	16	18	9	23	16	22	13	30	22	11	12	26	8	29	16	13	18	19	11	28	16	18	8	36	17	22	20	14	19	17	11	32	16	18	19	15	13
chr05	26700001	26800000	3	2	2	3	2	2	3	5	1	5	2	2	1	5	2	2	6	4	1	2	3	4	1	5	5	2	3	3	4	4	2	2	3	6	3	2	3	3	1	3	3	4	2	2	1	2	3
chr05	26800001	26900000	16	10	16	10	14	13	2	17	2	16	19	14	3	21	12	13	2	16	17	10	3	23	3	14	14	9	16	12	1	18	13	13	3	23	12	10	13	7	18	12	3	18	12	14	17	11	2
chr05	26900001	27000000	17	15	28	22	18	15	13	43	13	39	26	20	13	42	23	30	13	57	24	21	15	41	12	44	21	22	25	18	13	47	24	25	22	41	18	23	21	20	18	18	15	34	22	22	27	21	9
chr05	27000001	27100000	28	30	29	22	30	19	13	34	13	37	23	23	9	29	29	18	9	31	21	27	16	37	15	29	31	19	23	17	13	30	33	13	21	35	28	19	32	20	20	22	15	30	25	20	24	17	8
chr05	27100001	27200000	7	6	7	12	8	3	0	6	1	7	5	7	1	9	7	6	1	7	7	8	1	6	0	7	7	8	8	2	1	6	8	10	1	6	7	11	8	8	9	9	1	7	8	4	6	9	0
chr05	27200001	27300000	4	15	6	10	5	18	4	18	1	12	5	17	2	18	6	21	2	23	5	16	5	22	2	19	1	10	6	18	4	16	2	8	2	18	4	11	6	14	8	21	2	14	6	11	6	18	4
chr05	27300001	27400000	19	5	23	9	22	3	1	15	0	13	9	13	0	14	22	9	0	16	12	6	1	11	1	15	21	8	10	10	1	16	23	8	2	20	23	4	25	4	12	9	0	9	21	5	11	6	0
chr05	27400001	27500000	11	15	38	17	14	18	2	38	1	38	32	19	0	37	14	23	0	35	29	13	0	51	0	38	13	19	30	12	0	38	16	13	2	48	15	19	14	21	31	17	1	37	13	24	32	11	0
chr05	27500001	27600000	7	5	12	4	10	3	2	9	4	9	11	4	3	9	9	4	3	8	10	4	3	10	5	9	11	3	9	3	3	9	7	4	4	11	9	7	8	3	9	4	4	9	10	6	10	4	3
chr05	27600001	27700000	4	8	7	7	5	7	1	14	2	15	5	7	2	15	5	6	2	14	5	5	2	13	4	11	7	6	5	5	2	13	5	6	3	13	6	5	5	8	8	8	2	8	5	7	6	7	2
chr05	27700001	27800000	9	15	9	17	10	12	0	34	0	24	5	20	0	26	10	22	0	23	4	20	0	23	1	26	12	16	5	20	0	25	8	22	0	23	8	13	10	16	6	16	0	21	8	14	8	19	0
chr05	27800001	27900000	48	9	44	12	47	6	2	11	1	12	27	9	1	12	46	12	2	8	28	13	1	14	0	13	45	11	27	9	1	10	45	5	2	18	46	13	46	9	29	2	1	14	47	9	28	10	2
chr05	27900001	28000000	52	24	40	27	44	22	9	30	9	35	17	26	8	33	44	24	10	37	17	23	10	39	12	38	48	22	17	22	12	35	47	22	9	38	48	24	48	23	16	26	10	34	47	23	18	25	8
chr05	28000001	28100000	22	30	22	25	22	26	11	35	12	41	22	33	14	33	22	25	12	36	21	30	13	45	12	36	20	23	19	16	12	38	22	27	13	35	21	22	22	30	23	32	12	33	21	25	21	32	9
chr05	28100001	28200000	14	13	14	17	19	13	7	20	6	25	13	11	6	17	19	10	7	20	10	14	7	19	7	18	12	16	11	13	5	16	15	16	6	21	14	15	18	11	13	11	7	18	13	11	14	8	4
chr05	28200001	28300000	2	5	2	7	0	7	6	8	8	8	8	6	8	8	7	2	3	11	4	7	5	12	7	7	6	5	2	7	8	8	5	7	3	12	6	6	4	6	6	7	7	10	6	5	4	8	8
chr05	28300001	28400000	7	20	12	27	9	21	6	27	7	25	12	26	8	26	9	27	5	24	9	29	8	25	10	18	7	23	5	30	5	24	9	24	5	26	11	32	8	22	11	27	8	26	8	26	10	24	7
chr05	28400001	28500000	51	11	7	7	50	8	4	14	4	9	6	8	2	12	11	10	3	11	8	7	2	10	2	9	50	6	5	7	2	10	50	10	4	12	51	13	53	9	7	5	3	10	51	9	10	5	3
chr05	28500001	28600000	11	23	8	39	10	24	6	27	7	24	8	37	6	27	4	36	6	24	8	36	6	26	6	26	10	26	8	35	6	26	10	26	6	28	9	24	10	23	8	36	6	26	10	25	8	36	6
chr05	28600001	28700000	3	8	8	9	2	4	0	10	2	10	6	9	3	8	1	7	0	14	8	9	1	11	1	4	3	10	7	9	0	12	4	8	0	9	3	8	2	6	8	10	0	6	2	8	7	11	1
chr05	28700001	28800000	1	4	15	4	2	6	0	8	0	9	15	6	0	10	0	6	0	6	15	6	0	7	0	8	3	8	15	6	0	9	1	8	1	10	2	7	1	4	15	6	0	7	1	8	15	6	0
chr05	28800001	28900000	0	5	7	10	0	3	0	10	1	8	5	12	2	7	3	2	0	10	7	11	0	7	2	8	1	3	6	11	0	7	1	4	0	7	2	4	1	4	6	12	1	10	1	3	6	12	0
chr05	28900001	29000000	28	33	34	25	34	27	2	21	3	17	36	26	4	25	32	30	3	20	34	24	2	19	3	22	32	28	27	22	4	24	31	23	4	23	31	24	35	28	35	21	4	21	27	20	30	22	1
chr05	29000001	29100000	21	8	50	10	21	10	1	19	1	16	52	11	3	21	17	11	2	15	19	7	1	17	1	18	20	7	51	11	2	21	22	7	1	17	21	6	23	8	21	7	1	19	20	8	21	7	1
chr05	29100001	29200000	10	18	50	40	6	16	11	17	8	13	46	39	7	12	24	14	11	16	11	14	8	13	8	13	11	17	48	35	9	16	12	16	10	14	11	18	13	16	12	18	7	13	8	12	12	18	10
chr05	29200001	29300000	3	3	16	8	3	7	3	7	5	7	13	10	3	13	41	9	3	10	2	11	2	12	4	7	2	5	13	12	3	9	1	4	4	8	1	7	3	4	3	3	3	6	3	5	3	5	4
chr05	29300001	29400000	13	47	75	40	14	39	3	39	6	40	78	40	6	46	11	44	5	38	13	53	11	34	9	46	12	45	77	41	5	43	11	44	9	38	15	53	13	47	11	46	7	37	13	45	12	46	3
chr05	29400001	29500000	3	1	51	2	5	0	1	3	0	0	49	1	1	1	1	0	0	1	3	2	0	1	1	3	6	2	49	1	1	1	4	0	0	2	4	0	5	0	3	0	0	3	5	1	5	0	0
chr05	29500001	29600000	3	1	34	3	3	1	5	5	3	3	34	3	3	4	4	3	3	5	3	2	3	4	3	4	3	1	35	3	4	2	3	1	5	6	3	2	3	1	3	1	4	3	3	2	3	1	3
chr05	29600001	29700000	3	22	5	31	3	18	0	20	2	26	4	22	4	29	0	18	0	28	3	24	3	37	2	30	2	23	4	25	2	30	4	22	3	27	3	36	3	18	3	26	0	28	4	29	3	30	0
chr05	29700001	29800000	13	73	19	99	10	90	10	99	14	50	18	111	14	44	9	93	9	102	11	84	12	75	15	53	6	79	18	103	11	81	12	79	13	75	8	99	9	84	10	82	13	51	8	89	10	80	11
chr05	29800001	29900000	11	60	10	48	9	45	11	67	11	39	14	53	8	28	10	59	10	52	10	55	13	49	15	32	10	53	12	52	9	65	10	59	12	36	10	56	9	64	8	53	9	37	8	55	8	49	11
chr06	1	100000	22	84	9	75	22	97	14	56	16	68	16	96	14	87	21	76	16	45	18	72	15	70	15	84	16	86	18	85	14	39	19	83	18	114	19	94	17	104	19	94	17	101	15	67	17	85	12
chr06	100001	200000	9	17	12	21	14	16	13	10	11	18	12	18	10	17	11	22	18	10	10	24	13	21	9	18	10	19	11	17	13	10	12	18	12	21	11	21	11	18	8	16	11	17	13	19	18	17	17
chr06	200001	300000	4	2	4	2	3	2	5	1	3	1	3	1	3	1	4	2	5	1	3	4	1	1	4	1	2	3	4	1	5	1	3	1	1	2	4	1	3	2	7	2	1	3	4	1	5	2	5
chr06	300001	400000	7	33	11	43	9	31	3	19	7	44	12	64	10	57	7	39	4	16	11	45	4	25	6	55	9	42	10	33	4	11	9	44	6	29	12	62	9	41	9	33	1	24	12	41	11	53	4
chr06	400001	500000	26	7	25	7	25	4	7	4	26	5	27	11	24	4	27	9	6	4	22	7	6	9	25	4	26	6	22	8	6	3	29	12	6	10	27	6	25	10	22	3	6	8	21	11	25	3	6
chr06	500001	600000	22	30	16	16	19	24	4	7	18	30	16	34	15	36	14	25	6	9	23	30	17	29	15	31	17	24	18	24	7	5	16	16	18	29	15	30	18	24	17	29	18	17	17	27	18	24	5
chr06	600001	700000	5	4	4	5	4	6	3	34	4	9	6	4	6	7	6	4	2	33	5	5	7	6	7	9	4	2	4	6	2	35	3	6	10	8	6	6	3	6	4	5	6	7	6	10	3	4	2
chr06	700001	800000	6	34	8	39	3	29	22	32	11	34	6	37	13	38	7	31	21	27	7	40	22	33	13	33	8	41	6	35	18	33	7	37	23	33	6	36	9	29	8	35	17	22	9	43	8	35	19
chr06	800001	900000	1	7	2	5	1	8	7	9	80	8	1	6	81	8	1	6	7	11	1	7	3	11	80	8	1	5	0	8	6	10	3	7	2	11	0	6	1	8	1	8	3	11	1	9	2	6	7
chr06	900001	1000000	9	8	10	13	13	13	18	24	91	7	17	15	92	13	12	5	17	28	14	8	21	28	89	9	13	9	13	20	15	45	9	6	24	45	14	15	14	8	14	10	20	25	12	10	14	11	11
chr06	1000001	1100000	42	26	36	37	39	39	33	34	94	49	35	30	90	36	34	32	32	39	36	39	34	42	89	30	33	37	45	36	33	35	37	35	34	40	32	32	41	33	40	36	37	20	38	26	39	35	31
chr06	1100001	1200000	17	25	16	22	13	25	24	49	24	27	17	31	29	32	17	27	23	35	16	28	29	34	28	30	16	24	14	22	29	47	17	21	24	38	15	22	16	25	14	28	24	30	15	27	13	26	26
chr06	1200001	1300000	29	79	28	77	31	75	23	63	129	66	35	76	105	63	29	76	20	76	31	78	19	72	107	59	31	70	32	76	19	71	34	82	43	97	42	96	30	78	28	72	43	78	36	86	30	79	16
chr06	1300001	1400000	9	36	9	51	10	44	10	48	51	38	9	44	59	39	8	36	9	48	9	53	15	41	56	30	9	48	9	50	12	47	9	47	6	56	16	63	7	51	11	42	10	48	7	48	9	41	5
chr06	1400001	1500000	11	11	15	18	10	11	2	12	84	13	14	15	90	4	12	20	5	15	10	23	2	11	88	13	11	21	10	11	5	11	7	16	8	14	14	21	7	9	11	19	8	10	8	15	5	7	3
chr06	1500001	1600000	3	19	3	20	4	26	6	6	31	8	3	15	31	13	3	20	5	6	2	22	5	11	31	6	3	22	3	20	5	11	2	20	5	8	3	22	3	19	3	19	6	3	2	22	3	15	5
chr06	1600001	1700000	2	5	2	5	2	7	4	2	65	3	2	4	65	3	2	4	3	2	2	3	4	2	66	3	2	5	2	4	4	2	2	7	4	2	2	4	1	2	3	5	4	2	2	6	2	2	4
chr06	1700001	1800000	11	11	7	11	15	13	12	14	46	3	22	16	44	4	7	13	10	13	15	13	11	13	46	7	8	15	6	13	5	11	27	15	6	17	12	17	27	11	7	11	4	14	12	10	8	10	9
chr06	1800001	1900000	10	31	8	26	6	26	7	30	17	3	8	28	20	7	7	31	6	24	6	26	4	25	20	5	5	25	6	30	7	31	6	32	4	32	9	22	4	22	7	24	3	24	7	31	3	22	7
chr06	1900001	2000000	1	16	1	14	0	14	6	17	32	5	1	16	35	4	1	16	6	17	0	12	0	17	33	3	0	15	1	15	6	17	0	15	3	16	0	13	1	12	0	14	0	20	1	14	0	13	1
chr06	2000001	2100000	3	2	3	2	3	2	1	3	2	1	3	2	2	0	3	2	1	3	3	3	0	2	2	2	3	4	4	3	0	6	3	2	0	2	4	2	3	2	4	4	1	2	3	2	3	2	1
chr06	2100001	2200000	1	6	1	4	2	6	0	10	6	0	2	6	6	0	3	2	0	12	1	5	0	8	6	0	1	6	2	8	1	12	3	7	1	13	1	13	2	5	1	4	0	13	1	5	2	6	1
chr06	2200001	2300000	4	4	4	4	4	3	1	10	5	0	3	5	5	0	6	7	3	9	4	4	3	8	5	1	4	4	4	4	4	9	4	4	4	8	3	4	5	3	2	3	2	8	3	7	3	4	3
chr06	2300001	2400000	5	13	4	11	1	11	2	14	4	1	0	11	4	2	4	14	2	11	4	10	2	12	4	1	2	9	1	10	3	13	4	10	2	12	3	10	2	10	3	12	1	13	3	12	3	11	2
chr06	2400001	2500000	8	17	6	29	8	37	0	47	8	10	3	36	8	7	6	40	0	34	6	27	3	58	9	6	8	24	11	46	0	87	7	35	2	43	9	39	8	35	8	38	2	48	5	27	4	33	2
chr06	2500001	2600000	2	23	7	26	3	21	3	22	5	12	4	38	6	15	4	35	4	20	4	28	4	30	6	12	3	20	4	18	3	15	4	28	2	37	5	20	5	22	3	25	4	31	4	27	3	17	2
chr06	2600001	2700000	16	28	19	42	21	32	5	49	11	10	18	50	9	13	17	34	11	50	21	37	7	47	12	13	15	34	15	38	4	50	21	40	13	50	10	33	17	40	21	35	10	43	18	38	14	38	8
chr06	2700001	2800000	17	9	15	30	7	24	10	39	8	1	28	28	8	2	11	14	7	47	12	18	17	37	8	1	7	21	4	12	7	31	14	24	18	45	16	15	8	20	22	21	17	38	13	17	11	15	8
chr06	2800001	2900000	3	15	2	9	4	17	0	25	7	2	3	22	7	3	4	15	1	25	6	17	0	29	8	3	3	9	1	20	2	37	3	20	0	37	4	22	3	21	1	8	1	31	3	20	4	13	5
chr06	2900001	3000000	5	6	6	8	7	6	8	7	6	0	5	8	6	0	7	7	10	7	6	7	6	7	7	0	5	6	8	9	7	8	5	5	7	10	6	9	5	8	5	10	8	6	5	6	6	5	5
chr06	3000001	3100000	15	94	19	99	12	82	16	93	27	18	19	103	28	17	15	90	16	70	12	93	23	112	27	21	18	89	19	81	15	87	17	97	22	104	21	86	21	93	12	78	20	86	16	104	13	87	18
chr06	3100001	3200000	13	117	18	115	17	117	14	100	12	44	21	114	14	37	16	117	13	89	16	112	12	98	11	41	21	114	20	114	16	104	19	118	17	102	19	115	15	120	17	117	10	69	15	114	15	122	13
chr06	3200001	3300000	26	100	23	100	20	97	14	19	24	11	22	100	23	12	22	95	20	21	30	93	9	19	26	12	32	89	26	94	13	21	28	96	16	12	23	92	26	102	29	100	13	17	26	96	27	97	12
chr06	3300001	3400000	27	22	27	18	27	20	8	32	32	15	29	16	33	24	27	13	10	17	30	26	13	13	36	14	31	13	27	9	9	13	28	16	8	25	29	16	28	14	29	12	7	16	31	11	32	10	9
chr06	3400001	3500000	42	52	43	40	38	44	15	60	52	55	41	33	52	45	41	38	15	53	46	35	10	61	49	45	39	38	42	32	19	54	45	33	30	51	45	44	41	45	43	41	31	44	42	38	47	32	12
chr06	3500001	3600000	24	13	44	18	19	15	6	39	22	9	27	22	23	17	26	16	7	32	27	23	7	27	27	18	25	22	30	17	6	29	25	22	6	23	23	13	26	16	33	17	8	17	25	21	22	19	7
chr06	3600001	3700000	1	4	1	2	1	0	4	7	0	3	1	5	0	5	1	5	3	2	1	5	2	6	0	5	1	3	1	1	3	7	1	2	4	3	1	2	1	3	1	2	4	2	1	3	1	3	2
chr06	3700001	3800000	2	9	4	9	2	6	12	27	7	10	2	6	7	6	4	10	11	29	2	9	10	34	6	6	3	5	3	7	12	25	3	8	10	41	3	7	3	9	3	6	12	31	2	7	3	7	12
chr06	3800001	3900000	1	4	1	2	1	2	5	17	2	1	1	3	2	1	1	1	6	21	1	1	6	15	2	2	1	1	1	0	6	19	1	0	6	19	1	1	1	0	1	0	6	15	1	1	1	1	5
chr06	3900001	4000000	0	0	0	0	0	0	2	18	8	2	0	1	8	0	0	0	4	19	0	1	3	18	7	0	0	0	0	0	4	18	0	1	3	19	0	0	0	0	0	1	3	19	0	2	0	1	2
chr06	4000001	4100000	3	2	3	2	3	2	6	8	3	1	3	2	3	1	3	2	4	9	3	2	3	9	3	1	3	2	3	2	5	9	3	2	5	8	4	2	2	2	4	2	4	8	3	3	2	2	5
chr06	4100001	4200000	7	4	12	11	9	5	11	17	58	7	11	7	55	9	11	12	12	13	5	10	13	15	57	7	8	6	7	15	12	16	12	12	12	19	9	9	8	7	12	6	7	13	7	9	8	6	10
chr06	4200001	4300000	1	31	1	25	2	22	3	5	16	25	1	17	16	19	4	16	3	6	2	23	3	1	17	25	1	16	1	20	3	5	1	20	4	5	2	27	1	18	2	18	3	6	0	19	1	19	4
chr06	4300001	4400000	25	86	19	85	19	68	4	74	23	70	27	65	21	95	26	63	5	62	23	69	4	77	24	69	23	75	21	68	6	82	25	67	2	78	22	69	25	65	27	66	5	62	25	58	19	73	2
chr06	4400001	4500000	56	21	54	20	55	16	3	19	54	14	56	15	52	14	53	22	2	23	56	23	2	22	52	16	55	14	52	20	2	27	57	12	2	20	56	16	53	19	53	20	2	23	56	17	55	23	2
chr06	4500001	4600000	12	25	14	22	16	16	35	5	8	27	12	23	14	32	9	20	35	4	13	23	32	10	12	35	11	23	9	30	32	4	15	30	34	9	12	30	11	26	12	25	33	6	11	26	12	33	31
chr06	4600001	4700000	4	12	5	17	2	13	11	12	0	15	3	10	1	15	3	12	13	16	4	6	13	16	2	11	1	12	5	13	13	20	4	8	12	20	2	17	4	13	5	12	16	11	7	17	4	17	17
chr06	4700001	4800000	4	10	4	6	4	10	1	5	3	7	3	8	2	10	3	9	2	5	3	9	1	3	3	10	4	9	1	8	2	4	3	6	2	5	2	8	2	9	1	7	1	3	3	9	2	6	2
chr06	4800001	4900000	7	9	9	9	5	10	3	13	8	11	9	9	9	9	11	10	3	8	9	10	0	19	9	11	6	7	11	11	2	13	9	14	1	12	9	13	7	10	10	10	1	4	8	6	7	10	2
chr06	4900001	5000000	6	10	9	10	6	6	9	18	7	8	8	10	6	10	7	6	10	15	5	7	10	16	6	8	8	10	5	9	9	16	6	7	10	19	7	7	6	9	6	9	8	11	6	7	6	13	8
chr06	5000001	5100000	1	22	1	12	1	20	0	0	0	12	1	26	0	7	1	12	0	0	0	15	0	0	0	5	0	27	1	7	0	0	2	21	0	0	1	26	0	32	1	20	0	0	1	22	0	27	0
chr06	5100001	5200000	53	65	57	85	54	63	3	14	40	44	44	64	43	52	57	62	2	12	49	72	5	19	49	60	48	62	38	46	2	19	59	67	1	19	62	69	52	61	47	71	2	18	51	50	55	60	1
chr06	5200001	5300000	1	9	1	9	1	9	0	14	1	14	1	8	1	14	1	10	0	11	1	1	0	16	1	8	2	8	1	8	0	14	1	8	0	12	1	11	1	6	1	0	0	15	1	8	1	0	0
chr06	5300001	5400000	1	4	1	4	2	3	4	3	7	4	1	5	7	5	1	5	4	5	2	8	4	6	7	1	2	9	2	9	4	7	2	4	4	6	2	4	2	5	2	6	3	4	2	3	2	5	3
chr06	5400001	5500000	4	12	2	9	4	9	3	7	4	14	5	10	6	12	2	10	0	5	2	15	0	5	4	9	4	12	5	6	1	4	3	10	3	3	4	13	2	9	2	10	2	4	4	15	5	11	0
chr06	5500001	5600000	14	3	14	3	13	3	0	6	74	6	13	3	75	4	15	3	1	5	16	3	0	6	74	4	15	3	16	3	1	6	15	3	0	6	13	4	13	3	13	3	0	6	15	3	14	3	0
chr06	5600001	5700000	40	11	41	13	37	12	6	17	8	1	43	10	8	1	42	6	5	18	39	9	3	17	8	1	38	8	45	8	5	19	41	9	7	17	42	10	37	12	39	11	6	20	39	11	37	10	4
chr06	5700001	5800000	59	11	61	11	63	13	3	10	6	1	58	13	7	1	58	8	2	5	59	11	5	6	7	1	58	11	62	10	3	6	58	10	3	9	64	11	58	10	58	9	3	9	54	8	58	11	3
chr06	5800001	5900000	98	33	101	34	93	32	14	28	43	12	99	40	47	21	101	36	18	28	105	44	10	26	45	17	102	40	98	35	14	34	99	38	10	27	100	32	101	45	96	39	11	26	99	29	102	42	16
chr06	5900001	6000000	22	10	22	9	18	7	5	17	79	18	20	6	79	16	17	7	6	16	23	11	4	14	77	16	21	9	22	14	4	16	20	7	6	24	20	9	20	14	23	10	6	21	21	12	19	13	5
chr06	6000001	6100000	11	0	14	6	12	1	13	14	28	13	13	1	25	9	12	6	11	13	15	8	9	11	26	14	14	5	13	7	10	12	11	4	12	9	12	6	12	7	12	6	11	15	13	3	12	8	10
chr06	6100001	6200000	14	1	14	6	17	7	16	19	32	22	13	7	31	21	14	5	14	22	13	8	13	19	27	22	15	2	17	6	7	25	15	2	17	22	15	1	15	2	16	5	12	14	14	0	16	4	5
chr06	6200001	6300000	17	0	15	1	12	4	4	12	35	17	13	1	39	12	15	2	4	19	15	3	3	19	36	8	11	1	12	1	5	14	12	1	7	18	13	1	15	2	12	1	6	20	15	1	15	1	3
chr06	6300001	6400000	14	0	12	0	14	0	5	32	12	3	12	0	12	4	13	1	4	28	13	1	3	35	12	5	17	3	12	1	2	31	14	0	2	37	13	1	14	0	13	1	2	40	14	1	16	1	1
chr06	6400001	6500000	8	1	8	1	8	1	1	6	8	0	8	3	8	1	8	1	0	5	9	2	0	7	8	0	8	2	9	1	2	3	8	2	0	7	8	2	9	0	8	2	0	5	9	1	8	1	0
chr06	6500001	6600000	17	4	17	3	20	4	12	15	14	3	17	3	13	2	19	5	14	18	19	2	12	15	10	2	17	2	18	2	12	17	16	5	13	19	19	4	14	3	16	4	13	12	15	4	17	4	12
chr06	6600001	6700000	45	9	44	10	46	9	3	13	1	2	43	5	2	1	40	10	4	14	43	10	2	11	1	1	44	9	42	9	6	11	44	10	6	13	44	10	42	10	40	11	5	12	45	8	41	10	4
chr06	6700001	6800000	82	15	85	17	82	9	0	11	5	3	82	10	7	3	84	17	2	5	80	13	2	6	6	3	80	16	76	11	2	10	76	9	2	9	82	13	79	14	81	16	0	6	81	10	82	10	2
chr06	6800001	6900000	95	4	97	6	92	3	4	13	8	2	91	6	8	2	96	3	4	8	97	3	4	11	7	2	93	5	95	6	4	9	93	5	5	13	98	7	90	3	96	5	3	11	94	5	89	4	3
chr06	6900001	7000000	127	29	126	35	122	24	11	31	17	9	128	32	19	5	123	32	10	32	128	45	12	41	18	5	122	29	125	37	4	28	128	25	13	34	124	30	120	32	125	33	4	30	125	26	120	29	8
chr06	7000001	7100000	21	12	18	5	18	10	10	13	56	0	18	11	57	0	18	9	11	15	19	12	8	14	57	0	17	11	20	8	4	10	18	10	12	15	21	13	15	7	18	7	6	14	19	6	17	6	7
chr06	7100001	7200000	67	8	67	4	66	7	1	6	8	1	66	6	8	0	69	4	1	5	67	5	2	3	8	1	69	6	68	5	1	3	68	6	1	4	69	9	67	6	67	4	1	3	66	3	67	4	1
chr06	7200001	7300000	56	5	53	6	52	2	0	2	9	8	56	7	10	8	53	5	0	8	53	1	0	12	10	0	53	5	56	5	0	9	57	4	0	8	55	6	54	7	49	3	0	7	53	3	52	5	0
chr06	7300001	7400000	118	34	116	29	114	20	3	6	4	2	118	25	4	1	118	25	2	9	117	31	2	9	4	6	117	30	115	25	2	8	115	22	3	8	115	30	117	30	117	24	1	5	113	31	113	36	2
chr06	7400001	7500000	84	19	82	14	85	11	1	4	4	10	82	17	2	11	82	17	3	8	85	15	3	8	4	10	82	14	84	17	1	9	84	15	3	10	83	18	82	15	85	9	3	9	83	11	80	14	3
chr06	7500001	7600000	154	15	154	18	155	14	1	12	60	5	155	17	60	5	154	15	0	9	155	15	0	10	61	7	155	14	157	18	0	11	157	14	0	5	156	17	152	14	155	15	0	5	152	17	155	15	0
chr06	7600001	7700000	178	13	182	15	181	12	0	2	54	3	183	14	54	4	178	13	1	3	180	18	1	3	55	4	179	10	177	13	0	2	182	13	1	3	184	14	183	12	177	18	2	4	182	13	179	19	0
chr06	7700001	7800000	110	26	114	24	116	26	0	2	9	2	111	21	9	0	113	26	0	2	112	23	0	4	8	0	112	21	111	28	0	3	108	21	0	2	110	21	110	28	109	28	0	3	108	25	111	27	0
chr06	7800001	7900000	6	34	8	43	6	36	0	5	10	5	2	40	11	5	6	36	1	2	4	48	0	7	9	3	2	34	1	37	0	7	4	37	1	6	3	43	2	26	4	39	0	3	2	38	2	38	0
chr06	7900001	8000000	8	22	8	31	8	32	9	37	90	58	10	10	94	47	7	36	6	32	7	8	5	45	94	57	8	31	7	9	7	24	8	32	6	42	9	35	8	33	7	6	6	35	8	31	7	7	6
chr06	8000001	8100000	3	21	3	27	3	24	6	21	115	19	5	16	120	24	2	30	1	26	5	17	6	27	116	21	4	29	0	16	2	30	3	22	67	26	2	32	2	21	6	20	68	22	2	25	7	18	1
chr06	8100001	8200000	3	10	11	9	5	11	3	15	109	11	7	7	112	11	9	9	4	25	8	9	3	17	112	12	12	8	7	10	5	20	8	9	116	18	9	5	9	8	13	7	109	16	9	8	9	9	3
chr06	8200001	8300000	13	28	10	26	12	28	10	24	64	19	11	33	62	17	8	16	8	38	10	30	8	33	63	27	16	20	9	28	11	31	16	28	63	20	17	22	17	23	9	25	64	15	13	15	10	32	11
chr06	8300001	8400000	6	4	7	5	8	4	3	11	41	2	5	4	41	1	7	3	2	10	5	3	2	7	41	1	5	4	5	7	3	14	5	4	41	1	5	5	7	3	5	8	41	1	5	5	5	3	2
chr06	8400001	8500000	14	37	12	42	9	24	28	22	34	25	8	38	34	17	24	42	27	21	15	30	29	23	33	18	24	39	14	32	30	23	17	36	33	20	16	36	23	36	18	33	34	17	23	30	15	33	27
chr06	8500001	8600000	22	72	23	75	24	51	38	30	46	18	31	82	52	19	25	56	39	26	35	63	44	26	50	25	24	49	19	62	40	28	26	47	49	21	26	60	27	54	25	50	48	20	28	55	27	57	41
chr06	8600001	8700000	25	61	31	72	24	47	47	13	46	12	23	63	47	19	27	81	49	13	28	70	50	9	45	10	28	47	29	61	46	12	22	64	48	13	27	73	28	67	25	42	46	11	27	54	27	48	44
chr06	8700001	8800000	12	17	10	23	7	19	15	6	16	7	9	25	18	10	8	22	15	6	7	25	12	6	16	5	10	19	6	16	15	5	11	20	19	4	11	22	5	23	13	25	19	2	5	14	6	26	16
chr06	8800001	8900000	13	85	24	78	21	69	18	116	76	95	27	73	80	89	20	82	19	106	29	89	23	115	72	113	22	77	28	87	18	109	24	88	77	87	25	99	18	89	21	69	70	101	18	95	28	88	14
chr06	8900001	9000000	6	29	4	19	6	25	5	67	83	41	5	14	86	47	7	28	3	59	5	16	2	98	87	44	6	28	4	12	2	77	4	30	88	65	4	28	5	27	6	16	83	43	3	26	6	17	6
chr06	9000001	9100000	5	80	3	46	2	72	5	97	82	67	4	60	74	58	6	78	5	75	3	49	4	85	85	65	3	79	4	21	4	69	3	72	81	74	4	83	3	87	3	57	84	74	2	66	4	46	4
chr06	9100001	9200000	53	52	26	11	42	35	10	64	37	50	33	21	40	67	34	40	11	68	30	9	11	64	44	59	46	45	21	9	10	64	47	37	45	50	44	44	49	42	25	28	39	55	43	38	20	9	10
chr06	9200001	9300000	65	20	5	26	62	18	5	22	104	17	3	29	114	17	64	25	6	36	3	29	6	31	114	13	61	16	4	25	10	30	61	22	112	20	66	22	66	23	3	25	109	19	66	23	5	28	8
chr06	9300001	9400000	10	24	8	27	5	34	17	39	34	41	2	31	32	43	9	36	16	37	7	34	18	56	31	35	4	38	5	28	13	41	6	48	31	55	11	32	5	42	6	28	35	36	9	39	2	32	17
chr06	9400001	9500000	5	9	13	18	3	19	12	29	7	39	10	10	5	17	6	9	5	39	12	22	5	50	4	32	10	6	14	14	8	48	10	10	7	47	5	23	13	7	12	15	5	64	12	18	7	10	10
chr06	9500001	9600000	12	17	14	28	11	23	10	133	29	93	18	12	27	103	17	22	12	105	16	22	5	135	27	119	18	19	10	13	10	106	15	19	31	135	16	22	12	18	16	18	27	91	16	19	18	15	9
chr06	9600001	9700000	113	15	116	17	111	19	4	104	50	17	118	15	53	18	7	15	4	111	117	24	2	112	52	19	115	12	112	10	6	120	113	8	56	17	117	17	111	19	114	14	53	14	112	7	119	12	1
chr06	9700001	9800000	14	49	17	40	15	35	4	39	9	37	17	22	4	46	5	36	7	45	17	46	4	22	5	28	17	48	18	17	5	47	16	37	7	44	15	48	17	40	21	48	6	31	16	42	17	55	5
chr06	9800001	9900000	141	52	136	50	143	41	11	83	82	55	139	47	82	48	9	54	10	76	141	51	9	92	84	55	139	53	135	38	9	79	137	56	84	52	141	44	139	54	145	54	88	41	140	52	136	51	11
chr06	9900001	10000000	105	14	109	15	107	13	4	43	25	5	105	20	26	3	2	20	3	47	107	20	1	37	25	8	107	16	108	21	1	44	108	16	25	9	108	19	103	19	103	21	27	4	105	19	100	21	0
chr06	10000001	10100000	164	9	166	18	165	9	3	57	95	8	166	13	99	21	22	7	3	63	165	14	3	59	95	25	163	16	164	10	5	64	166	15	96	10	168	12	164	14	165	15	94	10	165	15	164	14	2
chr06	10100001	10200000	154	59	151	64	161	61	21	95	58	31	159	74	63	39	159	68	26	105	160	60	23	102	62	41	155	65	161	62	16	95	165	68	66	38	158	69	159	71	155	64	63	31	160	67	160	69	17
chr06	10200001	10300000	57	25	51	43	58	33	7	54	10	25	52	40	11	31	55	30	11	41	52	30	10	52	11	31	50	30	53	26	11	46	52	29	13	23	55	31	51	31	58	28	8	12	54	26	53	29	10
chr06	10300001	10400000	51	12	51	22	53	25	1	53	7	15	56	21	6	14	57	10	2	57	51	14	1	67	7	11	54	16	51	20	2	58	49	9	7	12	50	26	55	21	49	15	7	9	51	11	49	17	2
chr06	10400001	10500000	87	56	90	43	87	37	5	30	39	16	89	34	46	25	86	41	2	35	92	42	2	44	40	25	89	45	84	32	1	30	89	40	25	25	91	52	88	34	91	48	24	22	89	49	88	31	3
chr06	10500001	10600000	33	12	39	19	36	14	8	86	35	42	35	17	34	39	34	20	7	74	40	22	8	89	37	40	35	16	29	10	7	79	27	15	41	52	34	14	36	13	40	17	35	41	40	13	35	13	7
chr06	10600001	10700000	33	74	42	78	41	80	15	130	85	40	46	83	84	44	38	78	20	118	39	78	17	106	79	29	43	68	39	53	15	112	47	87	88	50	48	87	45	90	46	85	89	53	48	78	44	94	17
chr06	10700001	10800000	189	27	180	32	190	17	1	45	48	10	185	30	51	9	205	26	1	53	189	28	2	55	48	8	194	31	197	20	1	49	183	17	47	2	219	33	192	26	200	29	50	9	202	26	206	33	1
chr06	10800001	10900000	63	62	66	55	66	46	4	73	29	21	73	52	33	26	63	54	7	66	73	55	7	62	36	42	67	61	60	47	4	54	62	52	35	26	72	59	70	50	75	70	36	18	63	55	68	67	7
chr06	10900001	11000000	7	15	4	20	6	18	6	25	4	22	5	16	3	19	4	14	8	25	3	19	3	24	3	16	4	20	4	16	10	29	5	23	3	13	4	19	3	21	6	15	1	15	5	11	6	10	5
chr06	11000001	11100000	6	3	6	1	7	3	0	26	4	6	5	1	4	5	7	2	0	28	5	3	2	24	3	3	6	3	7	3	2	26	6	3	5	6	7	1	7	3	6	1	4	3	6	3	6	4	1
chr06	11100001	11200000	13	27	14	29	11	17	2	91	22	32	13	26	22	31	11	22	8	90	11	28	3	91	16	32	7	25	7	26	7	83	12	28	20	37	9	29	12	24	8	26	25	33	9	21	12	23	4
chr06	11200001	11300000	6	15	6	12	5	15	0	33	82	14	5	15	79	14	6	14	1	28	7	13	2	30	80	19	6	11	6	17	1	28	5	14	78	14	6	14	5	15	5	13	79	16	6	10	7	13	1
chr06	11300001	11400000	11	22	9	21	11	18	7	86	179	22	11	12	178	27	12	25	9	99	8	20	7	94	179	13	9	33	14	13	9	103	10	16	180	32	13	28	10	29	11	24	178	24	10	24	11	25	7
chr06	11400001	11500000	6	27	9	24	7	20	6	108	82	35	9	32	79	58	9	23	8	111	9	24	4	122	84	37	8	25	8	26	5	115	7	26	87	46	9	31	7	30	10	22	78	59	9	26	5	23	10
chr06	11500001	11600000	7	22	3	23	5	25	6	66	38	35	6	30	39	31	4	24	0	68	12	33	2	60	45	46	5	15	3	31	2	66	5	26	37	44	2	23	8	23	9	22	35	35	5	23	4	19	7
chr06	11600001	11700000	18	39	16	33	14	28	13	41	73	21	20	32	83	28	16	25	14	45	20	28	15	46	78	23	14	23	16	25	17	42	18	34	76	26	18	18	19	21	17	18	70	21	16	35	17	21	15
chr06	11700001	11800000	8	11	7	12	11	12	4	11	4	4	9	10	4	3	10	15	3	14	9	13	3	13	3	3	8	11	7	13	4	10	9	10	4	4	8	10	6	11	10	16	3	1	10	11	9	12	2
chr06	11800001	11900000	26	34	39	38	32	39	19	44	24	15	33	46	24	12	34	60	29	62	32	57	17	57	18	20	39	51	29	32	19	57	31	50	16	25	36	48	28	47	45	53	22	24	30	40	28	43	22
chr06	11900001	12000000	47	65	34	72	41	63	24	40	29	23	39	57	29	20	35	57	25	29	50	59	25	36	30	21	54	52	32	59	25	40	40	55	36	24	41	58	41	63	35	65	28	19	38	58	37	75	29
chr06	12000001	12100000	6	38	7	44	6	27	12	60	19	33	7	25	18	36	7	45	8	55	7	67	9	54	21	33	10	28	6	50	9	62	8	35	19	40	9	26	8	31	13	42	21	38	6	20	9	61	10
chr06	12100001	12200000	22	90	20	71	21	67	17	69	17	13	28	71	20	20	19	81	17	82	20	77	15	83	18	12	23	64	22	75	21	78	23	75	16	19	20	78	23	75	21	91	15	18	21	62	24	67	15
chr06	12200001	12300000	5	14	5	17	6	20	6	15	12	6	6	10	10	6	7	16	1	12	11	18	4	20	12	5	9	21	6	14	3	16	5	16	10	12	7	18	6	19	5	10	11	5	8	19	4	13	3
chr06	12300001	12400000	2	26	3	24	3	18	3	24	11	6	2	23	10	7	4	25	4	28	2	30	4	19	10	5	2	7	3	21	4	23	7	29	11	7	4	14	3	21	3	23	10	4	3	24	3	29	5
chr06	12400001	12500000	4	16	0	20	1	15	1	16	3	4	2	23	4	7	3	13	0	18	2	18	0	25	3	10	2	17	6	13	2	19	0	19	3	5	0	21	3	19	2	13	3	7	0	19	0	17	3
chr06	12500001	12600000	12	69	12	75	15	70	9	75	63	20	10	56	46	15	12	72	15	72	18	68	12	71	59	15	6	70	11	47	15	65	17	73	20	12	14	59	9	60	15	59	19	18	13	51	24	63	14
chr06	12600001	12700000	6	56	4	25	2	39	3	34	22	4	6	48	22	3	3	25	1	31	1	49	2	37	17	8	6	56	6	55	1	43	1	21	19	6	4	61	5	48	5	45	17	2	4	36	6	66	0
chr06	12700001	12800000	6	65	4	61	9	57	0	57	1	11	5	57	1	11	5	46	2	51	3	48	1	61	2	12	4	55	2	47	2	51	2	52	1	20	1	44	3	59	3	56	1	10	2	49	7	60	1
chr06	12800001	12900000	7	13	8	12	10	13	7	18	9	0	8	11	8	0	7	13	10	17	9	14	8	17	8	0	7	14	6	11	8	14	7	13	8	0	11	11	7	11	8	12	7	0	6	11	7	13	7
chr06	12900001	13000000	7	16	8	17	9	15	6	15	9	1	12	20	10	2	4	14	12	20	12	15	0	21	9	3	5	25	4	17	3	19	3	14	9	3	6	21	9	21	4	22	9	2	5	20	8	22	5
chr06	13000001	13100000	15	28	18	38	21	24	8	52	21	14	17	26	24	15	16	28	13	54	18	31	11	56	24	22	14	33	15	28	12	43	17	24	25	14	19	27	18	30	18	28	27	19	17	31	23	28	11
chr06	13100001	13200000	2	10	4	8	4	10	6	11	5	7	2	10	3	8	2	7	7	13	2	9	4	18	2	9	2	8	2	7	4	15	2	8	2	9	3	6	2	11	2	7	5	8	2	7	2	8	6
chr06	13200001	13300000	4	1	4	1	2	1	7	13	5	8	5	10	2	3	4	4	7	10	2	3	7	11	7	6	2	5	2	5	6	12	3	8	4	7	3	4	4	4	3	5	2	7	3	3	4	4	7
chr06	13300001	13400000	8	30	14	36	8	26	7	42	13	27	13	38	13	28	8	28	11	44	16	33	5	35	16	31	9	31	8	34	11	40	12	32	14	34	11	35	12	28	12	31	9	31	15	29	11	32	9
chr06	13400001	13500000	22	29	20	18	16	22	29	31	19	27	18	23	19	26	19	22	28	36	21	27	28	36	18	24	18	31	17	27	28	36	20	24	21	28	19	26	21	31	18	27	25	25	17	20	19	26	27
chr06	13500001	13600000	7	32	8	35	3	30	3	36	24	9	4	34	23	7	5	27	6	41	5	34	3	37	24	4	8	27	4	35	2	33	5	36	24	8	4	38	5	29	11	33	25	6	4	30	4	31	3
chr06	13600001	13700000	11	8	12	8	8	7	9	14	11	1	13	9	10	1	13	7	8	11	17	7	10	15	10	1	14	10	11	9	9	11	16	9	10	1	13	11	12	9	12	7	10	1	9	8	11	8	12
chr06	13700001	13800000	11	26	15	29	14	25	10	46	17	12	17	30	18	18	17	34	9	48	16	30	5	44	17	13	20	27	16	23	8	35	10	28	18	15	21	28	22	27	11	27	18	13	16	26	22	33	10
chr06	13800001	13900000	12	34	12	31	11	30	5	78	29	15	9	28	31	17	10	33	5	83	10	31	10	85	28	13	9	27	6	29	4	78	10	20	28	24	12	28	8	29	15	40	28	13	9	34	13	37	8
chr06	13900001	14000000	4	6	5	9	5	7	3	53	15	3	5	12	17	4	2	12	3	41	6	7	4	52	18	4	4	7	4	7	4	44	4	14	18	3	8	6	4	10	7	8	17	6	4	17	5	6	5
chr06	14000001	14100000	13	60	18	68	12	67	8	90	16	21	15	64	16	30	14	55	4	95	13	56	5	101	16	29	17	54	18	59	5	91	13	63	16	32	14	66	13	73	11	58	16	27	12	64	11	64	6
chr06	14100001	14200000	20	31	22	41	19	32	8	93	23	23	30	38	24	20	23	29	14	111	27	25	11	109	20	21	26	34	21	32	12	114	24	38	23	26	21	49	21	34	28	30	21	23	24	25	21	38	10
chr06	14200001	14300000	10	23	11	22	10	17	8	65	28	7	10	20	28	4	8	23	9	64	9	21	9	61	29	7	10	20	9	25	7	61	9	20	29	6	9	20	7	22	10	25	30	5	9	21	7	28	9
chr06	14300001	14400000	16	55	12	43	12	37	9	111	32	8	12	53	32	6	13	55	9	107	12	51	8	110	32	10	13	47	15	57	7	86	12	49	31	19	14	54	13	52	12	51	33	6	14	49	14	51	6
chr06	14400001	14500000	56	54	51	59	60	49	36	53	59	11	51	60	57	17	52	57	24	52	51	48	32	74	55	18	43	61	50	62	32	74	48	61	62	11	60	61	46	56	56	61	53	13	55	42	54	60	29
chr06	14500001	14600000	15	18	15	18	10	24	7	15	23	3	14	22	24	3	14	20	9	25	15	19	11	24	24	6	15	20	13	17	8	18	14	21	23	5	16	22	15	21	11	20	24	3	13	21	16	20	10
chr06	14600001	14700000	8	48	17	47	8	54	53	68	26	8	13	53	25	12	13	55	61	76	13	56	58	80	25	8	15	46	13	41	56	73	8	56	54	7	17	50	10	48	8	39	46	3	13	47	13	41	48
chr06	14700001	14800000	20	77	25	70	17	45	27	61	34	14	22	61	34	8	14	91	24	73	13	81	24	76	34	8	15	86	13	59	22	72	20	82	34	4	16	60	20	72	19	94	33	6	10	92	16	78	23
chr06	14800001	14900000	60	85	53	91	69	87	50	93	36	21	60	97	38	26	59	97	47	102	60	80	52	98	38	23	64	79	55	78	50	82	60	79	35	18	65	91	61	84	63	83	35	19	55	89	54	86	49
chr06	14900001	15000000	16	51	9	45	17	42	26	59	33	30	14	49	34	24	14	46	24	74	14	48	25	69	33	21	16	56	14	56	30	68	15	41	34	29	15	42	15	48	19	56	35	28	18	48	17	50	18
chr06	15000001	15100000	24	112	31	81	28	119	5	83	38	35	29	103	37	26	32	80	6	73	22	85	2	86	37	18	24	118	20	77	4	84	27	109	35	19	27	111	32	114	23	84	36	12	29	113	22	89	1
chr06	15100001	15200000	54	65	52	65	56	65	24	89	28	8	40	55	28	9	47	53	30	91	43	62	27	75	26	11	36	59	46	47	20	89	42	58	27	13	52	61	44	59	58	61	26	17	50	62	45	53	30
chr06	15200001	15300000	22	40	19	26	22	31	6	50	38	2	19	26	32	3	19	36	8	53	23	24	12	56	37	5	17	24	15	29	6	63	26	29	33	1	20	29	21	24	28	25	35	2	25	29	21	26	17
chr06	15300001	15400000	14	26	16	25	19	27	14	25	29	11	20	38	30	7	16	33	13	27	17	33	13	21	29	12	18	35	16	27	14	26	14	31	28	6	16	28	13	40	14	37	29	8	13	37	18	33	7
chr06	15400001	15500000	12	97	12	76	9	88	21	137	40	41	16	91	40	35	8	82	24	127	8	85	24	142	41	45	14	63	11	107	21	123	13	97	43	40	4	80	13	96	15	94	38	37	13	82	13	90	20
chr06	15500001	15600000	23	43	18	42	23	40	24	51	38	9	17	44	36	12	22	40	25	47	17	44	26	54	37	14	24	44	23	43	23	54	15	40	37	14	20	45	24	44	23	43	35	11	23	37	20	44	23
chr06	15600001	15700000	19	23	16	26	18	20	17	38	28	6	19	25	28	9	16	13	16	42	16	18	15	50	28	9	18	23	20	19	17	48	19	18	28	14	17	17	20	20	20	13	28	11	18	22	19	17	17
chr06	15700001	15800000	6	8	6	12	6	9	6	16	37	0	6	9	37	0	7	8	5	14	6	11	6	17	36	0	6	10	7	12	6	14	6	9	37	0	6	12	6	10	6	12	36	0	7	12	6	11	6
chr06	15800001	15900000	9	26	8	31	12	23	12	42	19	3	8	25	19	5	9	26	13	40	7	26	14	39	19	0	7	22	9	31	9	41	8	23	19	0	8	25	6	30	8	27	19	0	8	25	7	35	10
chr06	15900001	16000000	3	21	4	19	4	18	6	34	29	4	6	18	27	3	3	16	6	36	6	20	8	30	28	3	3	21	5	15	6	35	7	20	27	3	5	25	5	15	5	19	30	2	3	15	5	21	4
chr06	16000001	16100000	24	52	20	67	24	57	38	82	37	46	19	57	38	48	20	58	40	99	22	64	38	100	41	58	20	58	20	52	38	103	19	79	41	64	18	61	24	62	21	65	38	82	20	51	21	54	40
chr06	16100001	16200000	27	31	28	44	31	34	35	51	57	3	30	40	52	8	22	38	34	44	28	40	39	49	55	7	30	41	21	34	34	52	33	33	55	11	33	41	30	35	32	39	59	14	28	45	28	44	34
chr06	16200001	16300000	22	38	17	44	18	42	10	48	30	1	19	40	30	0	19	41	9	41	19	42	6	50	31	1	16	35	18	34	11	51	21	45	32	4	15	43	22	40	19	36	30	1	25	41	23	40	14
chr06	16300001	16400000	6	19	5	23	6	18	4	24	22	5	6	22	22	7	7	17	4	23	4	18	4	23	22	8	6	23	3	15	4	21	6	20	22	6	5	24	4	18	6	21	22	3	5	22	6	19	4
chr06	16400001	16500000	23	24	21	18	15	21	10	21	28	4	21	21	25	4	21	19	10	25	18	21	6	26	29	2	25	19	29	16	7	21	19	15	24	6	17	27	19	18	25	23	24	8	11	16	22	19	8
chr06	16500001	16600000	36	8	34	9	32	10	24	33	23	15	33	10	26	14	35	8	27	31	34	10	30	34	26	16	32	9	34	10	25	33	31	10	24	15	33	7	32	9	32	8	22	15	31	7	32	11	30
chr06	16600001	16700000	25	8	21	10	19	9	11	20	32	9	21	21	28	10	19	12	10	20	21	14	12	21	30	11	17	14	26	13	11	20	16	14	31	6	22	13	15	9	20	20	29	3	13	6	22	18	9
chr06	16700001	16800000	9	34	8	41	9	39	8	31	42	5	7	39	43	3	5	41	7	38	5	51	8	29	44	6	7	34	6	45	10	29	7	40	43	6	10	36	7	45	5	46	43	3	6	46	10	43	8
chr06	16800001	16900000	16	23	14	31	14	26	15	37	19	6	13	36	19	7	14	32	19	34	14	25	14	35	19	6	17	36	14	22	13	30	16	31	21	10	14	39	20	26	16	25	19	3	16	39	16	34	11
chr06	16900001	17000000	12	27	12	29	13	28	31	28	13	7	16	25	14	6	16	26	26	28	14	26	29	28	13	3	10	23	12	28	26	31	10	26	13	5	15	30	14	26	13	26	16	6	11	26	13	29	27
chr06	17000001	17100000	37	25	29	30	28	22	38	28	14	8	36	25	14	10	27	21	48	33	25	35	23	41	12	4	30	30	27	13	42	35	30	27	17	7	33	25	25	45	35	23	18	3	32	30	28	32	38
chr06	17100001	17200000	13	11	14	11	13	12	7	35	10	1	9	11	10	0	14	11	9	40	14	10	8	32	11	3	13	10	12	15	8	36	13	13	11	5	17	19	13	10	11	11	10	0	13	10	11	10	11
chr06	17200001	17300000	4	21	7	15	7	15	34	11	12	6	7	12	12	7	9	13	36	12	4	15	37	15	12	5	5	19	6	13	34	14	10	14	12	6	8	21	6	18	7	13	12	9	7	16	7	16	33
chr06	17300001	17400000	35	112	30	102	32	101	33	85	17	72	29	111	18	88	30	88	32	84	31	104	28	91	17	85	27	109	30	104	30	90	29	103	18	84	29	103	31	111	27	116	16	80	28	94	28	109	32
chr06	17400001	17500000	14	46	16	49	11	43	14	38	15	11	8	59	15	14	13	48	13	42	16	55	12	49	15	10	11	57	9	47	14	42	14	54	14	8	13	50	10	47	11	50	16	8	14	51	11	55	14
chr06	17500001	17600000	2	22	2	18	2	14	0	19	11	6	1	29	11	7	3	13	0	22	1	31	1	20	11	17	0	19	2	24	2	20	0	25	11	9	1	14	1	18	1	25	11	11	0	21	2	27	2
chr06	17600001	17700000	27	83	21	70	26	66	18	57	17	26	20	63	17	32	23	68	26	61	25	77	21	76	12	34	22	72	20	67	21	64	25	72	21	35	28	76	31	65	25	81	21	36	28	68	25	51	27
chr06	17700001	17800000	9	10	11	10	10	13	4	54	16	7	11	12	15	11	14	13	5	55	12	14	5	50	16	13	10	15	11	9	2	58	14	15	14	9	14	14	15	12	15	11	13	9	10	8	13	5	5
chr06	17800001	17900000	19	22	23	23	19	22	10	55	18	23	20	20	21	22	20	21	12	57	18	23	13	57	20	24	21	24	20	23	11	58	16	17	21	28	16	18	18	21	21	22	17	21	18	22	17	22	11
chr06	17900001	18000000	3	11	7	9	3	11	0	7	3	16	5	13	3	12	3	14	0	10	2	12	0	7	3	12	3	12	3	15	0	7	4	13	3	15	3	11	2	12	2	16	3	9	2	14	3	13	0
chr06	18000001	18100000	14	48	12	54	7	50	11	49	10	53	10	52	8	52	15	59	8	65	17	54	6	53	7	56	11	61	12	51	14	57	7	58	8	53	16	62	9	62	17	71	9	46	12	55	13	69	11
chr06	18100001	18200000	7	20	9	21	6	24	6	25	9	26	8	31	9	24	10	35	7	27	11	34	7	27	7	29	14	27	6	25	7	22	7	27	13	21	9	33	9	32	13	23	8	11	10	33	12	30	7
chr06	18200001	18300000	15	55	12	41	13	65	16	50	25	68	18	73	21	68	13	62	22	71	13	60	14	76	13	78	15	52	12	52	19	44	15	50	17	86	12	62	16	47	11	50	22	60	14	40	14	56	16
chr06	18300001	18400000	8	41	9	46	9	43	8	62	7	69	13	63	8	65	15	46	11	72	9	62	7	58	10	80	8	44	18	53	10	57	6	38	9	70	9	48	16	50	21	41	7	52	6	45	13	49	8
chr06	18400001	18500000	16	70	31	65	16	56	11	68	18	65	22	51	13	61	16	62	14	63	23	65	15	54	17	71	19	55	12	57	11	64	14	54	13	71	22	69	14	61	22	63	14	85	18	57	22	61	8
chr06	18500001	18600000	33	71	54	99	48	89	28	82	52	84	48	104	41	83	49	90	30	97	49	97	29	88	48	89	48	81	49	81	22	77	40	86	46	85	47	107	44	76	46	89	46	92	45	86	48	93	20
chr06	18600001	18700000	7	23	9	29	7	23	5	40	6	36	15	35	7	37	14	24	9	36	10	34	5	32	8	39	10	33	5	26	4	31	8	24	7	39	10	35	12	31	11	24	6	33	11	31	10	32	6
chr06	18700001	18800000	24	46	23	37	25	42	16	50	19	36	25	41	22	38	28	36	16	33	19	48	16	60	26	46	25	31	19	34	20	51	30	44	26	55	23	46	24	45	23	39	28	38	20	46	30	42	12
chr06	18800001	18900000	18	67	20	65	14	64	11	71	11	66	15	48	14	61	17	48	9	79	20	52	7	67	15	59	18	55	18	62	8	60	17	57	16	73	17	59	19	67	24	67	15	63	19	62	23	61	9
[truncated: 1,730 more rows]
[truncated: 113 more columns]
