# Supplementary material for: Porous borders at the wild-crop interface promote weed adaptation in Southeast Asia
Source: Nat Commun. 2024 Feb 21;15:1182. doi: 10.1038/s41467-024-45447-0 (PMC10881511; doi:10.1038/s41467-024-45447-0)
Supplement: Supplementary file 16 — Source data [file 41467_2024_45447_MOESM16_ESM.zip › Fig 4.xlsx]

## Sheet: all
Chromosome	Start	End	Pi ratio indica/Malaysian weed	Theta ratio indica/Malaysian weed	Fst between indica and Malaysian weed	Pi ratio indica/Thai weed	Theta ratio indica/Thai weed	Fst between indica and Thai weed	Pi ratio wild/Malaysian weed	Theta ratio wild/Malaysian weed	Fst between wild and Malaysian weed	Pi ratio wild/Thai weed	Theta ratio wild/Thai weed	Fst between wild and Thai weed
chr01	1	100000	8.13518	9.79459	0.0602508	0.949208	1.55403	0.0416143	18.5416	34.3297	0.181616	2.16343	5.44683	0.0968249
chr01	100001	200000	3.88726	7.05929	0.0557778	1.03617	1.74755	0.0266669	8.11465	22.415	0.164758	2.163	5.54892	0.0901423
chr01	200001	300000	1.07814	1.90662	0.000445274	0.906229	1.09247	0.0178803	1.58528	6.36809	0.0781772	1.33251	3.64883	0.0851261
chr01	300001	400000	1.1823	2.16559	-0.00995625	0.995766	1.25419	0.0068147	2.48271	9.2492	0.080993	2.09101	5.35661	0.0872449
chr01	400001	500000	1.39782	1.96332	0.053555	1.02169	1.22227	0.0393767	1.55203	4.82934	0.0712014	1.13441	3.00652	0.0645228
chr01	500001	600000	2.0293	2.76387	0.211598	0.997721	1.15263	0.0823573	1.99664	8.268	0.311456	0.981661	3.44806	0.225693
chr01	600001	700000	1.35468	1.73964	0.163218	1.13373	1.25989	0.087681	1.01164	3.27011	0.303545	0.846636	2.36829	0.211364
chr01	700001	800000	1.46777	1.83548	0.162356	1.4008	1.42932	0.152034	1.20302	3.18463	0.21177	1.14813	2.47992	0.179164
chr01	800001	900000	1.50266	1.96538	0.190046	0.963904	1.05541	0.149853	1.48734	3.88934	0.229597	0.954076	2.08859	0.143289
chr01	900001	1000000	1.36324	1.9291	0.153972	1.34292	1.35149	0.149522	1.25971	3.82787	0.162782	1.24093	2.68174	0.119017
chr01	1000001	1100000	1.92772	2.1621	0.217586	1.09559	1.05261	0.105906	2.39535	5.37984	0.198643	1.36137	2.61916	0.112828
chr01	1100001	1200000	1.00142	1.43232	0.194336	0.754796	0.636445	0.209851	2.09404	7.81919	0.141814	1.57832	3.47442	0.144518
chr01	1200001	1300000	2.84318	3.02123	0.0777378	0.957044	1.18611	0.0502341	11.5139	17.5778	0.103985	3.8757	6.90093	0.0771027
chr01	1300001	1400000	2.11919	2.12317	0.0731865	1.21824	1.19291	0.0773073	3.68619	6.35643	0.0741438	2.11906	3.57137	0.053428
chr01	1400001	1500000	1.29426	1.96931	0.0643193	1.18937	1.31986	0.0995892	1.96945	5.54392	0.0843331	1.80984	3.7156	0.0918698
chr01	1500001	1600000	1.53052	2.17523	0.0718675	1.21008	1.31068	0.089806	2.47974	6.4713	0.142054	1.96057	3.89927	0.128657
chr01	1600001	1700000	2.02509	1.83831	0.141034	1.04811	0.961228	0.163754	3.81683	7.23172	0.286092	1.97545	3.78137	0.254545
chr01	1700001	1800000	6.34771	1.48948	0.153334	1.72349	0.98913	0.0990108	14.2298	6.61341	0.366466	3.86357	4.39182	0.333771
chr01	1800001	1900000	3.89462	1.6102	0.220895	1.47764	0.992701	0.160217	7.42993	6.09381	0.357296	2.81896	3.75688	0.304236
chr01	1900001	2000000	2.88906	1.95665	0.227285	1.85735	1.42481	0.183733	3.89161	4.31973	0.420859	2.50188	3.14556	0.383916
chr01	2000001	2100000	2.24887	1.94057	0.252065	1.47487	1.25413	0.195577	3.22563	5.42571	0.357582	2.11546	3.50648	0.309679
chr01	2100001	2200000	6.61971	2.20372	0.26039	3.97839	1.70395	0.244713	6.49762	5.22561	0.49118	3.90502	4.04053	0.484973
chr01	2200001	2300000	2.93875	1.64296	0.287621	1.97714	1.30238	0.264633	5.5857	4.81799	0.337503	3.75797	3.81924	0.325634
chr01	2300001	2400000	2.54476	1.95309	0.151734	2.96359	1.75648	0.194121	3.58458	5.83868	0.297618	4.17454	5.25093	0.324397
chr01	2400001	2500000	1.37932	1.83589	0.0772351	2.42688	1.93333	0.232621	1.2235	4.09588	0.10998	2.15271	4.31327	0.391797
chr01	2500001	2600000	1.17876	1.54324	0.13411	1.83902	1.33361	0.195012	1.08059	3.44482	0.204701	1.68588	2.97688	0.329982
chr01	2600001	2700000	1.12444	1.53376	0.11672	2.22443	1.45255	0.129606	1.32606	3.68354	0.233619	2.62328	3.48851	0.335357
chr01	2700001	2800000	1.14919	1.46976	0.0788195	2.33086	1.65988	0.242873	1.24821	3.09011	0.183931	2.5317	3.48982	0.365081
chr01	2800001	2900000	1.24977	1.50348	0.163281	4.31948	2.23329	0.237099	1.40858	3.14683	0.276822	4.86835	4.67436	0.336269
chr01	2900001	3000000	1.3883	1.75613	0.208462	1.22242	1.25973	0.174363	2.51307	4.59926	0.335472	2.2128	3.2992	0.319709
chr01	3000001	3100000	2.78923	1.99674	0.224183	1.51365	1.28243	0.196111	4.78163	4.96987	0.436601	2.59488	3.19195	0.410294
chr01	3100001	3200000	2.47146	2.78886	0.211541	1.64553	1.81548	0.209749	3.24166	5.95844	0.28714	2.15834	3.87879	0.282352
chr01	3200001	3300000	2.5002	2.66648	0.272472	2.02523	1.90417	0.259888	3.28499	4.39135	0.314248	2.66093	3.13593	0.302093
chr01	3300001	3400000	2.87375	1.84198	0.241721	2.22174	1.65291	0.218685	5.31135	3.75118	0.365526	4.10628	3.36614	0.362793
chr01	3400001	3500000	2.29602	2.45455	0.0683028	1.85877	1.95369	0.0540052	4.14607	6.36545	0.303779	3.35649	5.06657	0.297954
chr01	3500001	3600000	3.26934	2.22234	0.114399	2.00805	1.43271	0.0931909	5.26665	6.86743	0.331399	3.23481	4.42732	0.31298
chr01	3600001	3700000	6.64145	2.49929	0.15412	2.13709	1.38674	0.110411	15.3872	8.76956	0.323012	4.9513	4.86582	0.296757
chr01	3700001	3800000	3.20335	1.94353	0.227885	2.08331	1.46178	0.210701	7.34118	6.62012	0.385018	4.77436	4.97915	0.380869
chr01	3800001	3900000	2.01926	1.45351	0.360603	1.48749	1.27689	0.338657	4.2341	3.06939	0.317269	3.11906	2.69641	0.298422
chr01	3900001	4000000	3.80237	1.86864	0.251281	1.59528	1.33636	0.203074	8.12044	6.04153	0.368289	3.40691	4.32061	0.329511
chr01	4000001	4100000	2.15095	1.63581	0.0658498	1.72545	1.30887	0.0505085	6.6352	6.331	0.306263	5.32262	5.06569	0.305676
chr01	4100001	4200000	1.83105	1.35845	0.11615	1.78008	1.2018	0.107485	5.05179	5.50916	0.310147	4.91117	4.87387	0.322806
chr01	4200001	4300000	2.02121	1.61479	0.105602	2.4079	1.44298	0.133768	5.12155	5.95564	0.314449	6.10137	5.32197	0.335311
chr01	4300001	4400000	3.00125	1.89242	0.179485	1.71068	1.34843	0.133278	7.00718	7.50489	0.331695	3.99403	5.34756	0.308691
chr01	4400001	4500000	2.24378	1.77438	0.320366	1.54449	1.30528	0.279236	4.0281	5.20467	0.347033	2.77271	3.82869	0.318282
chr01	4500001	4600000	3.81109	1.79148	0.144348	2.12829	1.25326	0.110527	7.95963	5.64153	0.364196	4.44504	3.94662	0.349683
chr01	4600001	4700000	1.99099	1.68818	0.138497	1.28506	1.16438	0.0831102	5.18104	6.03376	0.328275	3.34405	4.16164	0.309981
chr01	4700001	4800000	1.27182	1.58591	0.137353	1.11063	1.23348	0.0806443	2.46644	5.24035	0.2934	2.15385	4.07583	0.261985
chr01	4800001	4900000	1.72664	1.6112	0.290387	0.943091	1.13688	0.233989	3.83334	5.05925	0.290977	2.09377	3.56987	0.232921
chr01	4900001	5000000	1.16083	1.37408	0.132409	0.853535	1.07354	0.0961681	2.51752	4.81051	0.255418	1.85108	3.75836	0.21303
chr01	5000001	5100000	0.937571	1.23045	0.146502	1.27696	1.00448	0.124374	2.8115	4.98697	0.259256	3.82924	4.07111	0.307991
chr01	5100001	5200000	1.36491	1.38571	0.25303	1.27013	0.991115	0.222095	3.92837	4.95901	0.315077	3.65558	3.54687	0.32679
chr01	5200001	5300000	1.17005	1.32605	0.0948736	1.27649	1.04201	0.092667	2.44038	4.74699	0.299191	2.66239	3.73018	0.316589
chr01	5300001	5400000	1.18984	1.24957	0.144895	1.03111	0.948306	0.10334	2.25625	4.77676	0.286145	1.95526	3.62511	0.278886
chr01	5400001	5500000	0.905484	1.17709	0.133698	1.1217	1.12087	0.149982	1.47854	4.17957	0.240691	1.83159	3.97995	0.29586
chr01	5500001	5600000	0.965753	1.28377	0.11924	1.37579	1.12689	0.122836	2.04723	4.52666	0.255037	2.91644	3.97348	0.327977
chr01	5600001	5700000	1.21351	1.56049	0.134914	0.985636	1.05069	0.00772063	1.62485	5.41248	0.142653	1.31974	3.64428	0.11269
chr01	5700001	5800000	1.23238	2.4098	0.120866	1.51724	1.7113	0.0273857	1.94172	6.07837	0.0778996	2.39054	4.31652	0.122802
chr01	5800001	5900000	0.895098	1.67317	0.198067	1.0593	1.75785	0.00574863	1.69849	4.70732	0.146518	2.01007	4.94555	0.116024
chr01	5900001	6000000	1.07045	1.48837	0.189134	0.908095	1.24791	0.0263873	1.39557	4.7536	0.16322	1.1839	3.98561	0.0847849
chr01	6000001	6100000	0.873228	1.26893	0.220718	0.860599	1.16952	0.0402879	1.05241	3.21716	0.195808	1.03719	2.9651	0.0564362
chr01	6100001	6200000	0.922615	1.24454	0.242947	0.760262	1.02981	0.058502	1.37758	4.01418	0.18466	1.13516	3.3216	0.116237
chr01	6200001	6300000	0.938561	1.91479	0.143754	0.881584	1.51362	0.0469901	1.55428	4.99185	0.159651	1.45993	3.94601	0.141131
chr01	6300001	6400000	0.870048	1.87859	0.0705177	0.92424	1.56072	0.0533362	1.46003	4.94945	0.169417	1.55097	4.11198	0.146367
chr01	6400001	6500000	0.90151	1.46228	0.0561657	1.05685	1.33312	0.0407775	1.29616	4.85467	0.0767951	1.51951	4.42587	0.0941001
chr01	6500001	6600000	0.643854	1.41187	0.108547	0.823325	1.16702	0.0794711	1.55119	5.59759	0.127751	1.98358	4.62687	0.160294
chr01	6600001	6700000	1.08213	1.4697	0.0544095	1.30081	1.26632	0.0581576	1.62956	5.01455	0.115317	1.95887	4.32063	0.161897
chr01	6700001	6800000	1.05512	1.40466	0.0942339	0.944148	1.13064	0.050545	1.29264	4.18705	0.0650746	1.15669	3.37024	0.0716208
chr01	6800001	6900000	0.60355	1.15225	0.144904	0.705628	1.06517	0.0941144	1.22986	3.39144	0.158658	1.43786	3.13515	0.200791
chr01	6900001	7000000	0.672417	1.27951	0.152142	0.851962	1.08354	0.128283	1.82061	4.09336	0.261903	2.30674	3.46643	0.310768
chr01	7000001	7100000	0.910133	1.25773	0.0493445	1.00334	1.09567	0.0695004	1.25483	3.67638	0.162535	1.38334	3.20266	0.20995
chr01	7100001	7200000	0.988412	1.18801	0.0422453	1.56629	1.32456	0.0995596	1.13851	3.24387	0.151717	1.80415	3.61671	0.337085
chr01	7200001	7300000	0.837274	1.17248	0.0505351	2.51826	1.2789	0.135722	1.45208	3.95305	0.206758	4.3674	4.31187	0.385684
chr01	7300001	7400000	0.720634	1.18069	0.226817	1.62972	1.49084	0.251181	1.55332	3.11604	0.164559	3.51284	3.93459	0.299501
chr01	7400001	7500000	0.27319	1.10567	0.29961	0.628493	1.00823	0.20378	1.7116	4.50966	0.198416	3.93767	4.11222	0.30289
chr01	7500001	7600000	0.359606	1.16278	0.253103	0.727354	0.978114	0.165227	1.73302	4.48499	0.217583	3.50527	3.77273	0.320515
chr01	7600001	7700000	0.594288	1.39085	0.233656	1.08347	1.19016	0.165278	1.8848	4.08671	0.281514	3.43625	3.49702	0.353031
chr01	7700001	7800000	0.700093	1.34269	0.220217	1.28928	1.13239	0.180147	2.20384	4.90782	0.225217	4.05856	4.13915	0.30492
chr01	7800001	7900000	1.12083	1.45771	0.195379	1.48985	1.20514	0.183315	2.02357	4.24005	0.288214	2.68982	3.5054	0.33701
chr01	7900001	8000000	0.375315	1.1988	0.115903	0.728369	1.01725	0.0398184	1.92094	5.40738	0.103809	3.72796	4.5885	0.18452
chr01	8000001	8100000	0.48924	1.84307	0.0842945	0.696	1.03526	0.0301835	2.95297	8.2197	0.0906725	4.20094	4.61702	0.131699
chr01	8100001	8200000	0.494176	1.7026	0.106128	0.777054	1.05409	0.0393241	2.93159	8.25372	0.0833193	4.6097	5.1099	0.135353
chr01	8200001	8300000	0.320008	1.13422	0.141935	0.603473	1.10671	0.072928	2.22111	5.58244	0.0652038	4.18859	5.44705	0.120285
chr01	8300001	8400000	0.18532	1.0431	0.164041	0.448669	0.923676	0.0317862	2.19551	6.38259	0.0649361	5.31543	5.65187	0.145136
chr01	8400001	8500000	0.190122	0.978817	0.167477	0.432322	0.807715	0.0450107	2.14651	5.74142	0.0628791	4.88099	4.73779	0.146373
chr01	8500001	8600000	0.235414	1.12635	0.16135	0.44289	0.991156	0.0643082	2.37264	5.21608	0.0653417	4.4637	4.59002	0.141776
chr01	8600001	8700000	0.293477	1.0716	0.177983	0.310206	0.723804	0.133565	1.67316	4.81146	0.0580053	1.76854	3.24987	0.067646
chr01	8700001	8800000	0.635279	1.05949	0.167948	0.660593	0.840025	0.137477	2.1973	5.35932	0.151029	2.28486	4.2492	0.151775
chr01	8800001	8900000	1.31839	1.259	0.182283	1.18441	0.929825	0.159847	2.41247	4.52261	0.328183	2.16731	3.34012	0.321332
chr01	8900001	9000000	1.03927	1.15472	0.0920205	1.26921	0.923147	0.0868854	2.11481	4.72924	0.291873	2.58269	3.78081	0.331436
chr01	9000001	9100000	1.51282	1.16736	0.148498	1.37087	0.910955	0.108019	3.48199	5.48963	0.31377	3.15528	4.28386	0.310448
chr01	9100001	9200000	1.31016	1.07649	0.186546	0.975454	0.81529	0.0889335	2.91544	6.06082	0.295841	2.17064	4.59022	0.234548
chr01	9200001	9300000	1.31046	1.08528	0.151279	0.932495	0.65765	0.0766945	2.72114	4.93871	0.352558	1.93631	2.99273	0.292789
chr01	9300001	9400000	0.857182	1.33333	0.183259	0.789358	0.974659	0.144948	2.39773	4.5616	0.335254	2.20801	3.3345	0.329516
chr01	9400001	9500000	0.892074	1.50984	0.164819	0.78397	1.00891	0.13532	2.60887	5.00317	0.306812	2.29272	3.34323	0.297737
chr01	9500001	9600000	0.728039	1.49077	0.133696	0.634365	1.11146	0.126533	2.45569	4.92734	0.271439	2.13973	3.67362	0.265014
chr01	9600001	9700000	0.717919	1.38807	0.15664	0.674497	0.97719	0.134737	2.69383	5.44993	0.250678	2.5309	3.8367	0.253109
chr01	9700001	9800000	0.719957	1.47884	0.0825391	0.678159	1.04174	0.0647769	3.30608	5.6179	0.285693	3.11414	3.95741	0.292955
chr01	9800001	9900000	0.836351	1.35097	0.195894	0.657695	0.912629	0.15793	2.46502	4.70606	0.347325	1.93846	3.17911	0.329544
chr01	9900001	10000000	0.825267	1.28299	0.139786	0.773495	0.915737	0.105494	2.08095	4.31829	0.302774	1.9504	3.0822	0.30691
chr01	10000001	10100000	0.704048	1.16183	0.169069	0.957864	1.01027	0.156611	1.17035	3.39597	0.250303	1.59227	2.95295	0.314153
chr01	10100001	10200000	0.680757	1.14136	0.18997	0.868154	0.977578	0.160103	1.41909	3.85646	0.262746	1.80973	3.30306	0.311723
chr01	10200001	10300000	0.578464	1.1526	0.186935	0.656969	0.954814	0.150359	1.69945	4.36558	0.272216	1.93008	3.61646	0.303376
chr01	10300001	10400000	0.506213	1.21528	0.169714	1.08145	1.33598	0.142789	2.00492	4.35106	0.277355	4.28323	4.7832	0.370184
chr01	10400001	10500000	0.587285	1.41437	0.208937	0.979428	1.19271	0.212705	1.72884	4.50651	0.307279	2.88323	3.80026	0.39035
chr01	10500001	10600000	0.920081	1.25836	0.161393	0.895315	1.02615	0.0590617	1.49735	4.07227	0.244986	1.45705	3.32081	0.246689
chr01	10600001	10700000	1.09171	1.32766	0.350059	0.838506	1.01007	0.192582	3.31919	5.6276	0.313283	2.54937	4.2814	0.297481
chr01	10700001	10800000	1.2209	1.31647	0.408981	0.868691	0.954396	0.361019	2.74951	4.07393	0.363747	1.95631	2.95346	0.33103
chr01	10800001	10900000	0.926699	1.20059	0.160648	0.903859	1.03863	0.104511	2.03982	4.8243	0.28052	1.98955	4.17353	0.281923
chr01	10900001	11000000	1.02421	1.13826	0.178205	1.03441	1.01978	0.135903	1.71726	4.44887	0.271031	1.73436	3.98581	0.283646
chr01	11000001	11100000	1.3992	1.21115	0.143135	1.09545	0.885185	0.0830638	2.90397	4.86205	0.289759	2.27355	3.5535	0.266468
chr01	11100001	11200000	1.6042	1.38249	0.21165	1.05501	0.922855	0.14853	2.45352	3.87063	0.33595	1.61356	2.58377	0.277879
chr01	11200001	11300000	1.2006	1.03893	0.131143	1.07976	0.797797	0.07509	2.14766	3.80482	0.27092	1.93151	2.92172	0.261218
chr01	11300001	11400000	0.943338	1.01136	0.118677	1.01339	0.847479	0.0951604	1.22583	3.06507	0.254334	1.31686	2.56842	0.279494
chr01	11400001	11500000	0.918492	1.01903	0.106406	0.898347	0.868916	0.0610546	1.22121	3.20434	0.183045	1.19442	2.73232	0.193379
chr01	11500001	11600000	0.987423	1.2132	0.108365	0.882639	0.999403	0.0456548	1.59092	3.4612	0.216999	1.4221	2.85125	0.198346
chr01	11600001	11700000	1.14882	1.33998	0.0826904	0.99902	1.19028	0.0377527	1.73723	3.97495	0.262177	1.5107	3.53088	0.236565
chr01	11700001	11800000	1.85192	1.59047	0.0906228	1.2372	1.37535	0.049724	3.53639	4.61407	0.318322	2.36253	3.99	0.289504
chr01	11800001	11900000	1.91336	1.5403	0.219873	1.27171	1.27755	0.197562	3.89242	4.73874	0.361071	2.58709	3.93038	0.342604
chr01	11900001	12000000	2.16827	1.61351	0.195905	1.05098	1.13436	0.103591	4.34908	5.55934	0.322293	2.10803	3.90843	0.263264
chr01	12000001	12100000	1.93976	1.46642	0.263264	1.09435	1.13928	0.173574	3.33803	4.23004	0.390903	1.88321	3.28636	0.336174
chr01	12100001	12200000	2.23658	1.47436	0.181929	1.08682	1.08584	0.092954	4.25376	5.39394	0.331924	2.06703	3.97253	0.26066
chr01	12200001	12300000	2.49758	1.25204	0.145944	0.899296	0.979222	0.0309665	4.43183	5.3767	0.31851	1.59576	4.20511	0.185627
chr01	12300001	12400000	1.60717	1.66402	0.134096	1.11519	1.18499	0.0816514	2.99891	5.72101	0.304692	2.0809	4.07409	0.260429
chr01	12400001	12500000	0.73564	1.22999	0.294913	0.769938	0.954923	0.239236	1.41169	3.58794	0.265834	1.47751	2.78556	0.280893
chr01	12500001	12600000	1.43356	1.40009	0.359269	1.22917	1.11955	0.270623	2.47582	3.65961	0.283841	2.12282	2.92632	0.267526
chr01	12600001	12700000	0.913616	1.15308	0.170234	1.16587	1.29868	0.0621045	1.31737	3.24809	0.149199	1.68111	3.65822	0.169625
chr01	12700001	12800000	0.986605	1.14937	0.138983	1.07821	1.13174	0.138058	1.63831	3.78028	0.285523	1.79042	3.72232	0.303265
chr01	12800001	12900000	0.724317	0.930269	0.101725	0.949448	1.12755	0.158489	1.07755	2.86815	0.180147	1.41247	3.47637	0.238893
chr01	12900001	13000000	0.915144	1.2717	0.0713907	1.10423	1.30826	0.126184	1.16266	3.78537	0.164705	1.40289	3.89419	0.206152
chr01	13000001	13100000	1.04167	2.00962	0.20094	0.758407	1.11914	0.185988	1.5173	5.33534	0.139915	1.1047	2.97122	0.118513
chr01	13100001	13200000	1.18521	1.4123	0.116269	1.0538	1.21661	0.120379	1.11253	2.58042	0.274755	0.989172	2.22288	0.222459
chr01	13200001	13300000	1.11149	1.26192	0.0366393	1.1892	1.18486	0.0422179	1.35176	3.15991	0.207966	1.44627	2.96696	0.222358
chr01	13300001	13400000	1.02894	1.25066	0.0902346	1.13515	1.18453	0.0810067	1.1568	3.64631	0.174041	1.27621	3.45351	0.214586
chr01	13400001	13500000	1.16426	1.39802	0.138189	1.26849	1.24721	0.120472	1.24296	3.34473	0.195936	1.35423	2.98393	0.207967
chr01	13500001	13600000	1.09178	1.54369	0.0828816	1.27133	1.43001	0.0950023	0.893965	3.06735	0.170328	1.04098	2.84145	0.183379
chr01	13600001	13700000	2.04383	2.50113	0.201478	1.17973	1.18198	0.125346	1.73391	5.13489	0.135466	1.00084	2.42664	0.0746745
chr01	13700001	13800000	1.14938	1.69236	0.102456	1.43437	1.85394	0.127851	0.987073	2.67263	0.147587	1.23182	2.92778	0.172533
chr01	13800001	13900000	0.93196	1.38782	0.0741374	1.35541	1.56975	0.0763718	0.885302	2.68276	0.0959354	1.28755	3.03445	0.157642
chr01	13900001	14000000	1.00122	1.24309	0.125811	1.20933	1.32846	0.147424	1.14219	2.90026	0.161663	1.3796	3.09944	0.206111
chr01	14000001	14100000	0.903574	1.27657	0.128544	0.952779	1.22452	0.167837	0.919147	2.82694	0.13764	0.9692	2.71168	0.175579
chr01	14100001	14200000	1.03503	1.26035	0.19642	1.10209	1.28814	0.195563	1.01962	2.97843	0.182749	1.08569	3.0441	0.184511
chr01	14200001	14300000	2.36505	1.53252	0.232856	1.77908	1.36693	0.182288	2.12004	3.08659	0.263834	1.59477	2.75308	0.212854
chr01	14300001	14400000	0.96641	1.35541	0.116327	1.15019	1.2413	0.118207	1.36078	2.86355	0.175487	1.61956	2.62247	0.212696
chr01	14400001	14500000	0.900377	1.12556	0.091084	1.19581	1.20584	0.113091	1.16136	2.91204	0.148264	1.54242	3.11973	0.217626
chr01	14500001	14600000	0.943083	1.26623	0.0722394	0.999843	1.04587	0.105478	1.01037	3.01552	0.142477	1.07119	2.49073	0.146885
chr01	14600001	14700000	1.17597	1.41767	0.121128	1.24748	1.28835	0.165825	1.38176	3.41269	0.268205	1.46579	3.10139	0.297384
chr01	14700001	14800000	1.36788	1.76697	0.0791176	1.28006	1.32341	0.0983944	1.24279	3.57951	0.268289	1.16301	2.68095	0.256322
chr01	14800001	14900000	1.10288	1.44054	0.12384	1.13153	1.23833	0.206118	0.957461	2.8685	0.25043	0.982338	2.46583	0.295494
chr01	14900001	15000000	0.983296	1.03926	0.236293	1.2512	1.20112	0.245662	1.59029	3.19021	0.188165	2.02358	3.68709	0.22409
chr01	15000001	15100000	1.01267	1.51016	0.0735419	1.09924	1.33839	0.120719	1.69197	4.32781	0.179288	1.83661	3.83555	0.205086
chr01	15100001	15200000	1.24717	1.34404	0.217365	1.09222	1.17141	0.240288	1.85885	3.55679	0.213033	1.62791	3.09995	0.210789
chr01	15200001	15300000	1.15224	1.312	0.158974	1.24512	1.33046	0.192918	1.13734	2.81065	0.174001	1.22902	2.8502	0.169042
chr01	15300001	15400000	1.17323	1.33934	0.189026	1.25096	1.25369	0.203452	1.23859	2.94932	0.252765	1.32064	2.76072	0.232394
chr01	15400001	15500000	0.732661	1.0199	0.215287	0.870807	0.986453	0.259373	1.55687	2.75599	0.258025	1.85042	2.6656	0.29129
chr01	15500001	15600000	0.838287	1.04528	0.245688	1.00389	1.08381	0.182111	1.2626	2.9708	0.234303	1.51202	3.0803	0.249764
chr01	15600001	15700000	0.826259	1.11438	0.319832	1.13703	1.24371	0.319497	1.31	2.16291	0.286261	1.80271	2.41393	0.32455
chr01	15700001	15800000	0.823464	1.00266	0.277113	1.39697	1.4125	0.319862	1.32493	2.6016	0.258067	2.24769	3.665	0.312541
chr01	15800001	15900000	0.759782	1.07263	0.244173	0.942381	1.08923	0.277501	1.48141	2.11511	0.25287	1.83744	2.14784	0.298212
chr01	15900001	16000000	0.724583	1.03858	0.283605	0.91646	1.16674	0.349826	1.33156	2.2374	0.181227	1.68417	2.51349	0.236733
chr01	16000001	16100000	0.695286	0.96397	0.283138	0.992011	1.25011	0.335042	1.26171	2.19181	0.227542	1.80016	2.84242	0.276626
chr01	16100001	16200000	0.843531	1.06678	0.202121	1.08863	1.15296	0.246955	1.94394	2.98717	0.286665	2.50877	3.22849	0.331456
chr01	16200001	16300000	0.995243	1.22352	0.187178	0.948121	1.2752	0.204947	1.80063	3.04454	0.322689	1.71538	3.17315	0.307569
chr01	16300001	16400000	0.751719	1.0112	0.205702	1.03439	1.17811	0.263047	2.04629	3.00633	0.257318	2.81575	3.50255	0.306977
chr01	16400001	16500000	0.753561	0.944918	0.150734	1.1957	1.19775	0.210014	1.80246	2.67697	0.267673	2.86003	3.39324	0.320128
chr01	16500001	16600000	0.714833	0.986681	0.266402	0.883191	1.0651	0.299665	1.33258	2.47688	0.297758	1.64643	2.67372	0.331471
chr01	16600001	16700000	0.74094	0.970428	0.19264	0.953774	1.13942	0.240398	1.64913	2.90173	0.23976	2.12284	3.40705	0.286068
chr01	16700001	16800000	0.891186	1.25164	0.257957	1.06144	1.3287	0.271066	1.17208	2.54034	0.265785	1.396	2.69676	0.28444
chr01	16800001	16900000	0.941468	1.68586	0.282233	0.935246	1.41694	0.271568	0.91313	2.9315	0.230245	0.907095	2.46388	0.205964
chr01	16900001	17000000	0.903388	1.55861	0.292096	0.95484	1.31189	0.265077	1.03604	3.19322	0.224179	1.09505	2.68775	0.249496
chr01	17000001	17100000	0.748349	1.07568	0.189897	0.996035	1.17934	0.230107	1.53239	2.67678	0.26415	2.03958	2.93475	0.312817
chr01	17100001	17200000	0.87022	1.19418	0.201275	1.02911	1.24176	0.213569	1.40468	2.71766	0.239298	1.66116	2.82594	0.277998
chr01	17200001	17300000	0.793047	0.944879	0.241995	1.09622	1.1485	0.263293	1.80723	2.89058	0.251408	2.49811	3.5135	0.295577
chr01	17300001	17400000	0.79248	1.03476	0.260004	0.918553	1.0649	0.284936	1.67814	2.8853	0.275169	1.94511	2.96934	0.301524
chr01	17400001	17500000	0.698014	0.964384	0.220007	0.956655	1.07448	0.274331	2.13194	3.28	0.28183	2.92191	3.65446	0.328403
chr01	17500001	17600000	0.811476	1.09981	0.163672	1.04846	1.15787	0.197374	1.82907	2.97307	0.260143	2.36324	3.13001	0.299567
chr01	17600001	17700000	0.86133	1.09874	0.164496	1.11637	1.13771	0.235907	2.14714	3.15468	0.277463	2.78292	3.26655	0.317212
chr01	17700001	17800000	0.783519	0.963896	0.0911908	1.02615	1.06296	0.221114	1.6179	2.74853	0.244717	2.11892	3.03102	0.269723
chr01	17800001	17900000	0.814343	1.03011	0.107376	0.967447	1.05154	0.262604	1.49532	2.60158	0.26254	1.77646	2.6557	0.305914
chr01	17900001	18000000	0.756599	0.98772	0.0833758	0.828827	1.00817	0.23675	1.56142	3.21943	0.198341	1.71048	3.2861	0.235362
chr01	18000001	18100000	1.17069	1.13451	0.21657	1.00688	1.01304	0.158207	1.82531	3.34027	0.268993	1.56991	2.98262	0.240692
chr01	18100001	18200000	0.921565	1.03599	0.255747	0.91646	0.955918	0.169991	1.92745	3.7055	0.252281	1.91677	3.41908	0.234252
chr01	18200001	18300000	0.972235	1.00424	0.16326	0.938507	0.884472	0.101008	1.53136	2.9591	0.232851	1.47823	2.60618	0.234516
chr01	18300001	18400000	0.899536	0.943239	0.0915051	0.739041	0.883273	0.170039	1.65678	3.58097	0.217675	1.36118	3.35331	0.149925
chr01	18400001	18500000	1.46889	1.2155	0.26177	1.02452	1.09615	0.168943	2.02432	3.47297	0.36449	1.41192	3.13195	0.266832
chr01	18500001	18600000	1.26058	1.079	0.124038	1.09318	0.997549	0.0553256	1.23901	2.84517	0.177222	1.07447	2.63039	0.122814
chr01	18600001	18700000	0.87055	1.03714	0.103137	0.971424	1.03339	0.165945	1.26153	3.38678	0.243182	1.4077	3.37455	0.238945
chr01	18700001	18800000	0.879912	0.955438	0.129954	0.807027	1.05252	0.207172	1.57361	2.97195	0.287916	1.44327	3.27394	0.249655
chr01	18800001	18900000	1.09836	1.20992	0.179772	0.870916	1.27693	0.215078	1.89332	3.25124	0.304601	1.50125	3.43131	0.259603
chr01	18900001	19000000	0.744207	1.09726	0.154319	0.819367	1.20203	0.206011	1.32018	2.99233	0.232395	1.45351	3.27807	0.250702
chr01	19000001	19100000	0.817136	1.08372	0.151955	0.749042	1.17374	0.242483	1.60221	3.03349	0.308921	1.4687	3.28546	0.275757
chr01	19100001	19200000	0.867833	1.15195	0.066391	0.775838	1.08806	0.245358	1.49842	3.30166	0.242313	1.33958	3.11854	0.203513
chr01	19200001	19300000	0.67664	1.13425	0.158292	0.650982	1.0629	0.251008	1.445	3.29547	0.193481	1.39021	3.08817	0.181636
chr01	19300001	19400000	0.841405	1.08032	0.147796	0.90956	1.04072	0.167407	1.28452	3.47017	0.138048	1.38857	3.34299	0.175368
chr01	19400001	19500000	1.16234	1.39644	0.193257	0.93053	0.845013	0.173777	1.33168	4.47383	0.0683623	1.06609	2.70721	0.129129
chr01	19500001	19600000	1.28653	1.41798	0.178575	0.943508	1.00931	0.147839	1.183	3.53025	0.0961329	0.86758	2.5128	0.118635
chr01	19600001	19700000	1.59961	1.58685	0.216414	1.15706	1.1481	0.137676	1.37316	4.077	0.127075	0.993262	2.94973	0.0879379
chr01	19700001	19800000	1.08657	1.84553	0.146624	0.804628	1.20219	0.178576	1.58882	5.16618	0.0911748	1.17656	3.36528	0.122532
chr01	19800001	19900000	1.4112	2.65247	0.169746	0.838343	1.1549	0.17571	3.04548	10.1896	0.0860546	1.80921	4.4366	0.0873737
chr01	19900001	20000000	1.57962	1.24556	0.242288	1.12503	0.952769	0.182851	2.13151	3.97729	0.0811252	1.5181	3.04235	0.0973153
chr01	20000001	20100000	2.07274	1.55607	0.196251	0.846436	0.935797	0.153945	3.06275	5.33333	0.069288	1.25072	3.20739	0.115989
chr01	20100001	20200000	2.86418	2.38406	0.0873717	0.782903	1.14368	0.176095	3.86037	5.95773	0.0787128	1.05521	2.85805	0.0983876
chr01	20200001	20300000	2.35314	1.57776	0.0999279	0.774484	0.929099	0.160839	2.89651	3.95276	0.131743	0.953319	2.32767	0.119206
chr01	20300001	20400000	2.76022	2.31697	0.0748637	0.810971	1.30006	0.155931	4.41631	6.64417	0.0977918	1.29754	3.72806	0.169058
chr01	20400001	20500000	1.88234	1.33078	0.177754	0.710239	0.744449	0.16743	2.7447	5.47702	0.188016	1.03562	3.06389	0.168945
chr01	20500001	20600000	1.42668	1.1634	0.22326	0.963295	0.905224	0.111256	1.60472	3.84373	0.257068	1.0835	2.99075	0.194319
chr01	20600001	20700000	1.84429	1.29254	0.163383	0.95565	0.82429	0.129637	2.0493	4.43194	0.196368	1.06188	2.82638	0.229926
chr01	20700001	20800000	1.36482	1.46819	0.216845	1.20156	1.28781	0.1646	1.64928	3.72656	0.276336	1.45199	3.26872	0.214981
chr01	20800001	20900000	0.989526	1.56663	0.16274	1.13665	1.46802	0.157183	1.31525	3.61755	0.112173	1.5108	3.38985	0.10922
chr01	20900001	21000000	1.64687	1.07536	0.280082	0.985121	0.852547	0.185855	1.8627	3.40773	0.335078	1.11423	2.70165	0.247867
chr01	21000001	21100000	1.25189	1.03714	0.249293	0.724112	0.744093	0.121592	2.27671	4.65312	0.193896	1.31688	3.33836	0.0983761
chr01	21100001	21200000	1.2533	0.947867	0.408373	0.475513	0.665557	0.0889807	3.7811	5.20774	0.253895	1.43458	3.65668	0.0503044
chr01	21200001	21300000	0.971044	1.36986	0.334445	0.181564	0.47619	0.286612	7.96507	8.56336	0.250995	1.48929	2.97679	0.117411
chr01	21300001	21400000	1.27149	1.20821	0.565889	0.619772	0.840388	0.260589	2.6583	4.39516	0.27069	1.29575	3.05711	0.16287
chr01	21400001	21500000	1.3734	1.82798	0.281022	1.1277	1.3443	0.23134	1.32666	3.68746	0.152236	1.08932	2.71177	0.0942772
chr01	21500001	21600000	1.67677	2.17692	0.284518	0.929429	0.933993	0.19476	2.09817	6.51978	0.127545	1.16301	2.79727	0.100581
chr01	21600001	21700000	2.62754	1.45486	0.421064	1.23202	0.899517	0.303334	3.14284	3.43631	0.39509	1.47364	2.12462	0.288318
chr01	21700001	21800000	5.10273	1.79918	0.373082	1.40223	0.880872	0.23843	6.05159	5.88143	0.414462	1.66297	2.87953	0.282937
chr01	21800001	21900000	1.81734	1.40438	0.387368	0.951972	0.914894	0.144869	2.23779	4.33305	0.404567	1.17221	2.82279	0.23021
chr01	21900001	22000000	3.02506	1.84459	0.319955	1.36534	0.902828	0.203747	3.41677	5.95037	0.333587	1.54214	2.91239	0.240587
chr01	22000001	22100000	2.4076	1.45702	0.267402	0.938471	0.859994	0.0744722	2.63301	4.26726	0.359195	1.02634	2.51871	0.18064
chr01	22100001	22200000	3.14822	2.22724	0.250177	1.11945	1.06874	0.0895543	3.48362	6.09668	0.34467	1.23871	2.9255	0.202163
chr01	22200001	22300000	2.57519	2.23543	0.244122	1.12073	1.14121	0.0769277	3.24514	6.82207	0.315644	1.4123	3.48274	0.175175
chr01	22300001	22400000	2.56643	2.12382	0.201815	1.12148	1.03632	0.0900932	2.75944	6.06495	0.286893	1.20582	2.95939	0.158232
chr01	22400001	22500000	3.51605	1.99233	0.252855	1.07127	1.03656	0.149179	3.38218	4.3816	0.463656	1.03049	2.27964	0.158829
chr01	22500001	22600000	3.05638	2.19867	0.197688	0.800142	0.937717	0.188321	3.70746	6.28836	0.389689	0.970592	2.68195	0.139105
chr01	22600001	22700000	4.44846	2.81231	0.188571	0.940884	0.951195	0.0653103	5.51711	8.8224	0.242576	1.16691	2.98396	0.149322
chr01	22700001	22800000	4.77434	2.89123	0.136144	0.82674	0.92082	0.0743248	5.80804	7.99334	0.219428	1.00574	2.54578	0.062906
chr01	22800001	22900000	3.26438	2.23214	0.199098	0.847301	0.952444	0.13478	4.00481	5.61392	0.383426	1.03949	2.39543	0.145697
chr01	22900001	23000000	2.72112	2.01011	0.208039	0.805895	0.949846	0.120423	4.92712	5.71769	0.303276	1.45923	2.70181	0.188328
chr01	23000001	23100000	1.91193	1.81684	0.170682	0.983256	1.24273	0.0908004	3.10428	4.61652	0.307114	1.59645	3.15772	0.194671
chr01	23100001	23200000	1.52684	1.46154	0.0982969	0.842133	1.0688	0.100489	2.22491	3.7637	0.257029	1.22716	2.75233	0.159786
chr01	23200001	23300000	2.49707	1.58152	0.139647	1.20493	1.06058	0.0685755	2.9429	4.3136	0.313722	1.42006	2.89276	0.20892
chr01	23300001	23400000	2.01891	1.61284	0.2193	1.16847	1.27855	0.0332433	2.17768	3.71147	0.307172	1.26036	2.94218	0.191023
chr01	23400001	23500000	2.32851	1.78975	0.230289	1.12331	1.16783	0.100175	2.85549	4.76841	0.331543	1.37753	3.11142	0.203059
chr01	23500001	23600000	2.39571	1.54876	0.22395	1.05734	1.11151	0.0280109	2.36087	3.87989	0.302646	1.04196	2.7845	0.106569
chr01	23600001	23700000	2.85377	1.79664	0.263073	1.10785	1.12369	0.046277	3.01191	4.05913	0.379406	1.16924	2.53873	0.204928
chr01	23700001	23800000	2.90129	1.52662	0.265528	0.931376	0.873078	0.122366	3.74123	4.88614	0.3678	1.20101	2.79439	0.176419
chr01	23800001	23900000	3.50018	1.70449	0.244222	1.14293	0.944645	0.0737655	3.85638	5.07151	0.267782	1.25924	2.81068	0.109354
chr01	23900001	24000000	2.72664	1.53113	0.292351	1.01176	1.01516	0.0302731	3.1714	5.01779	0.361102	1.17679	3.32687	0.0977899
chr01	24000001	24100000	4.65608	1.82285	0.288445	1.07467	0.952697	0.0506747	5.15751	4.78256	0.406983	1.1904	2.49957	0.175891
chr01	24100001	24200000	4.25598	2.05057	0.245877	0.87633	0.951912	0.0399323	6.50786	6.37276	0.366364	1.34	2.95835	0.222493
chr01	24200001	24300000	4.44831	2.11713	0.173625	0.561024	0.930638	0.09551	15.1744	7.64182	0.386996	1.91381	3.35915	0.258631
chr01	24300001	24400000	1.93308	1.60143	0.242707	0.371274	0.674538	0.192547	12.054	8.0316	0.31837	2.31513	3.383	0.222149
chr01	24400001	24500000	1.93962	1.65078	0.1891	0.784854	1.02699	0.144808	5.72067	5.12731	0.362795	2.31483	3.18982	0.297521
chr01	24500001	24600000	2.41965	1.53617	0.297729	0.775583	0.898871	0.109448	6.80714	6.05466	0.367439	2.18193	3.5428	0.277146
chr01	24600001	24700000	2.49386	1.64509	0.212478	0.91848	0.971647	0.16071	7.28645	4.49407	0.389657	2.68357	2.65435	0.337535
chr01	24700001	24800000	2.05091	1.51446	0.309402	0.8728	0.947817	0.163189	4.4493	4.46001	0.345969	1.89347	2.79127	0.259212
chr01	24800001	24900000	2.0085	1.56403	0.291521	0.835521	0.936613	0.0897956	4.14915	5.56107	0.338834	1.72601	3.33023	0.228514
chr01	24900001	25000000	2.78755	1.54897	0.223758	0.959812	1.00791	0.153395	7.55756	5.85953	0.382901	2.60222	3.81275	0.322312
chr01	25000001	25100000	4.81067	1.93435	0.193024	1.07178	1.03364	0.109809	10.1257	5.98022	0.385048	2.25594	3.19558	0.296867
chr01	25100001	25200000	1.62952	1.51933	0.23488	0.775329	0.899058	0.169655	4.22085	5.25246	0.369345	2.00829	3.10812	0.299163
chr01	25200001	25300000	3.07137	1.86924	0.187027	0.988878	0.966375	0.0954323	5.87386	5.57927	0.378241	1.89119	2.88441	0.276643
chr01	25300001	25400000	2.34789	2.01721	0.111717	1.0013	0.995606	0.0607424	3.97703	5.25638	0.355517	1.69607	2.59432	0.261566
chr01	25400001	25500000	8.99828	2.38322	0.113206	0.960734	0.990575	0.0313053	18.3415	7.78345	0.380401	1.9583	3.23516	0.257039
chr01	25500001	25600000	2.04184	2.10969	0.242365	0.782518	1.00486	0.118967	3.85905	9.3699	0.365724	1.47894	4.46294	0.228238
chr01	25600001	25700000	1.57919	1.69788	0.170417	0.965974	0.965073	0.119251	2.84071	5.7286	0.30569	1.73763	3.25613	0.247142
chr01	25700001	25800000	0.571215	1.32185	0.152394	0.787993	1.01878	0.0532944	1.61938	6.01429	0.12343	2.23393	4.63536	0.132239
chr01	25800001	25900000	0.487951	1.10481	0.173232	0.626892	0.890724	0.145455	1.86901	4.92987	0.157326	2.4012	3.97459	0.198089
chr01	25900001	26000000	0.482661	1.2158	0.0975569	0.65739	0.854119	0.0664683	1.99217	5.78664	0.138104	2.71335	4.06522	0.189289
chr01	26000001	26100000	0.657615	1.39015	0.146137	0.769267	1.01702	0.128273	1.69492	4.35444	0.186466	1.98269	3.18567	0.219066
chr01	26100001	26200000	0.413017	1.28231	0.15296	0.568077	1.12174	0.0849185	1.77948	5.19947	0.161549	2.44756	4.54841	0.197469
chr01	26200001	26300000	0.297146	1.23873	0.202169	0.405811	1.04949	0.14197	1.56274	4.1473	0.134487	2.13422	3.51372	0.171855
chr01	26300001	26400000	0.400042	1.22067	0.216945	0.464868	0.939024	0.172856	2.12251	4.96386	0.192334	2.46646	3.81854	0.21836
chr01	26400001	26500000	0.371785	1.17316	0.114545	0.348516	0.824214	0.0917024	2.76652	6.28749	0.139066	2.59337	4.41735	0.144162
chr01	26500001	26600000	0.754426	1.62128	0.111225	0.509758	0.949588	0.0771564	4.18465	7.84038	0.231449	2.82753	4.59212	0.202992
chr01	26600001	26700000	1.71287	2.52522	0.231387	0.639151	0.899577	0.151653	5.40465	8.97033	0.282016	2.01673	3.19556	0.202213
chr01	26700001	26800000	2.85795	1.65464	0.197161	1.36626	1.15398	0.166623	7.16458	6.01976	0.381181	3.42508	4.19832	0.350449
chr01	26800001	26900000	2.36267	1.35048	0.196602	1.05181	0.996141	0.158534	8.11522	5.63993	0.339071	3.61273	4.16013	0.305321
chr01	26900001	27000000	1.19686	1.44306	0.309529	0.973031	1.21853	0.280658	3.00411	4.41822	0.32587	2.4423	3.73077	0.314211
chr01	27000001	27100000	3.12867	1.8672	0.222784	0.968039	1.3865	0.178266	11.4529	6.09358	0.383662	3.54362	4.52482	0.346338
chr01	27100001	27200000	2.51557	1.83291	0.299411	1.15646	1.47107	0.232225	7.46417	5.85411	0.386719	3.43145	4.69843	0.351054
chr01	27200001	27300000	2.29329	1.6298	0.11188	0.879068	1.07081	0.0943151	8.50664	7.05436	0.352496	3.26078	4.63485	0.314177
chr01	27300001	27400000	1.07439	1.18276	0.194893	0.890594	0.966732	0.0478845	1.9198	4.81724	0.276371	1.59138	3.93738	0.188843
chr01	27400001	27500000	0.852744	1.26663	0.205331	0.811484	1.02569	0.188025	1.28451	3.79222	0.271687	1.22236	3.07087	0.257889
chr01	27500001	27600000	1.26	1.35374	0.108244	1.10772	1.06521	0.112596	2.93707	4.53989	0.300042	2.5821	3.57226	0.291232
chr01	27600001	27700000	1.50705	1.30896	0.041781	1.13988	1.01336	0.0583588	4.99819	5.49302	0.300556	3.78046	4.25254	0.295622
chr01	27700001	27800000	1.23366	1.38723	0.147994	0.972364	1.02683	0.121455	2.84245	4.84177	0.327793	2.24041	3.5839	0.308179
chr01	27800001	27900000	1.25912	1.37418	0.213499	0.918917	1.08175	0.203773	3.08374	4.48242	0.363006	2.25054	3.52855	0.338088
chr01	27900001	28000000	1.35915	1.43902	0.203188	0.727051	1.07881	0.183417	5.20008	5.76703	0.328167	2.78168	4.32346	0.287222
chr01	28000001	28100000	1.96181	1.594	0.0554821	0.762957	0.99191	0.162341	4.32216	6.339	0.331444	1.68091	3.94462	0.241591
chr01	28100001	28200000	1.66573	1.57438	0.0932157	0.684147	0.872928	0.153155	3.53889	5.43701	0.345994	1.45349	3.0146	0.219863
chr01	28200001	28300000	1.37212	1.4252	0.207043	0.799688	0.87555	0.157752	2.73901	4.65855	0.305476	1.59633	2.86192	0.237315
chr01	28300001	28400000	1.32103	1.3053	0.112231	1.04916	0.903035	0.0434855	1.89001	4.69775	0.278004	1.50104	3.25	0.201955
chr01	28400001	28500000	1.53616	1.70059	0.156075	1.16201	1.17067	0.127173	2.28497	4.64911	0.2566	1.72844	3.20041	0.218434
chr01	28500001	28600000	2.01424	2.0954	0.271581	1.41544	1.40464	0.228445	2.49968	4.84384	0.326111	1.75657	3.24705	0.277671
chr01	28600001	28700000	0.999756	1.37392	0.125221	0.815107	0.941821	0.0936852	1.94072	4.99385	0.247008	1.58228	3.42327	0.213506
chr01	28700001	28800000	0.898692	1.3153	0.250133	0.671968	0.879096	0.167311	1.89592	4.77092	0.280564	1.41762	3.1887	0.23592
chr01	28800001	28900000	2.38505	1.39391	0.172923	0.737742	0.799151	0.118441	6.02558	5.49178	0.403177	1.86383	3.14851	0.311254
chr01	28900001	29000000	3.41376	1.75714	0.256262	0.895841	1.0433	0.193236	8.00934	6.01579	0.334633	2.10182	3.57187	0.235321
chr01	29000001	29100000	1.18258	1.40497	0.333602	0.620857	0.783192	0.27393	2.47592	4.65597	0.300304	1.29986	2.59544	0.228579
chr01	29100001	29200000	3.11776	1.71406	0.175983	1.04778	1.11946	0.115216	7.19871	5.42492	0.369665	2.41925	3.54304	0.296132
chr01	29200001	29300000	3.64174	1.96906	0.176933	0.942219	1.10563	0.114975	7.96789	5.94482	0.386306	2.06151	3.33803	0.296629
chr01	29300001	29400000	2.63245	2.06807	0.151961	0.956527	1.15781	0.085578	6.05909	6.26366	0.375269	2.20163	3.50671	0.298258
chr01	29400001	29500000	3.03669	1.91201	0.147924	0.966952	1.36608	0.109331	7.51037	5.87168	0.377026	2.39147	4.19515	0.289229
chr01	29500001	29600000	2.96016	1.85246	0.274801	1.45502	1.23779	0.237403	6.38607	4.67896	0.313298	3.13898	3.12643	0.28129
chr01	29600001	29700000	1.89419	1.744	0.272344	1.0328	1.17838	0.209586	4.67409	4.97455	0.336453	2.54853	3.36118	0.293549
chr01	29700001	29800000	2.08921	2.11508	0.23615	1.0762	1.21113	0.18744	6.36459	7.94302	0.255787	3.27853	4.5483	0.22323
chr01	29800001	29900000	2.74417	1.75964	0.227804	1.01527	1.10428	0.139863	6.13091	6.21884	0.373287	2.26827	3.9027	0.293254
chr01	29900001	30000000	2.91747	1.67817	0.111879	0.950337	1.00982	0.0586017	7.33976	5.47616	0.356522	2.39085	3.29521	0.287841
chr01	30000001	30100000	1.39036	1.48258	0.0429295	1.05357	0.996099	0.043532	3.19505	5.53556	0.274463	2.4211	3.71916	0.254033
chr01	30100001	30200000	1.11013	1.45053	0.0471351	1.15818	1.09713	0.060966	2.40606	5.32421	0.264668	2.5102	4.02707	0.287748
chr01	30200001	30300000	1.30942	1.65354	0.119215	1.27517	1.31622	0.112478	2.62336	4.85731	0.308962	2.55474	3.86642	0.313617
chr01	30300001	30400000	1.31001	1.60348	0.101775	1.29022	1.30813	0.103308	2.50284	5.10941	0.29769	2.46504	4.16828	0.302301
chr01	30400001	30500000	1.36453	1.67958	0.0879998	1.32546	1.42133	0.0908661	2.56346	4.93099	0.28044	2.49006	4.17282	0.288205
chr01	30500001	30600000	1.76214	1.67794	0.136228	1.23672	1.19154	0.115668	3.63188	5.62882	0.341744	2.54895	3.99714	0.327704
chr01	30600001	30700000	1.43365	1.49056	0.209996	1.23142	1.28961	0.205491	3.0312	4.29066	0.31684	2.60364	3.71221	0.308559
chr01	30700001	30800000	1.53364	1.46489	0.142251	1.25503	1.23459	0.130872	1.55443	3.04499	0.380612	1.27204	2.56628	0.341085
chr01	30800001	30900000	1.55933	1.38565	0.08194	1.39171	1.14127	0.0958967	2.32563	4.27859	0.275334	2.07564	3.52401	0.276128
chr01	30900001	31000000	1.67391	1.3413	0.0996265	1.23653	1.06723	0.105093	3.97763	4.73986	0.304296	2.9383	3.77134	0.290953
chr01	31000001	31100000	1.66225	1.2181	0.115342	1.46415	1.02812	0.134074	3.34059	3.98554	0.322667	2.94247	3.36393	0.322714
chr01	31100001	31200000	1.46908	1.51076	0.145591	1.37936	1.15771	0.163814	2.60496	4.96819	0.286064	2.44587	3.80717	0.288875
chr01	31200001	31300000	1.73868	1.37293	0.0957862	1.0486	0.93145	0.109979	4.05155	4.48438	0.333633	2.4435	3.04238	0.308326
chr01	31300001	31400000	2.01382	1.46834	0.102415	1.9713	1.15813	0.154402	3.68819	5.09659	0.331097	3.61032	4.01985	0.349734
chr01	31400001	31500000	1.82729	1.71599	0.143236	2.24552	1.3211	0.220136	3.2835	5.80536	0.302218	4.03502	4.46942	0.339165
chr01	31500001	31600000	1.37051	1.35306	0.16333	2.06151	1.14326	0.282148	2.12399	4.27261	0.297959	3.19488	3.61011	0.367508
chr01	31600001	31700000	1.45683	1.62326	0.147925	2.18953	1.37402	0.269838	2.50318	4.69845	0.294372	3.76213	3.97703	0.35493
chr01	31700001	31800000	1.39537	1.78398	0.0727111	1.60966	1.30889	0.151838	2.15033	5.44673	0.280027	2.48056	3.99623	0.320354
chr01	31800001	31900000	1.51385	1.48851	0.0818262	1.60792	1.06525	0.151456	2.34529	5.03188	0.295375	2.49103	3.60106	0.328355
chr01	31900001	32000000	1.39437	1.39793	0.166495	1.22999	0.9797	0.195681	2.16718	4.66897	0.312104	1.9117	3.27211	0.314676
chr01	32000001	32100000	1.43098	1.49095	0.0670397	1.78817	1.08954	0.168943	2.03854	5.0148	0.263299	2.54738	3.66466	0.301512
chr01	32100001	32200000	1.55673	1.59177	0.124135	1.33652	0.97245	0.169292	2.60252	5.56962	0.309247	2.23437	3.40261	0.308516
chr01	32200001	32300000	1.46173	1.70498	0.103952	0.944141	1.01747	0.0717753	2.74683	4.98316	0.324204	1.7742	2.97379	0.268781
chr01	32300001	32400000	1.24694	1.39256	0.104564	0.921093	0.817961	0.121005	2.8949	5.69256	0.304288	2.13841	3.34369	0.280908
chr01	32400001	32500000	1.05206	1.30236	0.121251	0.795263	0.820649	0.11466	2.91713	5.61909	0.273818	2.2051	3.54071	0.251375
chr01	32500001	32600000	1.0741	1.28352	0.179495	0.866921	1.02945	0.14314	3.99954	5.31939	0.309197	3.2281	4.26644	0.300479
chr01	32600001	32700000	1.07044	1.29199	0.110745	0.807646	0.925314	0.106024	2.99304	5.79254	0.30549	2.25824	4.14858	0.285525
chr01	32700001	32800000	0.913332	1.25262	0.0426143	0.882555	0.995455	0.0323693	2.39893	5.92946	0.224543	2.31809	4.71212	0.22549
chr01	32800001	32900000	1.08827	1.39258	0.104588	0.871211	0.970164	0.0865978	2.55648	4.72662	0.29984	2.04659	3.29289	0.282129
chr01	32900001	33000000	1.05447	1.4381	0.0959733	0.937361	1.06876	0.0517892	1.6626	4.30884	0.207039	1.47796	3.20222	0.187091
chr01	33000001	33100000	1.0131	1.49262	0.223965	1.02131	1.23213	0.194106	1.41464	3.8745	0.218778	1.4261	3.19834	0.218692
chr01	33100001	33200000	1.10026	1.52196	0.227376	0.908794	1.22	0.122107	1.62299	4.34631	0.181556	1.34056	3.484	0.166402
chr01	33200001	33300000	1.63367	1.77362	0.354015	1.28894	1.3503	0.282549	2.59033	4.16933	0.294735	2.04373	3.17422	0.262573
chr01	33300001	33400000	1.88093	1.88406	0.263437	0.816818	0.992745	0.0953276	3.19505	5.3029	0.351497	1.38749	2.7942	0.242288
chr01	33400001	33500000	2.35884	1.91307	0.247016	0.832346	0.950199	0.129076	3.81841	4.1536	0.381631	1.34738	2.06305	0.268624
chr01	33500001	33600000	1.51975	1.45676	0.267932	1.60556	1.16696	0.231399	2.40531	4.07095	0.363935	2.54111	3.2611	0.345474
chr01	33600001	33700000	1.53171	1.49959	0.284654	0.921432	0.967345	0.149388	3.0136	5.00166	0.345621	1.81289	3.22645	0.289362
chr01	33700001	33800000	1.82937	1.51171	0.203925	1.02245	0.976848	0.0681356	2.36778	4.07579	0.326254	1.32337	2.63372	0.229537
chr01	33800001	33900000	2.01635	1.76527	0.168159	1.17091	1.06671	0.0576178	3.70985	5.98714	0.293072	2.15433	3.61788	0.24473
chr01	33900001	34000000	1.53696	1.37379	0.197181	1.03867	0.979931	0.0950422	2.91853	5.11576	0.296748	1.97234	3.64908	0.253794
chr01	34000001	34100000	1.0978	1.2729	0.190746	0.938205	0.923465	0.120171	1.78041	4.2072	0.282549	1.52158	3.05225	0.249925
chr01	34100001	34200000	1.33968	1.43892	0.179652	1.04689	1.02823	0.116047	2.15965	4.96708	0.283221	1.68766	3.5494	0.243415
chr01	34200001	34300000	1.48719	1.3838	0.185678	0.995613	0.9825	0.107649	2.06582	4.09004	0.301064	1.38298	2.90393	0.238272
chr01	34300001	34400000	1.1644	1.50063	0.0909213	1.03033	1.14252	0.0780782	2.06173	4.75942	0.253546	1.82433	3.62363	0.243437
chr01	34400001	34500000	1.40374	1.46005	0.128617	0.890145	0.978089	0.124727	2.42803	4.36247	0.278571	1.53967	2.92241	0.213652
chr01	34500001	34600000	1.28079	1.43993	0.096754	1.08399	0.988161	0.190156	2.43761	5.13863	0.261091	2.06305	3.52643	0.251434
chr01	34600001	34700000	1.30829	1.58968	0.095963	0.960278	1.04186	0.269378	2.86191	5.99125	0.286528	2.10063	3.92661	0.263917
chr01	34700001	34800000	1.84522	1.80911	0.129281	1.00449	1.12283	0.158305	3.42426	5.48161	0.330547	1.86409	3.40217	0.268226
chr01	34800001	34900000	1.43238	1.59209	0.174566	1.17967	1.12211	0.171833	2.78439	5.50463	0.290921	2.29316	3.87967	0.28412
chr01	34900001	35000000	1.64132	1.6683	0.125503	0.89639	0.9682	0.0759358	3.918	6.89726	0.311615	2.13977	4.00284	0.255399
chr01	35000001	35100000	1.20387	1.57215	0.184575	1.07542	1.05572	0.151968	2.28595	4.99567	0.329351	2.04204	3.35465	0.324396
chr01	35100001	35200000	1.04595	1.22012	0.131883	0.870601	0.74235	0.0952983	3.02788	5.90452	0.308057	2.52026	3.59246	0.300699
chr01	35200001	35300000	0.845429	1.38987	0.192044	0.949648	0.948664	0.130568	1.9924	5.30084	0.264493	2.23801	3.61812	0.28713
chr01	35300001	35400000	0.920943	1.2534	0.10773	0.760032	0.757062	0.0950988	2.39938	5.38265	0.277569	1.98015	3.25116	0.266003
chr01	35400001	35500000	0.994343	1.33013	0.140612	0.83908	0.916446	0.149536	2.61576	5.84601	0.289516	2.20732	4.02785	0.286089
chr01	35500001	35600000	0.888815	1.16302	0.178318	0.881675	0.876596	0.220935	2.02786	4.89273	0.281392	2.01157	3.68777	0.285633
chr01	35600001	35700000	1.02737	1.21202	0.0698989	0.822284	0.806396	0.140492	2.28754	5.4515	0.256746	1.8309	3.62707	0.236586
chr01	35700001	35800000	1.19738	1.32988	0.114863	0.663093	0.729858	0.203804	3.10264	6.42142	0.281299	1.7182	3.52417	0.221675
chr01	35800001	35900000	2.22656	1.42954	0.195034	0.498236	0.660614	0.189533	9.46742	7.85637	0.321039	2.11852	3.63056	0.219408
chr01	35900001	36000000	1.43607	1.38913	0.250286	0.590885	0.769598	0.228943	4.83209	6.30802	0.340495	1.98821	3.49474	0.262594
chr01	36000001	36100000	0.939453	1.19712	0.0868261	0.615941	0.845338	0.170858	2.12877	4.90175	0.266708	1.3957	3.46133	0.18785
chr01	36100001	36200000	0.942775	1.13497	0.13286	0.611751	0.828204	0.216178	2.57485	5.04218	0.281129	1.67078	3.67935	0.216594
chr01	36200001	36300000	1.1878	1.3201	0.0980694	0.79488	0.909683	0.207513	2.65797	4.55892	0.30395	1.77872	3.14155	0.254055
chr01	36300001	36400000	0.993601	1.2044	0.0724398	0.652983	0.781234	0.166287	2.7193	5.50629	0.287858	1.78709	3.57165	0.234093
chr01	36400001	36500000	1.21992	1.27339	0.0683614	0.849272	0.895005	0.09762	2.84264	5.41262	0.29534	1.97895	3.80428	0.249018
chr01	36500001	36600000	0.961759	1.38551	0.228246	0.782071	0.987842	0.199183	1.50543	3.64312	0.27561	1.22417	2.59748	0.231314
chr01	36600001	36700000	1.42363	1.467	0.117407	0.8003	0.930838	0.112997	4.00839	5.938	0.302759	2.25333	3.76777	0.248357
chr01	36700001	36800000	1.31909	1.38185	0.183327	0.825784	0.943376	0.161546	3.34653	4.92723	0.3314	2.09502	3.36378	0.278956
chr01	36800001	36900000	1.02417	1.24231	0.222395	0.752024	0.834087	0.188851	2.21189	4.56154	0.316149	1.62414	3.06262	0.263862
chr01	36900001	37000000	1.10375	1.35632	0.205851	0.83997	0.948934	0.193838	2.05462	4.22241	0.292799	1.56359	2.95416	0.253932
chr01	37000001	37100000	1.66178	1.40353	0.103986	0.645471	0.936842	0.115391	5.69652	5.93321	0.340771	2.21266	3.96037	0.263033
chr01	37100001	37200000	1.53894	1.46944	0.0986899	0.756508	0.964506	0.179625	3.38982	5.02508	0.340589	1.66636	3.29835	0.232991
chr01	37200001	37300000	1.63507	1.47458	0.24162	0.852756	0.991196	0.182128	2.86047	4.65485	0.356184	1.49185	3.12895	0.242545
chr01	37300001	37400000	2.3087	1.75486	0.132407	0.918224	1.08544	0.0816607	4.8775	6.23735	0.333267	1.9399	3.858	0.243488
chr01	37400001	37500000	1.82542	1.45532	0.173109	0.745891	0.906144	0.179293	4.19611	5.14996	0.351741	1.71458	3.20658	0.248649
chr01	37500001	37600000	2.00735	1.43066	0.104398	0.806272	0.983072	0.173772	3.83442	5.2208	0.34367	1.54013	3.58746	0.222514
chr01	37600001	37700000	1.75247	1.46773	0.0817981	0.672391	0.821036	0.125166	3.93986	5.66698	0.308558	1.51166	3.17007	0.16919
chr01	37700001	37800000	1.81273	1.8823	0.0778574	0.825721	1.05276	0.0722056	4.63534	6.4097	0.334936	2.11146	3.58492	0.26214
chr01	37800001	37900000	1.29917	1.42526	0.0419254	0.856769	0.855977	0.065061	2.32276	5.77458	0.272309	1.5318	3.46807	0.20335
chr01	37900001	38000000	1.62165	1.47454	0.0590426	0.521763	0.845301	0.119087	5.71002	6.90122	0.301547	1.83719	3.95622	0.194054
chr01	38000001	38100000	1.87335	1.39867	0.153944	0.548632	0.87344	0.150294	6.49369	6.01808	0.346636	1.90175	3.75817	0.242988
chr01	38100001	38200000	1.33547	1.40387	0.15805	0.774359	0.944744	0.123098	2.81534	4.96328	0.340147	1.63245	3.34007	0.258135
chr01	38200001	38300000	1.50251	1.42225	0.0591561	0.759187	0.814003	0.0647405	3.33248	5.76419	0.294803	1.68383	3.29903	0.205848
chr01	38300001	38400000	1.19708	1.39822	0.0404324	0.760337	0.87248	0.0431218	2.85345	5.45396	0.264631	1.8124	3.40323	0.1986
chr01	38400001	38500000	1.21438	1.33683	0.122581	0.79136	0.96622	0.0685707	2.50433	5.29895	0.260921	1.63197	3.82994	0.181427
chr01	38500001	38600000	0.904789	1.3004	0.0874308	0.754348	0.882353	0.0963837	1.471	5.1418	0.123102	1.22642	3.48883	0.147077
chr01	38600001	38700000	1.59126	1.62854	0.149631	0.559115	0.828818	0.126815	5.28415	8.38052	0.271148	1.85667	4.26513	0.166006
chr01	38700001	38800000	1.17726	1.45802	0.0648571	0.731181	0.913968	0.131075	2.10514	4.93649	0.288337	1.30748	3.09447	0.208858
chr01	38800001	38900000	1.78113	1.50307	0.292562	0.889253	0.944383	0.264976	5.48385	5.37511	0.354178	2.73788	3.3772	0.31833
chr01	38900001	39000000	2.86633	1.77833	0.200376	0.496107	0.787178	0.132596	17.1327	7.87882	0.341817	2.96535	3.48757	0.279137
chr01	39000001	39100000	1.04104	1.36535	0.0688265	0.833593	0.855893	0.0634725	3.07135	5.7619	0.26593	2.45932	3.61194	0.248492
chr01	39100001	39200000	0.893774	1.42116	0.155103	1.05969	1.1223	0.124306	2.61261	5.05816	0.290006	3.0976	3.99447	0.313597
chr01	39200001	39300000	2.66972	1.64387	0.203976	1.32184	0.964345	0.143513	4.91191	6.32764	0.339905	2.43201	3.71198	0.282652
chr01	39300001	39400000	3.30372	1.86917	0.282799	1.49515	1.13168	0.185446	5.26492	6.17661	0.346002	2.38273	3.7396	0.294877
chr01	39400001	39500000	2.94942	1.78252	0.366877	1.34789	1.04899	0.283	7.33798	6.86264	0.379463	3.35346	4.03858	0.342168
chr01	39500001	39600000	1.1622	1.40666	0.0931943	1.02214	0.980032	0.124714	2.60783	5.3354	0.303551	2.29354	3.71722	0.296573
chr01	39600001	39700000	1.30409	1.39419	0.243005	1.09179	1.09889	0.245019	3.27233	5.08052	0.349212	2.7396	4.00443	0.334724
chr01	39700001	39800000	1.2539	1.5773	0.145356	0.977865	1.09226	0.134856	2.69272	5.45312	0.299419	2.09994	3.7762	0.270071
chr01	39800001	39900000	0.963307	1.77801	0.235988	0.71613	0.962921	0.0800947	2.15338	6.89419	0.210212	1.60084	3.73371	0.193471
chr01	39900001	40000000	2.26033	1.37742	0.181217	0.955041	0.849508	0.163383	7.55393	6.94071	0.330926	3.19171	4.28059	0.287709
chr01	40000001	40100000	2.26712	1.45792	0.142628	1.05195	0.902486	0.115085	5.59694	6.07568	0.340311	2.59698	3.76099	0.290283
chr01	40100001	40200000	2.70388	1.30786	0.159643	0.732904	0.731157	0.106915	13.0604	7.22505	0.322017	3.54011	4.03917	0.273164
chr01	40200001	40300000	2.99345	1.53294	0.148832	0.966298	0.855653	0.121592	9.91911	7.0059	0.355997	3.20193	3.91054	0.312475
chr01	40300001	40400000	1.07209	1.53694	0.177637	1.11025	1.08611	0.193046	2.93793	5.99543	0.283622	3.04252	4.23681	0.314175
chr01	40400001	40500000	1.28238	1.57784	0.147847	0.978285	1.20121	0.104261	3.49884	5.34395	0.292063	2.66916	4.06836	0.276706
chr01	40500001	40600000	2.28008	1.52479	0.360889	1.31679	1.12646	0.320964	5.5185	4.44481	0.34245	3.18704	3.28369	0.309202
chr01	40600001	40700000	3.23424	1.72704	0.196716	0.865238	1.02048	0.139879	11.6544	6.46967	0.369161	3.11784	3.82284	0.311162
chr01	40700001	40800000	1.95804	1.75967	0.138901	0.565421	1.00298	0.127021	9.27207	6.66458	0.351829	2.67748	3.79869	0.281816
chr01	40800001	40900000	3.00062	1.93866	0.166112	0.910473	0.933904	0.107124	7.10267	6.95561	0.388631	2.15515	3.3507	0.306506
chr01	40900001	41000000	1.15264	1.26552	0.119401	0.911834	0.92327	0.105104	1.84918	4.21034	0.295237	1.46286	3.0717	0.250234
chr01	41000001	41100000	1.9931	1.86262	0.111628	1.01449	1.07266	0.0825937	3.71206	7.29533	0.305781	1.88944	4.20129	0.223775
chr01	41100001	41200000	1.37366	2.46758	0.0917367	1.26089	1.27866	0.11636	2.10306	6.63768	0.207687	1.93041	3.43953	0.266961
chr01	41200001	41300000	1.18807	1.99565	-0.00361322	1.63791	1.08961	0.0539797	2.16996	7.48913	0.209557	2.99158	4.08902	0.307367
chr01	41300001	41400000	1.25396	1.89911	0.0890987	1.70978	1.25598	0.157659	1.63202	4.99873	0.266099	2.22527	3.30592	0.348934
chr01	41400001	41500000	1.09677	2.27003	0.100072	1.34245	1.7	0.118554	0.924421	3.69733	0.148674	1.13149	2.76889	0.179672
chr01	41500001	41600000	1.29914	1.92528	0.109116	2.06895	1.80922	0.183928	1.58839	4.37132	0.204217	2.52959	4.1078	0.298958
chr01	41600001	41700000	0.867976	1.42366	0.201285	1.04866	1.12802	0.190691	1.72151	5.26463	0.190064	2.07986	4.17137	0.213401
chr01	41700001	41800000	1.32951	1.90015	0.0156638	1.34315	1.47059	0.0576292	1.56306	4.70268	0.215418	1.5791	3.63956	0.222813
chr01	41800001	41900000	1.13327	1.65355	0.0273048	1.2718	1.32318	0.0742153	1.40315	4.85097	0.207603	1.57467	3.88178	0.23749
chr01	41900001	42000000	1.00076	1.89288	0.0642884	1.34425	1.48358	0.106024	1.14795	4.45601	0.111513	1.54195	3.4925	0.192218
chr01	42000001	42100000	1.1847	1.81989	0.0707288	1.58321	1.44489	0.161363	1.36222	5.20638	0.141688	1.82045	4.13357	0.257571
chr01	42100001	42200000	1.06821	1.5514	0.162218	1.08771	1.23512	0.0894405	1.27755	4.64673	0.170475	1.30086	3.6994	0.149867
chr01	42200001	42300000	0.793649	1.53649	0.0699513	0.72288	1.14883	0.104935	1.45141	5.84739	0.103137	1.32199	4.37208	0.110578
chr01	42300001	42400000	3.59388	4.48932	0.0535081	0.792541	1.06741	0.0331258	5.97232	11.7981	0.165273	1.31705	2.80517	0.0963581
chr01	42400001	42500000	1.33895	2.81448	0.139716	0.837439	1.59921	0.120152	2.48172	7.73115	0.155167	1.55218	4.3929	0.14253
chr01	42500001	42600000	1.05602	2.41985	0.23811	0.846485	1.60995	0.142435	1.77278	4.54656	0.217318	1.42103	3.02489	0.155836
chr01	42600001	42700000	1.34555	1.81043	0.241774	0.871748	1.36237	0.145909	1.67821	3.78372	0.25891	1.08727	2.8473	0.14373
chr01	42700001	42800000	1.15998	1.72155	0.267037	0.960179	1.46482	0.090156	1.64515	5.24203	0.245	1.36177	4.4603	0.145951
chr01	42800001	42900000	1.21458	1.80222	0.279856	0.869741	1.25473	0.106821	1.77603	6.77503	0.223668	1.27178	4.71687	0.103791
chr01	42900001	43000000	2.86705	2.2915	0.139173	1.35194	1.54497	0.0559304	4.24769	6.8251	0.344883	2.00298	4.6016	0.239541
chr01	43000001	43100000	4.2848	2.2678	0.226526	1.14221	1.33002	0.0987062	5.67221	6.36158	0.381518	1.51206	3.73095	0.25918
chr01	43100001	43200000	2.76126	1.75337	0.254592	1.78568	1.40903	0.200671	3.48541	4.16124	0.374509	2.25397	3.34402	0.328854
chr01	43200001	43300000	2.92336	2.13199	0.204635	1.21906	1.36081	0.11384	3.96881	6.58106	0.317951	1.65502	4.20055	0.217389
chr02	1	100000	1.44952	1.64433	0.09563	1.085	0.971478	0.0834078	1.88381	6.90049	0.232389	1.41008	4.07683	0.183311
chr02	100001	200000	1.27617	1.54194	0.0536163	1.38599	0.937868	0.108736	1.91143	6.27204	0.215245	2.0759	3.81491	0.262854
chr02	200001	300000	1.25322	1.47912	0.0230533	1.33763	0.925722	0.0884272	1.80513	6.06264	0.187095	1.92671	3.79436	0.246514
chr02	300001	400000	1.44854	2.02747	0.0565152	1.16344	1.04041	0.0527588	2.29381	7.57509	0.211535	1.84235	3.88722	0.213052
chr02	400001	500000	2.19025	3.20813	0.101194	1.36738	1.28786	0.0530423	2.74987	9.20976	0.12293	1.71676	3.69713	0.0875204
chr02	500001	600000	1.52753	1.95725	0.18356	1.18141	1.35036	0.109775	2.16505	6.22315	0.227183	1.67448	4.29353	0.160634
chr02	600001	700000	1.08942	1.40114	0.102294	1.05	1.24654	0.0945498	1.38931	3.69694	0.206928	1.33904	3.28901	0.170476
chr02	700001	800000	1.25557	1.74382	0.0797954	1.05076	1.20068	0.0902063	2.09439	4.63656	0.183526	1.75275	3.19242	0.14539
chr02	800001	900000	1.52705	1.73522	0.118302	0.975422	1.20461	0.0912708	2.33777	5.43725	0.270472	1.49328	3.77459	0.176744
chr02	900001	1000000	2.16453	3.16427	0.0953125	1.05557	1.26753	0.0169857	3.77057	8.43285	0.207332	1.83877	3.378	0.126993
chr02	1000001	1100000	0.990554	1.82307	0.0917969	1.01108	1.19758	0.0415479	1.39264	5.19816	0.0598361	1.42149	3.41469	0.0488029
chr02	1100001	1200000	1.16194	1.7412	0.0139371	1.23829	1.17598	0.0428669	1.38115	5.29754	0.0455346	1.47191	3.57788	0.0473249
chr02	1200001	1300000	1.21837	1.72362	0.0885206	1.41275	1.25068	0.129962	1.37421	5.2437	0.0538712	1.59345	3.80488	0.0512796
chr02	1300001	1400000	1.31157	2.15699	0.0964756	1.41903	1.27834	0.160957	1.57803	7.27177	0.0640912	1.70732	4.30962	0.0695431
chr02	1400001	1500000	1.17314	1.89959	0.0822335	1.12433	1.04157	0.0522604	1.486	6.54406	0.0800997	1.42418	3.5882	0.0340797
chr02	1500001	1600000	0.827881	1.58623	0.0918735	0.885396	0.981881	0.0277554	1.34644	5.23655	0.0810049	1.43998	3.24143	0.0403665
chr02	1600001	1700000	4.30149	14.9231	0.0294435	0.361968	0.782889	0.0947341	18.1941	79.6462	0.167861	1.53103	4.17837	0.0413323
chr02	1700001	1800000	1.46866	4.49593	0.0602053	0.215162	0.439936	0.129104	12.644	44.0163	0.168857	1.85237	4.30708	0.0725887
chr02	1800001	1900000	2.68436	5.93023	0.0716691	0.492466	0.727878	0.0603971	12.3576	36.1705	0.183237	2.26709	4.43958	0.105651
chr02	1900001	2000000	3.11409	5.40437	0.0425509	0.542394	0.953713	0.0569741	13.3851	28.4372	0.207347	2.33134	5.01832	0.115865
chr02	2000001	2100000	1.24363	1.97959	0.0301381	0.943318	1.25015	0.0118491	1.5487	5.88961	0.0735119	1.17472	3.71939	0.0710063
chr02	2100001	2200000	1.14177	1.68372	0.0405791	0.983158	1.40272	0.0499458	1.37827	3.86663	0.231313	1.1868	3.22132	0.171203
chr02	2200001	2300000	1.08072	1.90298	0.0765601	0.948229	1.36333	0.0874871	1.31631	4.17381	0.187104	1.15494	2.99019	0.160645
chr02	2300001	2400000	1.04083	1.71938	0.0758761	0.938586	1.23914	0.0761948	1.09985	3.68957	0.15309	0.99181	2.65904	0.120482
chr02	2400001	2500000	1.13648	2.02176	0.0774101	1.00527	1.45197	0.0674645	1.46437	4.65028	0.215373	1.2953	3.3397	0.18336
chr02	2500001	2600000	1.09363	1.68032	0.13438	0.927015	1.18341	0.113805	1.21247	3.61229	0.267132	1.02775	2.54405	0.204458
chr02	2600001	2700000	1.18046	2.03617	0.0631576	1.04779	1.45359	0.085738	1.28168	4.85142	0.171615	1.13765	3.46336	0.159139
chr02	2700001	2800000	1.45599	2.25677	0.0648631	1.11184	1.33892	0.0690723	1.94104	6.84452	0.167807	1.48224	4.0608	0.151401
chr02	2800001	2900000	3.52962	2.58785	0.166495	1.03072	1.18226	0.0209135	4.69574	6.92999	0.19834	1.37125	3.16596	0.080326
chr02	2900001	3000000	1.46575	1.56749	0.175935	1.10615	1.35167	0.0548012	1.55723	2.66914	0.217349	1.17519	2.30163	0.109435
chr02	3000001	3100000	1.43854	1.43272	0.170452	0.991297	1.14082	0.0674356	1.40065	3.00043	0.128604	0.965188	2.38912	0.0853163
chr02	3100001	3200000	1.40807	1.68214	0.0371131	1.12282	1.22274	0.0297977	1.75481	4.38357	0.0718534	1.39931	3.1864	0.0763622
chr02	3200001	3300000	1.39071	1.76318	0.0495671	0.902309	1.04826	0.017803	2.07211	5.24686	0.19061	1.34442	3.1194	0.123825
chr02	3300001	3400000	3.07745	2.2741	0.203288	0.505036	0.932242	0.156956	11.5238	9.10331	0.350036	1.89115	3.73179	0.230499
chr02	3400001	3500000	0.974944	2.22921	0.218914	0.495314	0.896655	0.210176	2.79259	8.47761	0.300971	1.41875	3.40995	0.211739
chr02	3500001	3600000	5.32191	17.3308	0.0193246	0.299848	0.912515	0.13147	32.9238	70.0385	0.175181	1.855	3.68773	0.0643763
chr02	3600001	3700000	2.49816	6.18041	0.042719	0.198826	0.738755	0.172083	23.8338	32.768	0.227869	1.89691	3.91682	0.102375
chr02	3700001	3800000	2.48183	3.77612	0.0841323	0.221269	0.578418	0.13533	19.8796	21.7075	0.230273	1.77238	3.3251	0.107047
chr02	3800001	3900000	1.37451	1.64533	0.262275	0.82804	0.994092	0.11225	1.90274	5.68622	0.247379	1.14626	3.43555	0.100963
chr02	3900001	4000000	2.10147	1.33939	0.359411	0.834238	0.901223	0.0393724	3.0757	4.90168	0.349262	1.22098	3.29814	0.12138
chr02	4000001	4100000	1.38772	2.0764	0.0854701	0.946789	1.06479	0.0379125	1.79005	6.43095	0.18466	1.22128	3.29784	0.104937
chr02	4100001	4200000	1.29107	1.85553	-0.00250464	0.884328	0.963298	0.0204773	1.8017	7.0041	0.155036	1.23409	3.63617	0.074182
chr02	4200001	4300000	1.58597	1.43902	0.130738	0.846974	0.837818	0.0966888	2.96978	5.27856	0.363032	1.58599	3.07324	0.287687
chr02	4300001	4400000	3.47252	1.73585	0.18416	1.05109	0.899586	0.0703493	5.86186	5.70827	0.356398	1.77431	2.95825	0.243605
chr02	4400001	4500000	2.94582	1.72356	0.223532	0.998588	0.970235	0.0799965	5.37038	6.06308	0.35227	1.82047	3.41305	0.238009
chr02	4500001	4600000	1.20727	1.41167	0.113144	0.92924	0.936559	0.0828162	2.157	4.604	0.271129	1.66025	3.05448	0.230036
chr02	4600001	4700000	1.23601	1.25744	0.0652053	0.899935	0.764643	0.0737383	2.4482	5.19352	0.242908	1.78253	3.15815	0.206108
chr02	4700001	4800000	1.30193	1.33027	0.119762	1.01758	0.928668	0.0887369	2.246	4.27119	0.25725	1.75546	2.98174	0.222972
chr02	4800001	4900000	1.34672	1.59889	0.0903961	1.17301	0.986317	0.0720052	2.12175	5.2138	0.244477	1.84807	3.21627	0.243838
chr02	4900001	5000000	1.36825	2.33443	0.0794995	1.03986	1.03076	0.0370668	1.50251	5.74508	0.173374	1.1419	2.53674	0.127375
chr02	5000001	5100000	1.32672	2.05436	0.0898827	1.10274	1.16795	0.0608504	1.60762	5.19456	0.203009	1.33621	2.95323	0.154633
chr02	5100001	5200000	1.68869	1.397	0.0853013	1.25664	0.846957	0.0779757	2.43857	4.80375	0.283906	1.81465	2.91235	0.256354
chr02	5200001	5300000	1.48684	1.3616	0.0507454	1.19447	0.890121	0.0402312	2.12113	4.93601	0.276838	1.70403	3.22681	0.247176
chr02	5300001	5400000	1.25969	1.37825	0.15067	1.01806	0.887838	0.118279	1.98062	4.70113	0.274018	1.6007	3.02836	0.23516
chr02	5400001	5500000	1.80012	1.59004	0.101388	1.10327	0.953886	0.0563252	2.68675	5.43772	0.317315	1.64667	3.26217	0.243392
chr02	5500001	5600000	1.93537	1.74531	0.10769	1.00664	1.07663	0.0565995	3.0829	5.78516	0.362712	1.60349	3.56867	0.266352
chr02	5600001	5700000	2.36918	1.88571	0.135996	0.943719	1.05812	0.0742921	4.31892	5.97214	0.38086	1.72036	3.3511	0.284296
chr02	5700001	5800000	1.48245	1.50389	0.0740601	0.68271	0.868043	0.0694153	4.49385	5.42691	0.334653	2.06954	3.13241	0.264397
chr02	5800001	5900000	1.05587	1.35556	0.123913	0.810781	0.915416	0.101305	2.59926	4.90438	0.288918	1.99593	3.31196	0.259244
chr02	5900001	6000000	1.16532	1.2901	0.2402	0.82543	0.89369	0.224096	2.26653	4.30248	0.315185	1.60546	2.98045	0.259012
chr02	6000001	6100000	1.10106	1.37408	0.148453	0.993775	1.02615	0.151723	2.61928	4.92936	0.26267	2.36405	3.68119	0.25513
chr02	6100001	6200000	0.963323	1.31275	0.189434	0.937711	1.00137	0.196241	1.62102	3.35302	0.210391	1.57793	2.55768	0.24551
chr02	6200001	6300000	1.14325	1.36422	0.183385	0.933992	1.20178	0.213841	1.55609	2.9055	0.209714	1.27127	2.55954	0.107889
chr02	6300001	6400000	0.700905	1.35988	0.182741	0.840159	1.16093	0.162276	1.11509	3.59946	0.1985	1.33663	3.07286	0.170484
chr02	6400001	6500000	1.60451	1.51885	0.236363	0.94441	1.11224	0.217608	3.01361	4.50347	0.265737	1.77381	3.29786	0.229157
chr02	6500001	6600000	1.99861	2.21651	0.109995	1.14991	1.07821	0.0980618	3.12286	7.06002	0.215116	1.79675	3.43431	0.160971
chr02	6600001	6700000	2.96489	1.44301	0.241073	1.125	0.896459	0.18841	9.46988	7.53627	0.316224	3.59327	4.68187	0.281843
chr02	6700001	6800000	1.64536	1.63757	0.265261	0.775802	1.08878	0.252059	3.04828	4.47341	0.395892	1.43729	2.97425	0.274227
chr02	6800001	6900000	2.29451	2.23944	0.247433	0.808842	1.15138	0.176914	4.48519	4.65392	0.334404	1.58108	2.39276	0.20609
chr02	6900001	7000000	4.05815	4.5098	0.18434	0.818336	1.31587	0.122957	9.23186	8.58927	0.275081	1.86162	2.50617	0.140088
chr02	7000001	7100000	2.43125	2.14696	0.200509	0.981141	1.20597	0.0856866	3.74969	5.87404	0.345605	1.5132	3.29953	0.216643
chr02	7100001	7200000	1.81267	1.83765	0.221741	0.799047	1.01166	0.154046	3.27665	5.8698	0.331449	1.44439	3.23143	0.204325
chr02	7200001	7300000	2.34902	1.63396	0.144613	0.905698	0.997368	0.219447	3.64648	5.31644	0.367198	1.40595	3.24515	0.24335
chr02	7300001	7400000	2.05387	1.40941	0.19874	1.06394	0.888048	0.14058	4.07546	5.14765	0.377965	2.11116	3.24346	0.317536
chr02	7400001	7500000	2.95718	1.98243	0.148763	1.04605	0.905498	0.11485	4.87466	6.31034	0.387136	1.72433	2.88232	0.30511
chr02	7500001	7600000	1.9614	2.45328	0.0557461	1.61401	1.24048	0.120835	2.43639	6.64365	0.24391	2.00488	3.35931	0.280371
chr02	7600001	7700000	1.2837	1.72681	0.0774927	0.971051	0.823124	0.0827544	2.45048	7.34979	0.232691	1.85366	3.50345	0.236311
chr02	7700001	7800000	4.82827	1.83357	0.158303	0.877914	0.871689	0.0838071	9.63516	6.29088	0.424192	1.75194	2.99071	0.308025
chr02	7800001	7900000	1.88001	1.47265	0.192568	0.884658	0.907692	0.123108	2.1717	2.95964	0.564639	1.02192	1.82422	0.450164
chr02	7900001	8000000	1.88395	1.71658	0.292251	0.992895	1.1374	0.249023	2.58613	4.4804	0.419604	1.36296	2.9687	0.310642
chr02	8000001	8100000	2.31551	1.35664	0.278078	0.991032	1.07686	0.118803	3.17418	4.31146	0.358057	1.35854	3.42229	0.0736269
chr02	8100001	8200000	1.64375	1.56137	0.172648	1.03418	1.03635	0.070781	2.1579	4.22054	0.25056	1.35766	2.80136	0.108959
chr02	8200001	8300000	1.24297	1.48138	0.150843	1.28426	1.19661	0.175983	1.40677	3.12525	0.225054	1.45351	2.52447	0.256846
chr02	8300001	8400000	1.04133	1.37937	0.160619	1.2312	1.17953	0.181631	1.32499	2.7768	0.262887	1.56658	2.37449	0.31692
chr02	8400001	8500000	0.974087	1.39806	0.119868	1.96432	1.79057	0.175686	1.54094	2.6261	0.17406	3.10742	3.3634	0.283178
chr02	8500001	8600000	0.942404	1.61094	0.0757006	1.02873	1.16193	0.104475	1.06081	3.96267	0.13954	1.15799	2.85817	0.204299
chr02	8600001	8700000	2.23335	3.03451	0.1787	0.98961	1.3803	0.0917525	2.25253	6.16221	0.177644	0.998106	2.80298	0.100471
chr02	8700001	8800000	0.908635	1.6651	0.114387	1.16751	1.23532	0.173977	1.41985	4.78437	0.113344	1.82437	3.54946	0.19036
chr02	8800001	8900000	1.0377	1.58159	0.0560131	1.14302	1.12125	0.199038	1.0708	3.40489	0.0803811	1.17948	2.41386	0.206885
chr02	8900001	9000000	2.69693	1.92139	0.0991261	0.72381	0.951815	0.305322	6.52295	6.60293	0.349679	1.75065	3.27096	0.257707
chr02	9000001	9100000	2.95405	1.97814	0.18672	0.690012	0.91152	0.312583	8.80496	7.23194	0.340337	2.05668	3.33246	0.242125
chr02	9100001	9200000	1.2265	1.7489	0.255748	0.960461	1.17109	0.214958	1.75457	4.11454	0.24983	1.37399	2.75516	0.181358
chr02	9200001	9300000	0.875584	1.32858	0.268454	0.724035	0.923229	0.248493	1.20192	3.6422	0.269416	0.993885	2.53096	0.200766
chr02	9300001	9400000	0.711692	1.15421	0.359929	0.517169	0.871429	0.318162	1.16314	3.10123	0.293636	0.845228	2.34143	0.211844
chr02	9400001	9500000	0.995344	1.4356	0.251536	0.943558	0.914445	0.246592	1.45751	3.77599	0.250516	1.38167	2.40522	0.251914
chr02	9500001	9600000	1.25228	1.46847	0.269746	1.1646	0.927083	0.255129	1.65151	4.22334	0.266472	1.53588	2.66629	0.220512
chr02	9600001	9700000	1.39897	1.36399	0.380206	0.789434	0.929665	0.234191	1.90002	3.44819	0.359097	1.07217	2.35021	0.166988
chr02	9700001	9800000	1.71327	1.45038	0.297861	0.983808	1.12504	0.171003	2.32369	3.73687	0.223729	1.33433	2.89864	0.115576
chr02	9800001	9900000	1.20254	1.58963	0.256258	1.02982	0.85873	0.220135	1.24205	4.32409	0.337712	1.06365	2.33591	0.194685
chr02	9900001	10000000	1.30317	1.9445	0.223696	1.24453	1.00569	0.142997	1.50897	4.38848	0.214787	1.44107	2.2697	0.200068
chr02	10000001	10100000	1.21675	1.79567	0.26072	1.27181	1.0052	0.134528	1.17322	3.68008	0.23828	1.22631	2.06008	0.232345
chr02	10100001	10200000	2.15226	2.91489	0.227401	1.28356	1.06453	0.149489	2.23498	8.24792	0.28012	1.3329	3.01216	0.196451
chr02	10200001	10300000	1.36083	1.74971	0.107734	1.12335	0.963418	0.108492	1.5131	4.94044	0.269123	1.24905	2.72028	0.239314
chr02	10300001	10400000	1.25878	1.53053	0.0893326	1.25952	0.991402	0.112423	1.08018	4.19867	0.23618	1.08082	2.71969	0.193783
chr02	10400001	10500000	1.22369	1.74818	0.140995	1.18842	1.15937	0.194472	1.57695	5.41889	0.121976	1.5315	3.59374	0.215503
chr02	10500001	10600000	1.27584	1.53292	0.232353	1.14441	1.0252	0.177786	1.14334	3.49855	0.13882	1.02555	2.3398	0.331826
chr02	10600001	10700000	1.44347	1.68659	0.292182	0.988664	1.07764	0.160047	1.60499	3.98466	0.309388	1.09929	2.54598	0.168925
chr02	10700001	10800000	1.30184	1.51377	0.222856	1.02548	1.02119	0.16245	1.65115	4.9014	0.272176	1.30064	3.30649	0.180255
chr02	10800001	10900000	1.13759	1.61321	0.190923	0.999109	1.07302	0.183255	1.30471	4.26286	0.254248	1.14589	2.83542	0.170655
chr02	10900001	11000000	1.27924	2.65475	0.202177	1.1679	1.32171	0.193742	1.82896	5.48964	0.269566	1.66977	2.7331	0.226017
chr02	11000001	11100000	1.61509	2.4161	0.250989	1.13662	1.31429	0.242056	2.54325	6.56617	0.24711	1.78982	3.5718	0.17025
chr02	11100001	11200000	1.09995	1.5191	0.26063	1.05048	1.15377	0.176786	1.35957	3.65025	0.224549	1.29842	2.7724	0.211023
chr02	11200001	11300000	0.772891	1.18563	0.371761	0.747715	0.951703	0.22465	1.49479	3.85588	0.186686	1.4461	3.0951	0.188729
chr02	11300001	11400000	0.622775	1.28121	0.258807	0.731898	0.94263	0.1796	1.4224	4.02737	0.205654	1.67164	2.96308	0.225671
chr02	11400001	11500000	0.866413	1.24353	0.395304	0.728386	0.993514	0.172805	2.04918	4.21816	0.234459	1.72273	3.37009	0.208947
chr02	11500001	11600000	1.16166	1.47622	0.257453	0.421005	0.763128	0.209748	4.8823	6.35663	0.351673	1.76942	3.28603	0.251308
chr02	11600001	11700000	1.69492	1.38481	0.360224	0.491827	0.785074	0.27495	6.84647	5.71266	0.394765	1.98669	3.23861	0.303843
chr02	11700001	11800000	2.04231	1.91667	0.26226	0.633458	0.957113	0.22073	5.80649	7.1301	0.355282	1.80098	3.56051	0.257091
chr02	11800001	11900000	1.05923	1.58395	0.297498	0.732319	1.08522	0.243871	1.75468	5.144	0.334105	1.21314	3.52435	0.225796
chr02	11900001	12000000	0.901197	1.36914	0.35194	0.563748	0.803899	0.272651	1.6608	5.00781	0.340149	1.03892	2.94037	0.22026
chr02	12000001	12100000	4.03712	1.60094	0.177702	0.503734	0.684274	0.123156	14.2235	6.39811	0.390646	1.77475	2.73468	0.263222
chr02	12100001	12200000	1.95552	1.48734	0.186685	0.668748	0.819654	0.161344	5.18443	5.28116	0.381076	1.77297	2.91039	0.284042
chr02	12200001	12300000	1.8092	1.26491	0.258278	0.493577	0.641093	0.175666	6.4507	5.62271	0.366306	1.75985	2.84975	0.244229
chr02	12300001	12400000	1.52682	1.23646	0.320749	0.527014	0.597921	0.248965	5.09139	5.52623	0.391821	1.7574	2.67235	0.303086
chr02	12400001	12500000	2.04362	1.27901	0.184923	0.396334	0.608876	0.173357	9.47571	5.3662	0.384426	1.8377	2.5546	0.270768
chr02	12500001	12600000	2.28337	1.34272	0.18799	0.58761	0.727689	0.16797	8.82479	5.48417	0.406201	2.271	2.97216	0.332765
chr02	12600001	12700000	0.979672	1.15199	0.267459	0.490907	0.826228	0.238886	5.95879	5.29195	0.369596	2.98591	3.79547	0.33143
chr02	12700001	12800000	1.30415	1.22051	0.390002	0.973705	0.977255	0.361947	3.00677	3.68175	0.323638	2.24491	2.94796	0.294861
chr02	12800001	12900000	1.27502	1.55158	0.268634	0.854059	1.12006	0.237663	3.95916	5.10526	0.301422	2.652	3.68541	0.272862
chr02	12900001	13000000	1.43932	1.43963	0.320808	0.293536	0.720417	0.303923	6.91023	6.51041	0.39658	1.40927	3.25792	0.227068
chr02	13000001	13100000	1.20576	1.27633	0.241793	0.343603	0.67027	0.249091	5.25972	5.92241	0.36007	1.49885	3.11019	0.231329
chr02	13100001	13200000	1.2834	1.37925	0.166696	0.624023	0.805623	0.171101	3.20326	5.50705	0.338988	1.55751	3.21667	0.247059
chr02	13200001	13300000	1.16409	1.28003	0.244049	0.444132	0.71727	0.226264	4.54731	5.84921	0.354258	1.73492	3.27762	0.258028
chr02	13300001	13400000	1.39915	1.46387	0.189474	0.448302	0.860308	0.210774	6.42443	6.00733	0.33137	2.05846	3.53046	0.244387
chr02	13400001	13500000	1.25302	1.51225	0.243378	0.435404	0.754586	0.227321	4.38258	6.51307	0.330217	1.52287	3.2499	0.213788
chr02	13500001	13600000	1.28375	1.47391	0.210325	0.520221	0.862571	0.21016	4.2859	5.33677	0.319502	1.7368	3.12322	0.231864
chr02	13600001	13700000	0.852083	1.35588	0.455182	0.754616	1.01325	0.359782	1.01003	3.21642	0.379894	0.894495	2.40362	0.25002
chr02	13700001	13800000	0.867372	1.30129	0.38952	0.616386	0.844428	0.323519	1.37483	3.2925	0.323338	0.977001	2.13655	0.232342
chr02	13800001	13900000	1.00435	1.35226	0.31544	0.362037	0.753908	0.266177	4.80073	5.61754	0.344516	1.73051	3.13186	0.244342
chr02	13900001	14000000	1.13742	1.32326	0.159664	0.536676	0.819365	0.173495	3.54466	5.51117	0.320809	1.67251	3.41253	0.231404
chr02	14000001	14100000	0.997117	1.22493	0.234546	0.47163	0.759171	0.229271	3.78317	5.05989	0.330485	1.78942	3.13595	0.257304
chr02	14100001	14200000	1.59163	1.375	0.261109	0.435054	0.709677	0.238595	6.25185	5.95649	0.367627	1.70887	3.07432	0.272184
chr02	14200001	14300000	1.22211	1.97162	0.237856	0.691771	0.940625	0.240074	3.46528	9.07205	0.190533	1.96152	4.32812	0.148346
chr02	14300001	14400000	1.34324	1.3022	0.224912	0.345044	0.696547	0.224639	6.7705	5.6408	0.373383	1.73917	3.01727	0.272103
chr02	14400001	14500000	1.13836	1.34345	0.181037	0.358453	0.760795	0.21265	6.31352	5.83806	0.33419	1.98804	3.30608	0.247033
chr02	14500001	14600000	1.45785	1.3322	0.212428	0.357928	0.734236	0.22531	8.37731	6.4822	0.355503	2.05678	3.57263	0.268464
chr02	14600001	14700000	1.3988	1.29748	0.169686	0.395158	0.708024	0.193941	7.14573	6.06331	0.34721	2.01866	3.30869	0.265572
chr02	14700001	14800000	1.88924	1.47887	0.294536	0.591432	0.80429	0.264685	6.16535	5.75141	0.352112	1.93008	3.12792	0.265982
chr02	14800001	14900000	1.12762	1.21672	0.272289	0.427527	0.742752	0.234529	5.35912	5.30702	0.357722	2.03186	3.23969	0.282066
chr02	14900001	15000000	1.10733	1.20709	0.314208	0.338875	0.713818	0.278244	6.82877	5.96346	0.354584	2.08981	3.52652	0.26892
chr02	15000001	15100000	1.07754	1.33769	0.214273	0.416268	0.780196	0.220103	4.81496	5.42973	0.351214	1.86009	3.16685	0.271823
chr02	15100001	15200000	1.48731	1.2821	0.25016	0.463455	0.703065	0.219231	5.94602	5.70218	0.391175	1.85282	3.12692	0.305803
chr02	15200001	15300000	1.60063	1.33748	0.29234	0.475451	0.737072	0.265138	6.4264	4.76371	0.350203	1.90889	2.62523	0.260416
chr02	15300001	15400000	1.80247	1.37306	0.257611	0.448152	0.837472	0.251642	8.78914	5.17543	0.368352	2.18526	3.15666	0.28141
chr02	15400001	15500000	1.59904	1.38111	0.291137	0.440809	0.85853	0.273979	9.12449	5.25068	0.354646	2.51536	3.26394	0.287111
chr02	15500001	15600000	1.28351	1.92308	0.199348	0.5918	0.954112	0.198399	3.00387	5.85256	0.322673	1.38502	2.90368	0.242182
chr02	15600001	15700000	0.894298	1.69038	0.0894046	0.668528	0.902337	0.101144	2.37016	6.19781	0.271232	1.7718	3.30843	0.25409
chr02	15700001	15800000	0.886236	1.64108	0.108734	0.628315	0.815869	0.143041	2.32468	5.68687	0.258386	1.64813	2.82725	0.23768
chr02	15800001	15900000	0.737435	1.54181	0.114736	0.594386	0.786678	0.147389	2.39036	5.71587	0.280312	1.92667	2.91641	0.280548
chr02	15900001	16000000	0.715277	1.70849	0.113379	0.606033	0.910223	0.158313	2.72008	6.86224	0.269505	2.30464	3.65596	0.283806
chr02	16000001	16100000	0.627105	1.22948	0.151614	0.648313	0.783714	0.146801	1.67833	5.10462	0.202406	1.73509	3.25387	0.242698
chr02	16100001	16200000	0.599096	1.19812	0.118084	0.749703	0.769324	0.110513	1.3377	4.91034	0.181395	1.67399	3.15298	0.263712
chr02	16200001	16300000	0.812828	1.28011	0.126228	0.792371	0.809764	0.0762026	1.43677	4.70991	0.173521	1.40061	2.97938	0.201151
chr02	16300001	16400000	0.842386	1.20316	0.122086	0.782193	0.797576	0.0688667	1.24417	3.89572	0.184145	1.15527	2.58248	0.191514
chr02	16400001	16500000	0.910098	1.17233	0.0873984	0.850302	0.843429	0.034221	1.20557	4.55145	0.146477	1.12636	3.27453	0.164166
chr02	16500001	16600000	0.864272	1.28132	0.110106	0.86433	0.940701	0.111463	1.06199	3.6994	0.189115	1.06206	2.71597	0.21803
chr02	16600001	16700000	1.29814	1.58219	0.088255	1.08071	0.950357	0.105295	1.74499	4.40457	0.325821	1.45272	2.64564	0.341674
chr02	16700001	16800000	1.09939	1.61085	0.13577	0.734223	0.872658	0.149767	1.73652	4.23113	0.358392	1.15973	2.29216	0.323082
chr02	16800001	16900000	1.11994	1.38246	0.164661	0.675465	1.0792	0.15391	1.66602	3.67808	0.442828	1.00482	2.87125	0.277896
chr02	16900001	17000000	1.13449	1.48902	0.0916452	0.99473	0.854622	0.102338	2.50773	5.60322	0.264999	2.1988	3.21597	0.296986
chr02	17000001	17100000	1.21582	1.43901	0.0834436	1.22596	0.876621	0.110291	1.72804	4.79229	0.242839	1.74245	2.91938	0.302059
chr02	17100001	17200000	1.05992	1.33093	0.0751915	0.982074	0.851653	0.102531	1.54567	5.14294	0.20893	1.43215	3.29093	0.234959
chr02	17200001	17300000	1.0849	1.36416	0.0829159	1.02356	0.7893	0.108656	1.50714	5.10959	0.215498	1.42193	2.95641	0.24584
chr02	17300001	17400000	0.915317	1.2807	0.114722	1.12483	0.958898	0.164095	1.31208	4.95812	0.112071	1.61241	3.71229	0.206489
chr02	17400001	17500000	0.844809	1.29612	0.0785359	1.31318	1.07035	0.108395	1.35323	4.63925	0.130743	2.10346	3.83115	0.245652
chr02	17500001	17600000	1.09533	1.57407	0.0729925	1.23419	1.10567	0.0875131	1.31421	4.67374	0.128229	1.48082	3.28298	0.204018
chr02	17600001	17700000	1.27391	2.06218	0.219234	0.810611	0.828132	0.190796	2.24784	7.44974	0.184498	1.43034	2.99168	0.155633
chr02	17700001	17800000	1.10948	1.79185	0.287867	1.04558	1.18241	0.28499	1.60898	4.68998	0.196879	1.51631	3.09484	0.200449
chr02	17800001	17900000	0.918054	1.23467	0.123788	0.938709	0.938206	0.15797	1.27789	3.76255	0.275458	1.30664	2.85911	0.282182
chr02	17900001	18000000	0.891472	1.16238	0.0511394	0.9867	0.9069	0.0869988	1.51127	4.51802	0.240462	1.6727	3.52501	0.272305
chr02	18000001	18100000	0.993063	1.08612	0.0659421	1.08113	0.89443	0.118842	1.73734	3.83995	0.250129	1.89142	3.16224	0.280976
chr02	18100001	18200000	1.1986	1.52059	0.290717	0.934786	1.13527	0.258012	1.96782	4.09647	0.270397	1.5347	3.05841	0.227767
chr02	18200001	18300000	1.46895	1.33724	0.350545	1.25689	1.1561	0.339042	2.37901	3.1697	0.344055	2.03557	2.74034	0.330954
chr02	18300001	18400000	1.23954	1.31579	0.132956	1.10652	0.898257	0.140492	1.47914	3.96196	0.272882	1.32041	2.70473	0.286919
chr02	18400001	18500000	1.08441	1.3814	0.120128	1.1086	1.0392	0.0793647	1.27669	4.08311	0.21626	1.30516	3.07165	0.261374
chr02	18500001	18600000	1.05054	1.30013	0.142143	0.985596	0.993521	0.0830207	1.3003	3.84273	0.225429	1.21992	2.93651	0.259665
chr02	18600001	18700000	0.990459	1.33728	0.0673141	1.31474	1.07435	0.124068	1.19903	4.09035	0.163259	1.59159	3.28612	0.293448
chr02	18700001	18800000	0.981091	1.31089	0.0253861	1.38731	0.959945	0.116534	1.24015	4.16737	0.172652	1.75364	3.05169	0.332327
chr02	18800001	18900000	1.41654	1.88216	0.0530844	1.04129	0.90829	0.0858699	2.05178	6.89544	0.19108	1.50825	3.32759	0.238387
chr02	18900001	19000000	0.731829	1.33554	0.112864	0.680598	0.807508	0.107221	1.51855	5.11889	0.180479	1.41224	3.09505	0.218863
chr02	19000001	19100000	0.649531	1.26495	0.0606222	0.621576	0.790819	0.0757007	1.34502	5.8486	0.0729874	1.28713	3.65641	0.113737
chr02	19100001	19200000	0.738362	1.15441	0.062135	0.660768	0.670889	0.152768	1.18101	4.42189	0.153405	1.0569	2.56981	0.161664
chr02	19200001	19300000	0.853691	1.23139	0.0547691	0.800801	0.744526	0.150751	1.83589	5.70221	0.221682	1.72215	3.44769	0.268672
chr02	19300001	19400000	0.854191	1.42449	0.0908804	0.704634	0.750297	0.132343	1.85971	6.28174	0.232014	1.5341	3.30867	0.252969
chr02	19400001	19500000	0.91116	1.27129	0.0887895	0.649027	0.669036	0.110844	1.78308	6.02819	0.208419	1.2701	3.17244	0.208158
chr02	19500001	19600000	1.08323	1.39503	0.0832722	0.768858	0.67246	0.0431207	1.96965	7.03686	0.0923247	1.39803	3.39204	0.174246
chr02	19600001	19700000	1.07563	1.53915	0.110239	0.780267	0.682964	0.0985853	2.28854	7.03881	0.178048	1.66012	3.12331	0.238639
chr02	19700001	19800000	1.23202	1.55055	0.0881801	0.687939	0.85475	0.121655	2.52746	5.63174	0.319959	1.41129	3.10453	0.243258
chr02	19800001	19900000	1.06631	1.4335	0.086151	0.840012	0.93954	0.148229	2.46323	5.05772	0.244843	1.94046	3.31491	0.230955
chr02	19900001	20000000	0.742287	1.3549	0.123979	0.805879	0.792153	0.126521	1.46262	4.63059	0.219003	1.58793	2.70732	0.33545
chr02	20000001	20100000	0.800812	1.76172	0.126845	0.852935	0.846227	0.126359	1.57854	6.3736	0.177912	1.68128	3.06151	0.288157
chr02	20100001	20200000	0.903046	1.46958	0.290923	0.853122	0.900493	0.28909	1.79889	4.31875	0.257432	1.69944	2.64633	0.291052
chr02	20200001	20300000	0.930862	1.28978	0.0929203	0.815317	0.803836	0.0898547	1.34465	4.28281	0.205819	1.17774	2.6692	0.219046
chr02	20300001	20400000	0.939092	1.38384	0.100152	0.836748	0.762243	0.103243	1.47633	4.59704	0.224149	1.31544	2.53212	0.247312
chr02	20400001	20500000	0.899404	1.29794	0.254505	0.657165	0.692878	0.21953	1.77495	4.63535	0.279296	1.2969	2.47448	0.253632
chr02	20500001	20600000	0.967755	1.22329	0.0938924	0.941945	0.870602	0.129612	1.59995	3.79556	0.24625	1.55728	2.70125	0.246505
chr02	20600001	20700000	1.07178	1.40097	0.128461	0.917273	0.996112	0.156234	1.80807	4.39307	0.284888	1.54743	3.12354	0.265235
chr02	20700001	20800000	0.807569	1.16721	0.143526	0.872572	0.940039	0.15769	1.16894	3.47356	0.193927	1.26303	2.79751	0.248266
chr02	20800001	20900000	0.752849	1.46481	0.198073	0.579857	0.80854	0.17316	1.61586	5.0837	0.183849	1.24456	2.80609	0.202608
chr02	20900001	21000000	0.844519	1.31619	0.131679	0.8995	0.923329	0.133089	1.46521	4.20982	0.171668	1.5606	2.95326	0.233541
chr02	21000001	21100000	0.996584	1.2562	0.0770479	0.985915	0.977492	0.0834732	0.993653	3.08636	0.118446	0.983016	2.40161	0.166129
chr02	21100001	21200000	0.474616	1.06645	0.307764	0.675662	0.770523	0.19722	1.52645	4.63389	0.188447	2.17305	3.34806	0.274679
chr02	21200001	21300000	0.631202	1.11891	0.22033	0.764475	0.773304	0.101093	1.26383	4.26656	0.189987	1.53067	2.9487	0.250038
chr02	21300001	21400000	0.590922	1.28557	0.136133	0.606259	0.739205	0.113406	1.73544	6.19071	0.146435	1.78048	3.55966	0.205775
chr02	21400001	21500000	0.418717	1.17209	0.30865	0.399554	0.575769	0.263604	2.3532	6.18477	0.156939	2.2455	3.03818	0.205961
chr02	21500001	21600000	0.404644	1.10629	0.198049	0.464043	0.692776	0.177413	2.22849	5.70771	0.225638	2.55562	3.57427	0.28908
chr02	21600001	21700000	0.769179	1.3359	0.247789	0.782165	0.933054	0.236312	1.38257	3.74882	0.25597	1.40591	2.61835	0.28783
chr02	21700001	21800000	0.591229	1.12841	0.228068	0.715264	0.863757	0.215202	1.80966	3.98562	0.222642	2.18931	3.05085	0.273015
chr02	21800001	21900000	0.718959	1.00579	0.212202	0.728298	0.813313	0.214591	1.65664	3.49325	0.239617	1.67816	2.82475	0.249027
chr02	21900001	22000000	0.980737	1.25434	0.12284	0.752855	0.832613	0.146027	2.05804	4.67679	0.258022	1.57984	3.10439	0.232702
chr02	22000001	22100000	1.09667	1.50636	0.170179	0.844599	0.913204	0.161923	1.96329	4.55334	0.282163	1.51203	2.76039	0.280993
chr02	22100001	22200000	1.20013	1.35372	0.161467	0.866879	0.805016	0.0980984	1.50142	4.22667	0.254839	1.08451	2.51348	0.205886
chr02	22200001	22300000	1.28035	1.6751	0.182232	0.967645	0.932196	0.141985	2.5224	5.98774	0.235735	1.90635	3.3322	0.232734
chr02	22300001	22400000	0.537824	1.22563	0.17797	0.488553	0.70054	0.192341	1.47448	4.69994	0.167381	1.3394	2.68636	0.177194
chr02	22400001	22500000	0.619427	1.49582	0.221059	0.611836	0.875961	0.17472	1.61275	4.42303	0.226369	1.59299	2.59015	0.263018
chr02	22500001	22600000	0.505671	1.26545	0.358626	0.50344	0.739816	0.313848	1.40229	4.04479	0.193942	1.39611	2.36469	0.20028
chr02	22600001	22700000	0.650538	1.60705	0.266477	0.564971	0.810665	0.167918	1.2393	4.8409	0.195995	1.07629	2.44196	0.233855
chr02	22700001	22800000	1.17859	2.42347	0.148901	0.720575	1.082	0.0657032	2.34038	8.70408	0.0784621	1.43087	3.8861	0.0851323
chr02	22800001	22900000	0.753447	1.63626	0.235276	0.522395	0.637211	0.0911933	2.12595	8.79932	0.112053	1.474	3.42673	0.117903
chr02	22900001	23000000	2.05566	6.60952	0.0570352	0.110529	0.337713	0.164792	32.2517	64.2381	0.184944	1.73411	3.28224	0.0722727
chr02	23000001	23100000	1.35803	1.9399	0.0601205	0.772298	0.810784	0.063901	2.99357	7.26282	0.248357	1.70242	3.0355	0.218585
chr02	23100001	23200000	1.16949	1.56789	0.159254	0.937062	1.00898	0.166534	1.7931	4.74619	0.258413	1.43674	3.05431	0.231014
chr02	23200001	23300000	0.929016	1.2652	0.12653	0.929173	1.00825	0.136012	1.09403	3.47801	0.189598	1.09421	2.77165	0.187996
chr02	23300001	23400000	1.06837	1.46084	0.20896	1.0169	1.20248	0.186185	0.878415	2.47189	0.253668	0.836098	2.03471	0.207612
chr02	23400001	23500000	1.08425	1.47774	0.138162	1.05086	1.01472	0.146149	0.9703	3.17812	0.190383	0.940417	2.18233	0.174265
chr02	23500001	23600000	1.00272	1.34783	0.166422	0.795846	0.82974	0.0982493	1.54465	4.26751	0.233586	1.22597	2.62714	0.197871
chr02	23600001	23700000	0.997453	1.53972	0.0867332	0.894134	0.916732	0.0889591	1.27888	4.98162	0.118614	1.14641	2.96599	0.195724
chr02	23700001	23800000	1.2196	1.66381	0.0212516	0.919817	1.00172	0.0596248	1.35838	4.92077	0.0741777	1.02448	2.96261	0.142874
chr02	23800001	23900000	1.35815	2.07822	0.122278	0.965624	1.12977	0.0365591	1.5444	4.72421	0.132506	1.09805	2.56818	0.115908
chr02	23900001	24000000	1.15409	2.03975	0.159538	1.05619	1.39685	0.0113888	0.991472	3.38737	0.229428	0.907365	2.31972	0.0887958
chr02	24000001	24100000	1.40232	2.06813	0.0848098	1.07372	1.29885	0.034934	1.5892	4.56009	0.228058	1.21681	2.86388	0.169137
chr02	24100001	24200000	1.00801	1.73981	0.0768456	1.1881	1.59548	0.081502	1.08322	3.84416	0.100291	1.27675	3.52526	0.119276
chr02	24200001	24300000	1.22391	2.29195	0.0727496	1.46376	1.83186	0.0598004	1.07977	3.82004	0.0920439	1.29137	3.05319	0.10797
chr02	24300001	24400000	1.40669	2.32484	0.114148	1.41523	1.81751	0.105872	1.10804	3.21773	0.13724	1.11477	2.51555	0.0404093
chr02	24400001	24500000	1.01117	1.76466	0.128669	1.21047	1.69785	0.101723	0.856391	2.78202	0.180168	1.02519	2.67669	0.0575765
chr02	24500001	24600000	1.1076	2.05939	0.112958	1.09726	1.83716	0.0950071	1.06052	3.57293	0.154703	1.05063	3.18738	0.125695
chr02	24600001	24700000	1.05861	1.70997	0.120944	1.1798	1.49531	0.0767996	1.07102	2.89704	0.173643	1.19363	2.53337	0.219442
chr02	24700001	24800000	1.08344	1.46924	0.120638	1.0913	1.21355	0.0788508	1.13684	3.20869	0.240814	1.14509	2.65028	0.219379
chr02	24800001	24900000	1.18183	1.70474	0.110153	1.05196	1.25606	0.0666289	1.18617	3.21297	0.166131	1.05582	2.36733	0.147447
chr02	24900001	25000000	0.980533	1.6952	0.108833	0.927415	1.29041	0.0918005	0.959214	3.03109	0.2263	0.907251	2.30731	0.129022
chr02	25000001	25100000	1.16114	1.66888	0.118486	1.10886	1.32154	0.160156	1.05886	3.15282	0.221127	1.01119	2.49664	0.0892286
chr02	25100001	25200000	1.20491	1.88587	0.0752186	0.976765	1.16317	0.0754531	1.4794	5.10128	0.171639	1.19928	3.14639	0.085825
chr02	25200001	25300000	6.58018	2.96412	0.216771	1.04677	1.24498	0.102952	7.04173	6.46642	0.388412	1.12019	2.716	0.160213
chr02	25300001	25400000	7.31682	4.87619	0.261246	1.04662	1.22488	0.0694189	6.4995	8.53333	0.276309	0.929705	2.14354	0.129313
chr02	25400001	25500000	1.38616	1.75092	0.132281	1.07839	1.0106	0.097363	1.59035	4.98103	0.231539	1.23725	2.87496	0.09954
chr02	25500001	25600000	1.49464	1.68944	0.153819	1.26911	1.04215	0.113487	2.19973	5.35326	0.297955	1.86781	3.3022	0.275503
chr02	25600001	25700000	0.760375	1.51051	0.196923	1.17322	1.15321	0.105389	1.31817	4.19661	0.169761	2.03387	3.20393	0.271452
chr02	25700001	25800000	0.771929	1.28543	0.1709	0.834755	0.906105	0.10522	1.39251	4.62664	0.262616	1.50585	3.26133	0.285459
chr02	25800001	25900000	0.704916	1.15444	0.19488	0.718299	0.924156	0.146137	1.58642	4.35816	0.239069	1.61654	3.48882	0.236966
chr02	25900001	26000000	1.19375	1.53077	0.184846	0.915799	1.0842	0.210398	2.15667	4.89091	0.311599	1.65451	3.46409	0.278375
chr02	26000001	26100000	1.52366	1.64271	0.134266	1.25219	1.10179	0.152411	2.27871	5.1206	0.288421	1.87271	3.43445	0.291442
chr02	26100001	26200000	1.68696	1.63798	0.155457	0.989647	0.98521	0.143068	3.21027	5.44877	0.352241	1.88329	3.27732	0.30051
chr02	26200001	26300000	2.43477	1.71618	0.162914	1.28203	1.11784	0.176666	4.44359	5.81909	0.390153	2.33977	3.79027	0.345197
chr02	26300001	26400000	1.29917	1.46843	0.0873487	1.44246	1.18544	0.180342	2.02633	4.67769	0.320272	2.24981	3.77621	0.354394
chr02	26400001	26500000	1.94986	1.66857	0.101238	1.49918	1.07466	0.147747	2.67706	5.72735	0.317327	2.05829	3.68875	0.297179
chr02	26500001	26600000	6.89732	1.90649	0.170503	1.43654	1.03738	0.104231	11.1855	6.37691	0.377234	2.32966	3.46989	0.299446
chr02	26600001	26700000	3.42737	1.72323	0.160764	1.37346	1.02602	0.108118	5.56349	5.53605	0.368113	2.22947	3.29618	0.302814
chr02	26700001	26800000	2.16792	1.55869	0.202339	1.2036	1.05781	0.143931	3.35235	4.92891	0.402055	1.86119	3.34502	0.332909
chr02	26800001	26900000	2.89762	1.67921	0.247556	1.48946	1.10995	0.198702	4.74938	5.51584	0.408889	2.44132	3.64594	0.368993
chr02	26900001	27000000	2.18127	1.49449	0.153683	1.03824	1.03179	0.0970211	5.68823	5.76276	0.358418	2.70748	3.97858	0.315861
chr02	27000001	27100000	2.29914	1.68566	0.155789	1.39489	1.26084	0.126912	5.33061	5.95383	0.339846	3.23408	4.45334	0.317685
chr02	27100001	27200000	3.40703	1.75523	0.185457	1.33411	1.13864	0.131794	8.81717	5.93213	0.357276	3.45259	3.84824	0.323904
chr02	27200001	27300000	1.1725	1.68341	0.0886239	1.28889	1.26142	0.0765647	2.38563	5.40269	0.320784	2.62243	4.04839	0.348191
chr02	27300001	27400000	1.31818	1.48885	0.174731	1.17838	1.26271	0.151543	3.73009	5.28978	0.366689	3.33448	4.48631	0.366809
chr02	27400001	27500000	1.14776	1.48034	0.113848	1.30557	1.28772	0.11595	2.95002	5.30688	0.342776	3.35563	4.61637	0.366838
chr02	27500001	27600000	1.14061	1.43021	0.0977773	1.20819	1.24252	0.0995493	3.19194	5.28357	0.335949	3.38106	4.59018	0.354954
chr02	27600001	27700000	0.766423	1.13564	0.215669	0.859543	0.983357	0.186696	2.7187	4.65898	0.373392	3.04902	4.03424	0.396954
chr02	27700001	27800000	1.21244	1.16807	0.384362	0.629227	0.798851	0.324762	4.07812	5.1505	0.451134	2.11645	3.52247	0.410011
chr02	27800001	27900000	1.25367	1.20674	0.214777	1.15403	0.931932	0.203485	2.84057	4.96436	0.346941	2.61481	3.83383	0.353766
chr02	27900001	28000000	1.22905	1.25708	0.178592	1.35459	0.964768	0.132452	2.58178	5.36649	0.361872	2.8455	4.11861	0.379652
chr02	28000001	28100000	1.08345	1.2926	0.242209	1.09864	0.960161	0.220304	1.90484	4.69043	0.340881	1.93154	3.48411	0.350682
chr02	28100001	28200000	1.07155	1.15252	0.145753	1.22804	0.93248	0.124939	2.32966	4.63453	0.30888	2.66989	3.74971	0.336902
chr02	28200001	28300000	0.956493	1.36842	0.215388	0.910585	1.02863	0.177934	2.24876	4.71053	0.344788	2.14083	3.54086	0.35542
chr02	28300001	28400000	0.796608	1.29556	0.217175	1.09935	1.16675	0.184738	1.7036	4.10923	0.333298	2.35102	3.70068	0.378729
chr02	28400001	28500000	0.728987	1.37997	0.118649	1.20815	0.99522	0.157121	1.43113	5.15685	0.221851	2.3718	3.71907	0.371842
chr02	28500001	28600000	0.811763	1.54833	0.0965917	1.26723	1.0018	0.169532	1.63428	6.45632	0.183618	2.55125	4.17739	0.351152
chr02	28600001	28700000	1.12973	1.33894	0.134174	1.42955	1.06696	0.196225	2.09591	5.831	0.285501	2.65214	4.64658	0.35619
chr02	28700001	28800000	0.953627	1.33802	0.125807	1.14768	1.12099	0.294557	1.46265	5.1694	0.176112	1.76028	4.33094	0.280584
chr02	28800001	28900000	0.755385	1.24559	0.145988	1.34938	1.1515	0.252002	1.06567	3.84773	0.138716	1.90365	3.55708	0.363021
chr02	28900001	29000000	0.830639	1.39626	0.092302	1.51661	1.28754	0.11704	1.26019	4.79735	0.133422	2.30089	4.4238	0.322803
chr02	29000001	29100000	1.16561	1.32364	0.235118	1.64809	1.35896	0.278345	1.59741	4.0229	0.200274	2.25862	4.13024	0.26951
chr02	29100001	29200000	1.11605	1.2415	0.164728	1.2315	1.05073	0.231118	2.0301	4.23458	0.296784	2.24011	3.5839	0.329103
chr02	29200001	29300000	1.30901	1.45385	0.103183	1.80331	1.29487	0.155459	1.85027	4.98899	0.313932	2.54896	4.44344	0.355938
chr02	29300001	29400000	1.17745	1.48698	0.090884	1.15771	1.19734	0.173337	1.96644	4.53016	0.3422	1.93348	3.64775	0.3482
chr02	29400001	29500000	1.06659	1.4099	0.0922854	1.16063	1.18941	0.0774448	1.55932	4.1445	0.258759	1.69681	3.49636	0.281714
chr02	29500001	29600000	1.00169	1.32877	0.120682	1.13643	1.09462	0.10494	1.29396	3.7882	0.217777	1.46801	3.12066	0.238269
chr02	29600001	29700000	0.871923	1.22629	0.181691	0.832637	1.00043	0.172635	1.48432	3.78272	0.260308	1.41744	3.08604	0.257378
chr02	29700001	29800000	0.689538	1.45597	0.25462	0.775124	1.18596	0.0673101	1.54268	4.32075	0.222025	1.73416	3.51947	0.262023
chr02	29800001	29900000	0.834681	1.40439	0.172072	0.989543	1.27433	0.0963067	2.17906	4.51486	0.297125	2.58335	4.09672	0.337013
chr02	29900001	30000000	0.708548	1.16805	0.270593	1.0371	1.21927	0.136179	1.60717	4.07066	0.270954	2.35242	4.24917	0.359049
chr02	30000001	30100000	0.694117	1.17909	0.297068	0.930043	1.29848	0.230591	1.82144	4.13582	0.322519	2.44054	4.5546	0.37129
chr02	30100001	30200000	1.43566	1.47926	0.203186	1.07185	1.24424	0.191362	2.87909	4.61185	0.383925	2.1495	3.87913	0.363833
chr02	30200001	30300000	1.63816	1.57459	0.106386	0.97467	1.4	0.106289	4.07494	5.48252	0.393855	2.4245	4.87461	0.355829
chr02	30300001	30400000	2.04746	1.48533	0.15759	1.0585	1.11024	0.0596212	3.72368	5.49135	0.362263	1.92507	4.10461	0.300514
chr02	30400001	30500000	1.27209	1.34801	0.215246	0.897083	0.998981	0.177954	2.26641	5.11142	0.327649	1.59828	3.78797	0.278343
chr02	30500001	30600000	1.11306	1.38927	0.174143	0.993033	0.995607	0.284717	2.00534	5.12644	0.328868	1.7891	3.67381	0.322791
chr02	30600001	30700000	1.31201	1.46484	0.0921442	0.80929	1.0274	0.112499	2.33753	4.65755	0.338488	1.44186	3.26667	0.255986
chr02	30700001	30800000	1.29564	1.37043	0.17739	0.653197	0.903077	0.177004	3.15	4.71518	0.348501	1.58807	3.10718	0.265722
chr02	30800001	30900000	1.16015	1.22199	0.157067	1.05323	0.939108	0.217295	1.88505	4.2944	0.285142	1.71132	3.30026	0.275644
chr02	30900001	31000000	1.21307	1.25016	0.125847	1.09822	0.897565	0.175271	2.20482	4.78759	0.341385	1.99607	3.4373	0.338126
chr02	31000001	31100000	1.63355	1.25352	0.135631	1.24438	0.906182	0.158714	3.2293	5.29477	0.340879	2.45997	3.82764	0.323294
chr02	31100001	31200000	1.78018	1.33731	0.0674982	1.04882	0.920281	0.0706107	3.89444	4.83135	0.358415	2.29448	3.32474	0.314672
chr02	31200001	31300000	2.43845	1.65877	0.136814	0.654238	0.95733	0.117574	8.1393	6.0237	0.40074	2.18378	3.47648	0.312796
chr02	31300001	31400000	1.46693	1.44633	0.259743	0.907884	1.08329	0.218329	3.04072	4.3668	0.43593	1.8819	3.27068	0.383157
chr02	31400001	31500000	3.02214	1.62928	0.123799	0.716018	1.16282	0.11522	11.159	5.99049	0.424827	2.64384	4.27544	0.361653
chr02	31500001	31600000	1.6961	1.57042	0.179681	0.888819	1.17545	0.127409	4.44707	5.73642	0.375129	2.33043	4.29367	0.309144
chr02	31600001	31700000	1.46073	1.4139	0.168374	0.692999	0.927851	0.130703	3.92493	5.59499	0.334588	1.86206	3.67162	0.261296
chr02	31700001	31800000	1.51138	1.15857	0.10521	0.656152	0.836793	0.101793	4.59493	5.26363	0.388422	1.99484	3.80172	0.30621
chr02	31800001	31900000	1.28266	1.20753	0.224551	0.785192	0.857368	0.193609	2.49542	4.35968	0.394001	1.5276	3.09544	0.319356
chr02	31900001	32000000	1.67865	1.20887	0.127185	0.801009	0.85012	0.122506	5.38443	5.21228	0.369449	2.56931	3.66547	0.316073
chr02	32000001	32100000	1.72913	1.17763	0.261296	0.76278	0.912419	0.24129	3.70968	3.81758	0.429449	1.63647	2.95783	0.318054
chr02	32100001	32200000	1.7705	1.26491	0.143513	0.877347	1.01122	0.152951	5.6504	5.38333	0.394911	2.79997	4.30365	0.362278
chr02	32200001	32300000	1.44429	1.19251	0.162177	0.719795	0.975071	0.170771	3.22913	5.20296	0.420699	1.60931	4.25427	0.324319
chr02	32300001	32400000	1.15408	1.21006	0.146088	0.723493	0.964135	0.136876	3.7783	5.76787	0.358129	2.36862	4.59564	0.318416
chr02	32400001	32500000	1.44851	1.26985	0.245178	0.951244	0.968686	0.223349	4.96352	5.08345	0.381542	3.25957	3.87782	0.367164
chr02	32500001	32600000	1.64145	1.35777	0.239628	0.553185	0.814089	0.197538	6.09902	5.93905	0.388534	2.05543	3.56091	0.296692
chr02	32600001	32700000	2.98645	1.48638	0.179419	0.831359	0.865452	0.140366	10.6061	6.70938	0.388686	2.9525	3.90658	0.332576
chr02	32700001	32800000	1.98216	1.64596	0.182209	0.743606	1.05405	0.155518	5.73671	5.84174	0.407048	2.15212	3.74099	0.342874
chr02	32800001	32900000	1.85057	1.46626	0.151566	0.823444	1.03913	0.134724	5.76813	5.42468	0.387624	2.56662	3.84444	0.337327
chr02	32900001	33000000	1.66125	1.3884	0.232817	0.746222	0.858696	0.185276	5.26642	6.06063	0.391458	2.36563	3.74837	0.330875
chr02	33000001	33100000	1.73004	1.53874	0.187999	0.810531	0.972973	0.146046	5.52081	5.78985	0.395905	2.58653	3.66104	0.351625
chr02	33100001	33200000	1.50955	1.50617	0.122395	0.96842	0.99187	0.0752918	5.8381	6.34156	0.367805	3.74532	4.17615	0.356995
chr02	33200001	33300000	1.00826	1.34411	0.0847876	1.02737	1.14804	0.101791	1.86963	4.49924	0.284021	1.90508	3.8429	0.295016
chr02	33300001	33400000	1.17667	1.37952	0.110854	0.913771	1.10889	0.11479	2.84588	5.61324	0.342663	2.21003	4.51205	0.314079
chr02	33400001	33500000	1.33896	1.61116	0.0815101	0.94126	1.01049	0.074391	3.76587	5.86534	0.339498	2.64732	3.67866	0.317491
chr02	33500001	33600000	1.29788	1.50951	0.18753	0.788302	0.981054	0.18551	3.01057	4.60837	0.354143	1.82854	2.99506	0.301132
chr02	33600001	33700000	1.10009	1.43059	0.116221	0.996355	1.01349	0.137375	1.77438	4.64066	0.259953	1.60706	3.28764	0.230681
chr02	33700001	33800000	1.12791	1.50054	0.0611117	0.89458	0.940655	0.155141	2.24536	5.6235	0.290174	1.78086	3.52524	0.255904
chr02	33800001	33900000	1.00761	1.34978	0.148954	0.783161	0.949527	0.127729	2.11165	4.88085	0.275004	1.64127	3.43353	0.231613
chr02	33900001	34000000	0.696637	1.08645	0.202803	0.766738	0.960269	0.161386	1.56494	4.25104	0.203958	1.72242	3.75733	0.239811
chr02	34000001	34100000	0.610898	0.802952	0.0988796	0.892273	0.867624	0.0724673	1.16148	3.33137	0.116788	1.69645	3.59968	0.184875
chr02	34100001	34200000	0.772739	1.22807	0.0964216	0.83847	0.973349	0.0853884	1.04482	3.72222	0.100545	1.1337	2.95017	0.161036
chr02	34200001	34300000	0.78719	1.23762	0.0750193	0.869621	0.973605	0.0584283	1.58233	4.0077	0.270248	1.74803	3.15275	0.299394
chr02	34300001	34400000	0.792794	1.35702	0.0724648	1.00358	0.993498	0.0668659	1.39463	4.7611	0.197589	1.76543	3.4857	0.286188
chr02	34400001	34500000	1.42374	1.86777	0.201868	1.32382	1.23786	0.180832	1.99839	4.10189	0.269487	1.85815	2.71851	0.280401
chr02	34500001	34600000	1.04191	1.60298	0.219381	0.85755	1.1197	0.182712	1.83205	3.81692	0.300543	1.50788	2.66617	0.263093
chr02	34600001	34700000	0.785137	1.3792	0.162855	0.660935	1.03765	0.108048	2.51382	4.85848	0.264961	2.11616	3.65529	0.259535
chr02	34700001	34800000	0.790258	1.47268	0.329286	0.685147	1.14836	0.313377	1.88689	3.74062	0.288987	1.63592	2.91684	0.256244
chr02	34800001	34900000	1.15252	1.33726	0.096805	0.935247	1.00799	0.0969992	1.88264	4.103	0.242926	1.52772	3.09272	0.218137
chr02	34900001	35000000	0.887613	1.35349	0.227711	0.713492	0.92381	0.0692907	1.519	4.22713	0.236197	1.22102	2.88519	0.152708
chr02	35000001	35100000	0.929638	1.56476	0.150865	0.895931	1.16415	0.0788443	1.11701	3.45609	0.188978	1.07651	2.57125	0.138894
chr02	35100001	35200000	1.60899	1.81001	0.17607	1.24585	1.11035	0.153299	1.92477	4.12134	0.231137	1.49036	2.52824	0.18211
chr02	35200001	35300000	1.47541	1.52545	0.13495	1.12409	1.0625	0.0998929	2.58245	5.24245	0.287916	1.96752	3.65144	0.246569
chr02	35300001	35400000	1.80741	1.34193	0.190336	0.484445	0.761105	0.159189	9.10588	6.69341	0.352642	2.44067	3.79632	0.27389
chr02	35400001	35500000	1.06748	1.6133	0.317087	0.571536	0.808772	0.240526	2.71223	5.58793	0.25643	1.45215	2.80132	0.165224
chr02	35500001	35600000	1.69304	1.4085	0.202752	0.498697	0.798527	0.190485	8.20066	6.4026	0.381596	2.41557	3.62985	0.317489
chr02	35600001	35700000	1.27489	1.31661	0.0609697	0.700118	0.899358	0.142752	3.13862	5.59875	0.321641	1.7236	3.82441	0.248757
chr02	35700001	35800000	1.09476	1.32851	0.0446377	1.1091	1.01359	0.0714556	2.28348	5.3118	0.257992	2.31339	4.05268	0.274298
chr02	35800001	35900000	1.09728	1.51065	0.120472	1.36965	1.03266	0.157332	1.62715	4.4905	0.239649	2.03105	3.06966	0.30822
chr02	35900001	36000000	1.06083	1.38632	0.147746	1.19701	1.02319	0.177274	1.60977	4.21072	0.233328	1.81642	3.10778	0.303001
chr03	1	100000	4.25729	5.02381	0.15075	1.13795	1.28659	0.0280103	7.10243	20.7762	0.223567	1.89844	5.32073	0.109039
chr03	100001	200000	2.55435	2.01495	0.088547	0.961323	0.862444	0.0391581	4.31405	9.5157	0.13613	1.62358	4.07294	0.0710512
chr03	200001	300000	0.863156	1.43523	0.200271	0.674955	0.924373	0.15156	1.22866	4.24314	0.0876245	0.960764	2.73284	0.0910874
chr03	300001	400000	0.837881	1.98373	0.244066	0.632639	1.09917	0.15398	1.69992	6.60701	0.065198	1.28352	3.66089	0.0554854
chr03	400001	500000	0.826609	1.44561	0.285371	0.652167	0.912814	0.205456	1.81472	5.65167	0.160222	1.43175	3.56869	0.139459
chr03	500001	600000	0.885777	1.43208	0.322083	0.68181	0.980557	0.230879	2.32669	4.96546	0.287635	1.79092	3.39989	0.256768
chr03	600001	700000	0.758455	1.3842	0.291645	0.609326	1.04598	0.262784	2.31753	5.00363	0.28959	1.86185	3.78106	0.277036
chr03	700001	800000	0.866512	1.47065	0.209656	0.678012	1.04545	0.184838	3.00318	6.16771	0.256455	2.34987	4.3845	0.240209
chr03	800001	900000	0.805758	1.32961	0.38084	0.723305	1.06814	0.340037	2.40244	4.81399	0.280083	2.1566	3.8673	0.27096
chr03	900001	1000000	0.77944	1.34979	0.234276	0.662632	1.06801	0.165813	2.35561	5.43149	0.266745	2.00259	4.29764	0.242185
chr03	1000001	1100000	0.719665	1.34268	0.310672	0.496359	0.881992	0.213655	4.69912	7.29076	0.26157	3.24103	4.78922	0.244633
chr03	1100001	1200000	0.80116	1.26141	0.325028	0.593575	0.951189	0.252862	3.39089	5.79917	0.306425	2.51229	4.37297	0.282325
chr03	1200001	1300000	0.658009	1.21848	0.284886	0.515441	0.845371	0.211421	2.45041	4.79326	0.320999	1.91949	3.32553	0.29668
chr03	1300001	1400000	0.965688	1.36722	0.262938	0.601188	0.875375	0.223299	2.91136	5.59799	0.308866	1.81246	3.58415	0.259351
chr03	1400001	1500000	2.07373	1.28392	0.244679	0.769101	0.877002	0.207079	9.61399	5.58961	0.37192	3.56561	3.81808	0.339216
chr03	1500001	1600000	2.02989	1.31773	0.326988	0.701289	0.863577	0.263046	9.02359	5.41932	0.359431	3.11748	3.55157	0.315609
chr03	1600001	1700000	1.67936	1.41658	0.208717	1.09734	0.913639	0.177691	3.83355	7.19554	0.290235	2.50494	4.64085	0.260273
chr03	1700001	1800000	1.64454	1.55172	0.127317	1.73226	1.24662	0.138961	2.95547	5.46426	0.247338	3.11312	4.38986	0.27581
chr03	1800001	1900000	1.22526	1.56136	0.0394592	1.33893	1.05155	0.175812	1.85043	7.06804	0.132759	2.02209	4.76023	0.152247
chr03	1900001	2000000	1.46627	1.47332	0.124663	1.03097	0.952107	0.188359	2.64109	6.13241	0.306574	1.85702	3.96296	0.252294
chr03	2000001	2100000	2.77276	1.48766	0.203211	0.913021	0.908926	0.147288	7.50407	6.78578	0.359764	2.47096	4.14596	0.294716
chr03	2100001	2200000	2.38148	1.42534	0.168152	1.26858	1.03279	0.0845221	3.33896	5.23529	0.319136	1.77862	3.79344	0.235764
chr03	2200001	2300000	1.9798	1.51791	0.268809	1.03672	0.991561	0.16859	2.9691	4.79683	0.366701	1.55477	3.13349	0.276222
chr03	2300001	2400000	1.79049	1.56314	0.135573	1.02694	1.07268	0.113875	4.51421	5.81976	0.298691	2.58915	3.99371	0.264716
chr03	2400001	2500000	1.41902	1.37588	0.234719	0.935062	1.04664	0.207641	3.9806	5.82915	0.372364	2.62302	4.43425	0.347624
chr03	2500001	2600000	3.67436	1.50593	0.133421	0.684972	0.978785	0.130706	13.5374	7.9362	0.335405	2.52364	5.15815	0.225176
chr03	2600001	2700000	2.41791	1.47747	0.186516	0.571983	0.962523	0.146214	6.85843	6.06328	0.330041	1.62244	3.95003	0.150004
chr03	2700001	2800000	1.17821	1.2474	0.169945	1.33445	1.05915	0.163429	3.23865	4.68164	0.315214	3.66813	3.97512	0.339362
chr03	2800001	2900000	1.73223	1.33861	0.193518	0.92276	0.972566	0.151461	8.23883	7.57125	0.348091	4.38884	5.50088	0.329753
chr03	2900001	3000000	1.73201	1.35174	0.163387	1.30563	1.05025	0.157131	4.14806	5.35016	0.379704	3.12691	4.15686	0.368256
chr03	3000001	3100000	1.17905	1.19294	0.345365	0.929537	0.873722	0.304971	4.0268	5.6913	0.380362	3.17463	4.16837	0.376925
chr03	3100001	3200000	0.869188	1.22772	0.173095	0.709391	0.924683	0.154458	3.83186	5.93762	0.30138	3.12738	4.47204	0.301915
chr03	3200001	3300000	1.10455	1.43064	0.122863	0.740955	1.04711	0.140189	2.21446	5.02992	0.225178	1.48551	3.68149	0.119139
chr03	3300001	3400000	0.868343	1.17436	0.133014	0.845906	0.876136	0.0658793	1.89051	5.09359	0.197834	1.84166	3.8001	0.210175
chr03	3400001	3500000	0.688034	0.979603	0.115287	0.879961	0.939269	0.0794092	1.53094	3.92217	0.240489	1.95799	3.76068	0.27196
chr03	3500001	3600000	1.41322	1.47329	0.112694	1.39205	1.04867	0.0821451	2.86302	5.78526	0.30025	2.82013	4.11787	0.308017
chr03	3600001	3700000	1.6988	1.54788	0.107415	1.52337	1.04464	0.0772096	2.87438	6.85489	0.317636	2.57756	4.62625	0.32031
chr03	3700001	3800000	1.14125	1.49328	0.10061	1.52616	1.13113	0.0868148	1.90589	5.7958	0.230934	2.54868	4.3902	0.275221
chr03	3800001	3900000	1.08892	1.36904	0.265415	1.28419	1.28537	0.254032	1.83347	3.90415	0.283971	2.16224	3.66554	0.312067
chr03	3900001	4000000	1.11792	1.46562	0.281522	1.18761	1.28437	0.270856	1.96514	3.42049	0.316081	2.08765	2.99749	0.330477
chr03	4000001	4100000	0.617547	1.33524	0.16068	0.798842	1.1598	0.115412	3.01058	5.45298	0.265154	3.8944	4.73651	0.303033
chr03	4100001	4200000	0.364717	1.16134	0.166005	0.564496	1.15397	0.0952356	2.16544	5.40974	0.169694	3.35159	5.3754	0.223181
chr03	4200001	4300000	0.690812	1.11799	0.137859	0.785509	0.961151	0.0942708	2.30979	5.47782	0.215175	2.62642	4.70935	0.250897
chr03	4300001	4400000	0.751047	1.22696	0.177653	0.921506	1.06667	0.134048	3.54651	5.67854	0.277458	4.35144	4.9367	0.314503
chr03	4400001	4500000	1.11713	1.41476	0.0920081	0.784914	1.00817	0.0773619	2.40991	5.92622	0.230103	1.69324	4.22307	0.176248
chr03	4500001	4600000	1.14344	1.4424	0.143888	0.86505	1.08475	0.0855693	2.17588	5.21953	0.264054	1.64613	3.9253	0.212817
chr03	4600001	4700000	0.796238	1.38484	0.117148	0.733	1.06956	0.107829	1.9256	4.17421	0.270199	1.77266	3.22387	0.264998
chr03	4700001	4800000	0.957377	1.4639	0.104916	0.763711	1.15142	0.115992	1.8415	4.41043	0.285318	1.46898	3.46898	0.247266
chr03	4800001	4900000	1.3972	1.67358	0.144103	0.901015	1.29705	0.106588	2.99269	4.98528	0.310208	1.92989	3.86366	0.25368
chr03	4900001	5000000	3.08612	2.37768	0.17526	2.75103	1.6114	0.152227	4.7826	5.69648	0.342819	4.2633	3.86062	0.348075
chr03	5000001	5100000	1.54781	1.47292	0.122759	1.35444	1.17095	0.0936008	4.40521	5.62005	0.328305	3.85485	4.46787	0.337906
chr03	5100001	5200000	1.51485	1.25294	0.220829	1.19725	1.09512	0.186295	4.32278	4.07176	0.361674	3.41647	3.55887	0.360917
chr03	5200001	5300000	1.15611	1.37371	0.107361	1.35462	1.08392	0.103587	3.15723	4.82275	0.332313	3.69934	3.80536	0.364897
chr03	5300001	5400000	1.18313	1.32265	0.181579	0.895807	0.953009	0.149663	4.89689	6.0881	0.311471	3.70769	4.38664	0.312349
chr03	5400001	5500000	1.08924	1.40409	0.0995098	1.20461	1.17067	0.0873486	3.20591	5.04321	0.319049	3.54549	4.2048	0.347434
chr03	5500001	5600000	0.956987	1.54298	0.103506	1.0051	1.23889	0.0771298	3.08261	5.18595	0.301468	3.23761	4.1639	0.319319
chr03	5600001	5700000	0.875604	1.47917	0.196618	1.34444	1.31777	0.196656	1.81752	4.21149	0.270395	2.79069	3.75197	0.344409
chr03	5700001	5800000	0.639769	1.3338	0.125812	0.956892	1.11523	0.0576918	1.96583	4.79086	0.240847	2.94026	4.00579	0.306128
chr03	5800001	5900000	0.735991	1.25442	0.146879	1.02285	1.13687	0.104211	2.06487	4.65578	0.247865	2.86967	4.21948	0.30105
chr03	5900001	6000000	1.16522	1.47407	0.127528	1.09667	1.08913	0.13434	2.76156	5.7503	0.281228	2.5991	4.24866	0.281415
chr03	6000001	6100000	0.916189	1.28328	0.139427	0.990218	0.991223	0.0992615	2.08246	5.07711	0.228213	2.25072	3.92163	0.248287
chr03	6100001	6200000	0.966572	1.42151	0.150163	0.993653	0.879574	0.092604	2.29698	6.05699	0.233369	2.36134	3.74784	0.26689
chr03	6200001	6300000	1.81927	1.6569	0.119401	0.970028	0.916892	0.050537	4.43289	6.76923	0.30671	2.3636	3.74595	0.260185
chr03	6300001	6400000	1.08809	1.3437	0.0899019	0.892056	1.00582	0.0812041	1.97124	5.48359	0.238698	1.61609	4.10472	0.20926
chr03	6400001	6500000	1.56606	1.67603	0.138906	1.00511	1.11896	0.107907	3.15877	6.75162	0.312786	2.02733	4.50757	0.269555
chr03	6500001	6600000	1.76725	1.54107	0.184814	0.781586	1.07986	0.139474	5.32256	5.94661	0.389707	2.35396	4.16691	0.334852
chr03	6600001	6700000	1.35149	1.37765	0.267299	0.860271	1.04076	0.224045	3.79017	5.42582	0.370726	2.41257	4.09898	0.336252
chr03	6700001	6800000	1.29935	1.27608	0.0812953	0.984504	0.956726	0.0771732	2.59867	4.80737	0.26833	1.96899	3.60428	0.247884
chr03	6800001	6900000	1.02742	1.35172	0.0267449	1.09886	0.929632	0.0611171	1.45003	5.55556	0.0775646	1.55085	3.82078	0.150476
chr03	6900001	7000000	0.962852	1.15443	0.0761769	0.873673	0.725249	0.165473	1.6552	4.36835	0.163878	1.5019	2.74433	0.234264
chr03	7000001	7100000	1.02527	1.23821	0.133337	0.665082	0.878216	0.142144	2.30573	4.44015	0.312844	1.49571	3.14923	0.248409
chr03	7100001	7200000	1.1734	1.44426	0.0860626	0.7879	0.930359	0.187439	2.21604	5.08361	0.26254	1.488	3.27476	0.169057
chr03	7200001	7300000	1.05361	1.21325	0.124797	0.64229	0.945336	0.213384	1.80365	4.25111	0.292613	1.09952	3.31236	0.0716929
chr03	7300001	7400000	1.09046	1.41172	0.239956	0.782852	0.975122	0.28093	2.23345	4.81215	0.309274	1.60341	3.3239	0.246076
chr03	7400001	7500000	1.14578	1.47328	0.194788	0.852968	1.0266	0.22919	1.91966	4.47413	0.296904	1.42907	3.11761	0.24202
chr03	7500001	7600000	1.20037	1.38147	0.150928	0.800156	0.969407	0.215644	2.46975	4.77657	0.305359	1.64632	3.35182	0.23954
chr03	7600001	7700000	1.16153	1.41904	0.188725	0.679567	0.918992	0.263337	2.60745	4.76233	0.307797	1.52552	3.08416	0.248716
chr03	7700001	7800000	0.947119	1.32876	0.0876099	0.676106	0.95302	0.241532	2.15313	4.30568	0.245334	1.53702	3.08814	0.203803
chr03	7800001	7900000	0.709415	1.16278	0.203061	0.578381	0.852852	0.224402	1.89333	3.74598	0.231833	1.54362	2.74753	0.199121
chr03	7900001	8000000	0.72545	1.12157	0.171593	0.574364	0.810731	0.281784	1.91035	4.19053	0.22771	1.51249	3.02915	0.196963
chr03	8000001	8100000	0.885725	1.06537	0.15596	0.766494	0.837616	0.229168	1.71881	3.58645	0.303382	1.48743	2.81974	0.273865
chr03	8100001	8200000	1.06087	1.45942	0.104622	0.769955	1.06633	0.204032	2.26456	4.39546	0.288997	1.64356	3.21156	0.229633
chr03	8200001	8300000	0.706264	1.32453	0.300625	0.668172	1.06596	0.189534	1.3696	3.56656	0.253308	1.29573	2.8703	0.238185
chr03	8300001	8400000	0.661725	1.35978	0.308983	0.703703	1.10953	0.166425	1.31136	4.14783	0.190798	1.39455	3.38448	0.198802
chr03	8400001	8500000	0.697298	1.31152	0.335711	0.665768	0.958498	0.210525	1.19125	3.63818	0.22711	1.13738	2.65889	0.21589
chr03	8500001	8600000	0.827338	1.2746	0.228558	0.801998	0.930919	0.137112	1.56184	3.84897	0.255434	1.514	2.81114	0.251964
chr03	8600001	8700000	1.12505	1.32	0.219997	1.04028	0.938313	0.149446	1.6501	4.16407	0.233861	1.52577	2.96	0.227639
chr03	8700001	8800000	0.863048	1.24093	0.182289	0.94758	0.917237	0.0723745	1.38778	4.3722	0.219614	1.52371	3.23174	0.235466
chr03	8800001	8900000	1.14401	1.17364	0.162991	0.85137	0.849774	0.0953289	2.11562	5.2146	0.279419	1.57443	3.77563	0.193003
chr03	8900001	9000000	1.48927	1.11982	0.198214	0.714576	0.707491	0.09588	2.3843	4.35571	0.344988	1.14403	2.75188	0.0635951
chr03	9000001	9100000	1.3776	1.15221	0.228269	0.721487	0.770163	0.112115	2.07842	4.56782	0.336882	1.08852	3.05324	0.0846639
chr03	9100001	9200000	1.4228	1.21275	0.253129	0.816934	0.876092	0.0947128	1.84754	3.94393	0.35175	1.06081	2.84909	0.0852963
chr03	9200001	9300000	1.11363	1.14977	0.226027	0.890857	0.922872	0.0598589	1.48506	4.3605	0.231784	1.18799	3.5	0.0722262
chr03	9300001	9400000	1.25748	1.21563	0.170857	0.781665	0.755056	0.116825	1.97777	5.35456	0.133477	1.2294	3.32584	0.0631741
chr03	9400001	9500000	1.15935	1.12383	0.209194	0.876434	0.810921	0.139477	1.7213	4.53408	0.0859743	1.30126	3.27166	0.0753747
chr03	9500001	9600000	0.870204	1.11751	0.131042	0.828714	0.860395	0.199521	1.32863	4.61245	0.0752807	1.26528	3.55123	0.0652462
chr03	9600001	9700000	1.0196	1.20109	0.172698	0.882999	0.876487	0.1203	1.52158	5.43012	0.0574362	1.31773	3.96261	0.0526455
chr03	9700001	9800000	1.01757	1.1382	0.154539	0.923817	0.951846	0.107397	1.61567	5.33877	0.0911617	1.46682	4.46469	0.0830375
chr03	9800001	9900000	1.17287	1.17251	0.20756	1.04142	0.983964	0.180927	2.17052	3.69268	0.316102	1.92725	3.09889	0.30065
chr03	9900001	10000000	1.14607	1.14881	0.155467	0.952968	0.925659	0.12147	2.31185	4.20833	0.296113	1.92232	3.39089	0.28361
chr03	10000001	10100000	0.945615	1.26513	0.17607	0.861337	0.971588	0.127569	1.88639	3.96188	0.281422	1.71827	3.04262	0.272802
chr03	10100001	10200000	0.845942	1.12538	0.116315	0.792287	0.87983	0.0932417	1.71252	4.15431	0.223782	1.6039	3.24788	0.239005
chr03	10200001	10300000	0.818518	1.15837	0.142377	0.874216	1.01086	0.12407	1.31453	3.71889	0.210623	1.40398	3.24531	0.25299
chr03	10300001	10400000	0.705813	1.13559	0.12444	0.840712	0.971601	0.10175	1.78199	4.46469	0.253204	2.12257	3.81994	0.305125
chr03	10400001	10500000	0.617516	1.12458	0.132949	0.638105	0.880577	0.125186	1.5522	4.09777	0.249231	1.60395	3.20866	0.264409
chr03	10500001	10600000	0.493074	1.11622	0.252765	0.508656	0.838182	0.229145	1.82875	4.3868	0.300766	1.88654	3.29409	0.316648
chr03	10600001	10700000	0.462601	1.13647	0.230097	0.47372	0.869104	0.199528	2.439	4.60139	0.271523	2.49763	3.51887	0.299028
chr03	10700001	10800000	0.476354	1.14892	0.23854	0.472534	0.780044	0.178281	2.28202	4.53494	0.274928	2.26371	3.07894	0.290083
chr03	10800001	10900000	0.496011	1.27121	0.161276	0.494592	0.935701	0.138369	2.89553	5.0391	0.294199	2.88724	3.70912	0.312238
chr03	10900001	11000000	0.829355	1.25684	0.138236	0.807608	0.961343	0.12583	2.5231	4.80199	0.307258	2.45694	3.673	0.321015
chr03	11000001	11100000	2.9739	1.65979	0.155013	1.1096	0.95351	0.0808485	7.49974	6.04294	0.369903	2.79824	3.47154	0.320037
chr03	11100001	11200000	4.9789	1.82745	0.17961	1.2041	0.982604	0.093175	10.2068	6.45294	0.4043	2.46844	3.46969	0.329286
chr03	11200001	11300000	2.57742	1.5829	0.161814	1.12471	1.0062	0.10924	6.49372	5.47637	0.345089	2.83366	3.48116	0.294121
chr03	11300001	11400000	2.41949	1.60369	0.212089	0.932552	0.977132	0.126484	4.71249	5.40331	0.394186	1.81635	3.29225	0.29331
chr03	11400001	11500000	3.03872	1.44183	0.210452	0.982669	0.905788	0.150679	8.8674	5.34835	0.398755	2.86756	3.35995	0.344728
chr03	11500001	11600000	1.87481	1.30032	0.237808	0.650012	0.831461	0.181429	8.1052	5.60064	0.415705	2.81014	3.58121	0.363085
chr03	11600001	11700000	2.18418	1.42553	0.195006	0.592794	0.744444	0.135359	9.79252	7.53639	0.357815	2.65773	3.93567	0.291896
chr03	11700001	11800000	2.31962	1.39546	0.254504	0.734093	0.843266	0.187319	9.45615	6.03846	0.375151	2.9926	3.64899	0.327779
chr03	11800001	11900000	1.91242	1.34521	0.247941	0.625243	0.736132	0.188974	6.70351	6.21096	0.361448	2.19164	3.3988	0.282524
chr03	11900001	12000000	2.63374	1.26106	0.266513	0.636211	0.697697	0.203883	9.68973	6.31223	0.426353	2.34067	3.49232	0.351943
chr03	12000001	12100000	1.79391	1.29294	0.147238	0.693607	0.788932	0.140859	5.81092	5.73596	0.409439	2.24677	3.5	0.342642
chr03	12100001	12200000	1.72812	1.27229	0.230897	0.746411	0.785786	0.182657	6.25374	6.02998	0.407436	2.70113	3.72422	0.362848
chr03	12200001	12300000	1.34455	1.36247	0.229545	0.671187	0.776205	0.181807	3.78902	5.25943	0.39786	1.89144	2.99633	0.329336
chr03	12300001	12400000	2.61654	1.49436	0.171902	0.777071	0.746032	0.118888	8.00753	6.43077	0.413125	2.37811	3.21045	0.349505
chr03	12400001	12500000	2.23753	1.815	0.312918	0.785078	0.955263	0.244913	7.16886	7.98625	0.346539	2.51532	4.20329	0.274593
chr03	12500001	12600000	2.52772	1.74057	0.206806	0.805575	1.04472	0.161612	8.82109	6.24506	0.400166	2.81124	3.74838	0.340233
chr03	12600001	12700000	2.1716	1.767	0.180846	1.00595	0.973949	0.145005	3.75432	6.10862	0.323939	1.73911	3.367	0.150455
chr03	12700001	12800000	5.90356	3.0411	0.223518	0.974574	1.08735	0.0896609	9.66304	8.60274	0.372607	1.5952	3.07592	0.156191
chr03	12800001	12900000	17.2523	17.5221	0.0757562	1.16951	1.53643	0.000156133	36.5185	53.9853	0.176636	2.47554	4.73372	0.0858908
chr03	12900001	13000000	67.6439	33.3571	0.170954	0.993666	1.20485	0.0325079	95.0577	99	0.208061	1.39637	3.62951	0.0789846
chr03	13000001	13100000	23.1348	23.2473	0.0776979	0.784446	1.09192	0.0215942	61.9408	95.6452	0.185771	2.10026	4.49242	0.0798608
chr03	13100001	13200000	3.39181	3.90559	0.0623212	1.14107	1.00676	0.0748939	6.72775	14.3042	0.205797	2.26335	3.68725	0.157106
chr03	13200001	13300000	0.924725	1.19794	0.18471	0.787137	0.99771	0.320555	2.80325	4.27354	0.317493	2.38616	3.55924	0.314415
chr03	13300001	13400000	0.909855	1.3051	0.24624	0.934434	1.09033	0.235527	1.25508	3.16253	0.242167	1.28899	2.64212	0.237068
chr03	13400001	13500000	0.809887	1.28727	0.274027	0.789374	1.06572	0.26213	0.798674	2.28181	0.27185	0.778445	1.88908	0.255572
chr03	13500001	13600000	0.672754	1.19724	0.341482	0.624141	0.87527	0.311047	1.11414	3.22978	0.272121	1.03363	2.36121	0.248006
chr03	13600001	13700000	1.34143	1.55699	0.156334	0.901117	1.01951	0.193304	4.21892	8.30181	0.274656	2.8341	5.43596	0.235169
chr03	13700001	13800000	2.24429	1.46588	0.226952	0.787833	0.941005	0.264808	6.09323	6.24386	0.378705	2.13896	4.00818	0.307243
chr03	13800001	13900000	3.95349	1.72299	0.193522	1.36603	1.09557	0.119321	7.26478	5.9165	0.407221	2.51016	3.76202	0.351522
chr03	13900001	14000000	1.45252	1.22745	0.135637	0.893762	0.810983	0.112635	2.95942	5.03093	0.376287	1.82099	3.32397	0.327242
chr03	14000001	14100000	2.94249	1.62034	0.216056	0.86901	0.841518	0.160825	7.12351	6.49212	0.423821	2.1038	3.37165	0.348426
chr03	14100001	14200000	0.932415	1.33579	0.3008	0.708362	0.894369	0.221608	1.77063	3.96931	0.380881	1.34516	2.65762	0.301012
chr03	14200001	14300000	1.18882	1.23429	0.304286	0.837424	0.947644	0.284025	2.95199	4.29761	0.287735	2.07944	3.29955	0.254211
chr03	14300001	14400000	0.897555	1.21934	0.180124	0.618376	0.860976	0.239657	2.29785	4.71387	0.299024	1.58312	3.32846	0.250838
chr03	14400001	14500000	1.07263	1.37102	0.25724	1.0061	1.0498	0.289309	1.61982	3.7883	0.286872	1.51934	2.90074	0.281622
chr03	14500001	14600000	1.31494	1.30247	0.331055	0.871715	0.999614	0.152628	2.09193	4.58832	0.308626	1.3868	3.52144	0.177795
chr03	14600001	14700000	1.92602	1.17613	0.319305	1.11116	0.914522	0.160122	2.08173	3.52554	0.311976	1.20099	2.74134	0.201454
chr03	14700001	14800000	0.835086	1.23968	0.336824	0.655177	0.862041	0.26427	1.59597	4.98681	0.158208	1.25214	3.4677	0.11093
chr03	14800001	14900000	0.699465	1.19342	0.302055	0.58432	0.729101	0.255525	1.48642	5.4784	0.200697	1.24172	3.34695	0.153084
chr03	14900001	15000000	0.742192	1.20947	0.293202	0.696821	0.805676	0.348304	1.40888	5.32367	0.225223	1.32275	3.54631	0.16917
chr03	15000001	15100000	0.734395	1.27669	0.224284	0.632288	0.82188	0.320731	1.52424	5.03374	0.179849	1.31231	3.24052	0.155568
chr03	15100001	15200000	1.69033	1.5479	0.289568	0.603308	0.891866	0.285057	3.35795	5.40784	0.404441	1.19851	3.11588	0.208256
chr03	15200001	15300000	2.23088	2.288	0.217736	0.664746	1.20743	0.224834	3.28605	5.4464	0.389655	0.979161	2.87419	0.151187
chr03	15300001	15400000	2.04715	1.95062	0.27019	0.743596	1.04262	0.242139	3.31364	4.88426	0.349921	1.20363	2.61067	0.140875
chr03	15400001	15500000	1.62809	1.89525	0.148763	0.764476	0.948699	0.125209	2.87434	6.06104	0.26523	1.34966	3.03395	0.140538
chr03	15500001	15600000	2.3683	1.96019	0.161125	0.882464	0.988529	0.153835	4.32134	6.95695	0.321239	1.6102	3.5084	0.213529
chr03	15600001	15700000	2.10203	1.61167	0.306514	0.549468	0.930804	0.227813	4.96461	4.43195	0.42558	1.29774	2.55964	0.254492
chr03	15700001	15800000	2.12237	1.60142	0.19394	0.516969	0.801482	0.18451	5.84561	5.2009	0.378777	1.42388	2.60296	0.214118
chr03	15800001	15900000	2.04543	1.23209	0.303468	0.603497	0.670393	0.216514	4.86717	5.34481	0.365593	1.43604	2.90816	0.20215
chr03	15900001	16000000	1.63616	1.37965	0.0852636	0.679238	0.866803	0.088792	4.07895	5.21983	0.331649	1.69334	3.27951	0.233937
chr03	16000001	16100000	1.43555	1.15262	0.211821	0.745442	0.857601	0.183856	2.97667	4.43446	0.365939	1.5457	3.29945	0.279469
chr03	16100001	16200000	1.96368	1.26776	0.142259	0.950808	0.885496	0.0937921	3.77318	4.78241	0.346327	1.82696	3.34039	0.273753
chr03	16200001	16300000	1.81605	1.37645	0.213985	0.993655	0.927678	0.125415	2.18458	4.56555	0.357007	1.1953	3.07701	0.247098
chr03	16300001	16400000	3.26999	1.40762	0.226854	1.00895	0.884295	0.166154	5.77357	5.38741	0.411127	1.78142	3.38448	0.319226
chr03	16400001	16500000	2.14942	1.66322	0.161602	1.68482	1.13348	0.140555	3.3034	6.40724	0.333393	2.58936	4.36652	0.323668
chr03	16500001	16600000	2.63022	1.79243	0.160324	1.48861	1.23022	0.0915671	3.40385	5.56651	0.404306	1.92646	3.82054	0.335259
chr03	16600001	16700000	1.00367	1.41919	0.122206	1.32002	0.984805	0.0948441	1.3564	4.90667	0.21375	1.78392	3.40485	0.205673
chr03	16700001	16800000	1.05044	1.65044	0.00482921	1.28571	0.984746	0.0982496	1.2561	5.06686	0.138629	1.53743	3.02317	0.0918132
chr03	16800001	16900000	0.983412	1.57487	0.0546018	1.14358	1.03508	0.102295	1.22677	4.86821	0.107206	1.42657	3.19963	0.0826433
chr03	16900001	17000000	0.997022	1.50233	0.0176384	1.2624	1.13152	0.0888003	1.26202	4.87776	0.0873775	1.59794	3.67383	0.0846699
chr03	17000001	17100000	1.70375	1.53353	0.135448	0.882095	0.964026	0.0846725	2.56676	5.70116	0.325874	1.32891	3.58394	0.148518
chr03	17100001	17200000	2.91261	1.51223	0.213112	0.675142	0.820494	0.0976306	6.12664	6.36481	0.359031	1.42015	3.45337	0.158575
chr03	17200001	17300000	1.95999	1.52005	0.255077	0.552531	0.77457	0.184413	4.89598	5.5156	0.372712	1.3802	2.81057	0.193081
chr03	17300001	17400000	3.79045	1.57356	0.143457	0.63681	0.953574	0.0860598	11.0323	5.90576	0.372177	1.85347	3.57888	0.212855
chr03	17400001	17500000	1.91875	1.46006	0.195868	0.672441	0.868409	0.154244	6.88477	6.07188	0.365238	2.41282	3.6114	0.296923
chr03	17500001	17600000	2.78241	1.55347	0.184056	0.70986	0.877425	0.140823	13.8562	6.57065	0.359018	3.53505	3.7112	0.318569
chr03	17600001	17700000	1.89255	1.50904	0.227613	0.574185	0.899181	0.167159	7.5368	5.95806	0.371135	2.2866	3.55019	0.301448
chr03	17700001	17800000	2.2527	1.5843	0.242761	0.574853	0.821082	0.180703	8.06952	6.34255	0.390113	2.05921	3.2871	0.304593
chr03	17800001	17900000	2.68767	1.93765	0.174713	0.864529	1.16572	0.123743	8.5547	6.38437	0.367664	2.75175	3.84093	0.313606
chr03	17900001	18000000	3.36785	1.78352	0.153122	1.00205	1.083	0.102275	9.46145	6.25441	0.37419	2.81511	3.79786	0.311733
chr03	18000001	18100000	2.45048	1.80795	0.18698	1.05755	1.19431	0.0903802	3.99674	5.1032	0.382903	1.72487	3.37113	0.297926
chr03	18100001	18200000	2.10405	1.70304	0.212331	1.01808	1.16596	0.0970454	3.56342	4.3892	0.404484	1.72422	3.00501	0.323858
chr03	18200001	18300000	3.78389	2.01538	0.265356	1.06075	1.13466	0.129205	5.78612	5.45786	0.420059	1.62204	3.07278	0.317733
chr03	18300001	18400000	6.99289	2.15909	0.208079	1.03598	1.08945	0.0222652	10.3227	6.69091	0.401286	1.52929	3.37615	0.249071
chr03	18400001	18500000	7.40059	1.79514	0.252955	1.05642	1.06983	0.0717086	13.4534	6.19455	0.39658	1.92044	3.6917	0.286961
chr03	18500001	18600000	3.32185	1.53667	0.300093	0.912731	1.03371	0.134443	5.29463	4.25781	0.409365	1.45478	2.86419	0.295102
chr03	18600001	18700000	3.83901	1.76243	0.229394	1.07863	1.18148	0.0670272	7.93091	5.10866	0.363828	2.22832	3.42469	0.27774
chr03	18700001	18800000	2.47174	1.69075	0.279102	1.05749	1.11004	0.163753	3.89245	3.98584	0.413724	1.66532	2.61686	0.343696
chr03	18800001	18900000	1.28653	1.60572	0.171549	0.952953	1.08984	0.113939	1.75743	3.81772	0.257863	1.30176	2.59117	0.216942
chr03	18900001	19000000	2.58076	1.71627	0.226063	0.92225	1.11148	0.0830431	3.92518	4.1291	0.38478	1.40269	2.67407	0.227939
chr03	19000001	19100000	3.60243	1.63594	0.225086	0.990259	1.16396	0.0556841	3.94854	3.5101	0.412363	1.0854	2.49742	0.18052
chr03	19100001	19200000	3.94981	2.0406	0.213236	1.07419	1.24474	0.0724826	6.21531	4.87754	0.361551	1.69032	2.97524	0.229481
chr03	19200001	19300000	2.77628	1.83635	0.202298	1.06242	1.15472	0.0831007	4.38893	4.23144	0.378066	1.67954	2.66079	0.292751
chr03	19300001	19400000	1.51377	1.58527	0.279487	0.974721	1.16618	0.190552	2.1441	3.82402	0.342325	1.38059	2.81309	0.270558
chr03	19400001	19500000	2.72012	1.74969	0.252337	1.09891	1.18726	0.132035	4.9478	4.31665	0.384972	1.99888	2.92909	0.324981
chr03	19500001	19600000	1.34588	1.67189	0.308134	0.991529	1.18212	0.216101	2.0431	3.48903	0.325862	1.50518	2.46694	0.262312
chr03	19600001	19700000	1.92883	1.62481	0.242676	0.963006	1.09306	0.144243	3.1502	3.78663	0.366243	1.5728	2.54739	0.296269
chr03	19700001	19800000	2.74527	1.6501	0.235687	1.06073	1.13802	0.104403	4.8282	4.44806	0.363756	1.86554	3.06769	0.285176
chr03	19800001	19900000	2.0904	1.69065	0.201184	1.01731	1.17879	0.0923375	3.11563	3.71017	0.385504	1.51625	2.58689	0.304702
chr03	19900001	20000000	3.68448	1.62788	0.237647	1.05248	1.11986	0.0862019	7.71576	4.70348	0.36973	2.20403	3.23564	0.286683
chr03	20000001	20100000	1.61067	1.69235	0.188314	0.996537	1.23808	0.106751	2.84366	4.03901	0.295466	1.75941	2.95484	0.244843
chr03	20100001	20200000	2.24247	1.69102	0.207125	1.11161	1.11958	0.0977784	3.74315	4.40944	0.356474	1.85551	2.91938	0.292615
chr03	20200001	20300000	4.04411	1.77969	0.222595	1.12673	1.16706	0.0797116	8.62008	4.80582	0.362905	2.40164	3.15148	0.292824
chr03	20300001	20400000	3.73459	1.56174	0.17668	1.18737	1.19028	0.0342866	9.69245	4.55156	0.344084	3.08162	3.46898	0.290038
chr03	20400001	20500000	2.92026	1.60819	0.216447	1.14585	1.12484	0.0949204	6.04782	4.32641	0.396546	2.37305	3.02608	0.345604
chr03	20500001	20600000	4.38469	1.80814	0.223186	1.18944	1.19231	0.0881667	7.84171	4.83653	0.386808	2.12722	3.18927	0.313619
chr03	20600001	20700000	2.80446	1.8917	0.262555	1.09717	1.19173	0.147197	4.61264	5.35336	0.379553	1.80457	3.37251	0.307502
chr03	20700001	20800000	2.77735	1.82048	0.22547	1.08677	1.1121	0.0834166	6.0092	6.05984	0.318424	2.35138	3.70187	0.248492
chr03	20800001	20900000	2.87546	1.69099	0.275537	1.03007	1.11487	0.139614	4.78354	5.57594	0.377209	1.7136	3.6762	0.282246
chr03	20900001	21000000	4.71811	1.83786	0.27062	0.963341	1.03279	0.0735115	6.34424	5.34328	0.39632	1.29536	3.00267	0.218547
chr03	21000001	21100000	5.78075	2	0.2342	1.29912	1.14883	0.0997457	10.6248	6.32517	0.385106	2.38774	3.63326	0.296864
chr03	21100001	21200000	5.16391	1.92783	0.175053	1.31473	1.2004	0.10328	8.773	5.67035	0.396022	2.23361	3.53077	0.313098
chr03	21200001	21300000	2.30915	1.92595	0.255308	0.838278	1.19455	0.200714	4.76027	5.12161	0.378019	1.72809	3.17662	0.271093
chr03	21300001	21400000	1.17502	1.70746	0.234955	0.638391	1.04408	0.15401	2.53813	5.43001	0.356645	1.37898	3.32035	0.249434
chr03	21400001	21500000	1.41903	1.86583	0.185507	1.10407	1.30004	0.156594	1.81407	4.27638	0.353144	1.41143	2.97962	0.295824
chr03	21500001	21600000	2.84207	1.73088	0.250164	0.988415	1.07551	0.155995	3.51293	4.94902	0.451337	1.22173	3.07514	0.307439
chr03	21600001	21700000	5.0072	2.22511	0.21763	1.3011	1.23558	0.0979844	7.98129	6.56061	0.380037	2.0739	3.64303	0.275265
chr03	21700001	21800000	4.44116	2.39298	0.224806	1.27488	1.1448	0.0888169	4.5964	6.24582	0.375722	1.31944	2.988	0.245385
chr03	21800001	21900000	1.44178	2.00682	0.259272	1.13074	1.35594	0.201411	1.80002	4.69444	0.2267	1.41169	3.17188	0.178254
chr03	21900001	22000000	2.46689	1.9904	0.269709	1.26016	1.36471	0.17347	3.03553	3.97216	0.38791	1.55064	2.7235	0.295527
chr03	22000001	22100000	4.03374	1.76798	0.212272	1.09552	1.10257	0.0970678	7.87011	5.03565	0.411218	2.13743	3.14041	0.323184
chr03	22100001	22200000	2.28618	1.99882	0.197005	0.899988	1.1262	0.137873	4.39723	4.78366	0.383415	1.73104	2.69526	0.302618
chr03	22200001	22300000	2.03857	2.06158	0.134417	1.11033	1.14822	0.0664255	3.10718	5.6195	0.315933	1.69235	3.12985	0.248824
chr03	22300001	22400000	1.36326	1.78082	0.068975	1.03881	1.14668	0.0768904	2.00043	4.85895	0.292261	1.52433	3.12872	0.268907
chr03	22400001	22500000	3.03689	2.09247	0.122239	0.82227	1.14035	0.0921048	6.9708	5.89932	0.395406	1.88742	3.21501	0.29749
chr03	22500001	22600000	4.07038	1.94316	0.330977	1.28176	1.11653	0.248652	7.57784	6.11088	0.409683	2.38626	3.51129	0.348555
chr03	22600001	22700000	5.9583	1.83684	0.386351	1.42242	0.973978	0.257779	8.50863	5.85214	0.422856	2.03125	3.10308	0.323755
chr03	22700001	22800000	1.9748	1.72745	0.324778	1.19421	1.16074	0.236606	4.03402	5.08497	0.36924	2.43947	3.41678	0.312256
chr03	22800001	22900000	2.06426	1.52656	0.232403	0.949204	1.00809	0.192384	4.7478	3.70429	0.391585	2.18317	2.44621	0.332897
chr03	22900001	23000000	2.06972	1.74574	0.268572	0.605368	0.921635	0.176963	5.42537	5.4581	0.421644	1.58685	2.88151	0.305937
chr03	23000001	23100000	4.00508	1.90728	0.147062	0.962994	1.12632	0.0854941	10.9313	6.3649	0.377132	2.62836	3.7587	0.307238
chr03	23100001	23200000	2.44469	1.88354	0.194983	0.997524	1.2537	0.127571	3.97464	5.50556	0.386953	1.6218	3.66455	0.286451
chr03	23200001	23300000	2.08386	1.44918	0.125823	0.870534	1.20436	0.0804994	3.9096	4.40937	0.442508	1.63324	3.66446	0.331826
chr03	23300001	23400000	1.70437	1.49476	0.197414	0.698231	0.938765	0.156376	5.0093	5.78807	0.381966	2.05216	3.63512	0.30883
chr03	23400001	23500000	3.292	1.86129	0.209291	0.803675	1.06982	0.126758	8.92026	6.67006	0.397795	2.1777	3.83378	0.313431
chr03	23500001	23600000	2.16732	1.58351	0.165044	0.86819	0.904588	0.116215	5.76139	6.07676	0.372683	2.30791	3.47138	0.311442
chr03	23600001	23700000	2.92388	1.66419	0.250467	0.578972	0.943158	0.20149	11.5657	6.79198	0.387851	2.29018	3.84926	0.304887
chr03	23700001	23800000	3.94216	1.94143	0.194558	0.817712	1.05762	0.133314	10.574	7.65385	0.387651	2.19333	4.16952	0.301853
chr03	23800001	23900000	2.66271	1.57106	0.155196	0.544848	0.924899	0.145371	12.4135	7.08818	0.354723	2.54008	4.17288	0.269391
chr03	23900001	24000000	1.42219	1.39066	0.213307	0.401322	0.806882	0.203503	8.54747	6.26612	0.35831	2.41198	3.6357	0.274384
chr03	24000001	24100000	1.21821	1.62273	0.292014	0.429973	0.769397	0.260642	2.5975	4.76667	0.392218	0.916798	2.26006	0.224035
chr03	24100001	24200000	1.23435	1.63023	0.314998	0.523618	0.804806	0.274259	2.6608	5.69599	0.273557	1.12873	2.81197	0.157786
chr03	24200001	24300000	2.32003	1.50805	0.238835	0.335484	0.832135	0.237804	15.9917	6.84521	0.374073	2.31245	3.77717	0.276805
chr03	24300001	24400000	1.53491	1.39268	0.298993	0.402508	0.805324	0.244322	6.64157	5.49251	0.406595	1.74166	3.17607	0.293448
chr03	24400001	24500000	1.85958	1.65728	0.139664	0.74311	1.00522	0.161419	4.99151	5.82942	0.364243	1.99467	3.53583	0.283627
chr03	24500001	24600000	4.03599	1.60093	0.188596	0.791676	0.858647	0.15612	11.1051	7.23832	0.359673	2.17831	3.88221	0.268962
chr03	24600001	24700000	1.81157	2.24652	0.0778281	1.22438	1	0.171466	2.50553	7.93728	0.24712	1.69341	3.53315	0.257445
chr03	24700001	24800000	4.27923	3.2292	0.199901	0.932094	1.12553	0.162436	6.90703	10.3492	0.277209	1.50448	3.60723	0.168585
chr03	24800001	24900000	5.29452	2.48936	0.262203	0.939325	1.13078	0.0991985	5.72867	5.72274	0.444334	1.01635	2.59952	0.192678
chr03	24900001	25000000	2.60745	2.04151	0.181171	0.688861	1.08266	0.108434	4.23091	5.40714	0.373145	1.11776	2.86752	0.15347
chr03	25000001	25100000	1.85801	1.31126	0.237551	0.926354	0.898185	0.20562	4.76334	5.35467	0.373347	2.37487	3.66784	0.320994
chr03	25100001	25200000	2.2709	2.33333	0.166217	0.401835	0.76934	0.200724	9.48153	11.4506	0.304957	1.67775	3.77547	0.178729
chr03	25200001	25300000	2.87836	1.99475	0.173011	0.599733	0.887488	0.0833378	6.66438	8.49213	0.272624	1.38859	3.77824	0.0963188
chr03	25300001	25400000	2.51625	1.57876	0.233007	0.908928	1.03602	0.0584205	3.32998	5.10919	0.378494	1.20287	3.35278	0.149724
chr03	25400001	25500000	3.43693	2.23609	0.285644	1.01129	1.43004	0.0994774	4.85633	5.16378	0.372068	1.42894	3.30237	0.153751
chr03	25500001	25600000	1.65133	2.21909	0.0790413	0.449478	0.942819	0.129268	5.75553	11.0548	0.189065	1.56661	4.69681	0.0789223
chr03	25600001	25700000	1.21917	3.67451	0.118276	0.12256	0.443445	0.258841	13.3333	30.1647	0.188966	1.34036	3.64032	0.060655
chr03	25700001	25800000	1.89026	6.06034	0.0546046	0.176326	0.680103	0.23572	14.3496	28.1178	0.183072	1.33855	3.15543	0.0671705
chr03	25800001	25900000	1.33165	4.61682	0.0957772	0.0973926	0.448683	0.279693	18.3557	38.2617	0.205389	1.34248	3.71844	0.0658004
chr03	25900001	26000000	0.734767	2.14894	0.347845	0.140957	0.359573	0.348656	7.00102	22.539	0.180421	1.34307	3.77136	0.0862795
chr03	26000001	26100000	0.821367	2.85603	0.326012	0.278673	0.568772	0.354756	3.64037	15.428	0.184335	1.2351	3.07245	0.114052
chr03	26100001	26200000	2.67088	7.25103	0.0895777	0.282546	0.831917	0.231762	12.2395	30.4115	0.137983	1.29479	3.48914	0.043911
chr03	26200001	26300000	1.38037	3.84861	0.153915	0.361494	0.780035	0.18375	4.59845	15.1301	0.175624	1.20425	3.06655	0.0696279
chr03	26300001	26400000	0.958871	1.69123	0.218572	0.529095	0.668516	0.158177	1.98329	8.84211	0.172511	1.09436	3.49515	0.061921
chr03	26400001	26500000	1.25653	1.54031	0.141772	0.833397	0.916733	0.0581977	1.50376	5.39773	0.258176	0.997368	3.21253	0.0841446
chr03	26500001	26600000	2.77923	1.9759	0.224523	0.983738	1.07612	0.0541032	3.10136	6.27952	0.329337	1.09776	3.41995	0.079261
chr03	26600001	26700000	4.16196	1.87715	0.340712	0.973532	1.03383	0.131661	4.0465	4.34779	0.462724	0.946523	2.39453	0.182001
chr03	26700001	26800000	7.61611	2.41925	0.294068	1.06627	0.987085	0.0891155	8.39638	6.4438	0.442268	1.17551	2.62915	0.231449
chr03	26800001	26900000	7.5166	2.21759	0.167965	0.936185	1.0235	0.0628884	13.4206	6.89815	0.391948	1.67152	3.18376	0.23984
chr03	26900001	27000000	1.58139	1.58456	0.220813	0.833299	1.04151	0.170476	4.25003	5.04772	0.364907	2.23952	3.3178	0.307704
chr03	27000001	27100000	4.34286	2.05062	0.257027	0.807481	1.00304	0.198573	11.7717	6.39609	0.355637	2.18875	3.12858	0.264977
chr03	27100001	27200000	8.17976	1.71801	0.241743	0.881924	0.879284	0.0801863	13.0405	6.125	0.401139	1.406	3.13481	0.187247
chr03	27200001	27300000	5.21998	1.87708	0.186387	0.728187	0.904938	0.0516228	10.9154	7.82971	0.352092	1.5227	3.77469	0.171031
chr03	27300001	27400000	2.24282	1.54283	0.217522	0.602236	0.783133	0.157342	9.24109	6.78328	0.351568	2.48139	3.44316	0.273397
chr03	27400001	27500000	1.84179	1.66691	0.398544	0.776019	0.969392	0.0646168	3.46157	5.95458	0.343407	1.4585	3.46289	0.201207
chr03	27500001	27600000	1.41363	1.85492	0.298361	0.792945	0.883384	0.0338633	1.91656	5.72187	0.270128	1.07505	2.72497	0.0604714
chr03	27600001	27700000	4.04836	2.84183	0.235919	0.949675	0.972925	0.0117966	5.89627	9.41103	0.286352	1.38316	3.22195	0.0772697
chr03	27700001	27800000	3.21312	1.71503	0.416437	0.978263	1.00067	0.057734	4.59327	4.77052	0.373306	1.39846	2.78347	0.225028
chr03	27800001	27900000	2.99783	1.78828	0.379485	1.04528	1.0616	0.0580248	3.87956	5.76485	0.325656	1.35272	3.42226	0.155086
chr03	27900001	28000000	2.05452	1.41427	0.446371	0.948728	1.02713	0.120503	2.75652	4.26102	0.353515	1.27289	3.09461	0.191413
chr03	28000001	28100000	3.00762	1.68421	0.316514	1.01641	1.05601	0.0456937	3.65627	5.35111	0.309083	1.23561	3.35519	0.0728205
chr03	28100001	28200000	4.73286	2.12124	0.170375	1.07933	1.13533	0.0817007	9.88394	6.70363	0.392935	2.25403	3.58791	0.300028
chr03	28200001	28300000	3.00486	1.97698	0.17777	0.934303	1.11142	0.108434	6.69162	6.1952	0.392231	2.08063	3.48284	0.301019
chr03	28300001	28400000	2.6845	1.70266	0.183503	0.711272	1.00629	0.132801	10.4631	5.98783	0.366699	2.77226	3.53888	0.30346
chr03	28400001	28500000	2.27595	1.58037	0.225474	0.497529	0.800546	0.160957	11.9523	6.69471	0.356484	2.61282	3.39126	0.282473
chr03	28500001	28600000	6.40979	1.88848	0.571418	0.670173	0.786471	0.035335	12.6428	8.02424	0.384239	1.32187	3.34175	0.0642979
chr03	28600001	28700000	8.49819	2.0443	0.495653	0.853513	0.905637	0.00403018	13.3485	7.17154	0.414204	1.34065	3.17704	0.0362544
chr03	28700001	28800000	7.71657	2.174	0.57495	0.688836	0.943156	0.034267	14.0005	7.41195	0.403347	1.24979	3.21555	0.0407026
chr03	28800001	28900000	3.16422	2.0475	0.566662	0.682777	0.885362	0.0400117	6.41304	6.90587	0.381043	1.38381	2.98618	0.0359607
chr03	28900001	29000000	3.42504	1.9159	0.56165	0.700956	0.840094	0.0198842	6.29947	6.79893	0.417414	1.28923	2.98123	0.0354245
chr03	29000001	29100000	9.40802	2.44691	0.439572	0.762165	0.813629	0.0156771	16.6535	9.80617	0.38333	1.34914	3.26067	0.0559656
chr03	29100001	29200000	9.99582	2.08604	0.364198	0.937245	0.929406	0.0339931	13.7446	7.3788	0.390245	1.28874	3.28752	0.0550673
chr03	29200001	29300000	4.10301	1.96513	0.298245	0.955225	1.04042	0.0546463	4.68531	5.75401	0.383475	1.09079	3.04641	0.0509931
chr03	29300001	29400000	11.2725	2.41185	0.256875	1.01446	1.00826	0.0866536	14.0251	8.99392	0.407794	1.26218	3.75985	0.0266005
chr03	29400001	29500000	7.32616	1.90765	0.173066	0.93686	0.936616	0.178829	10.8398	7.10228	0.377755	1.38618	3.48708	0.0968093
chr03	29500001	29600000	3.86092	1.80212	0.216197	1.31989	0.955056	0.222645	5.58779	6.03269	0.348426	1.91023	3.1971	0.242374
chr03	29600001	29700000	3.92173	1.7304	0.223653	1.21758	0.893386	0.176773	5.27208	5.48693	0.371926	1.63682	2.83284	0.251998
chr03	29700001	29800000	3.04947	1.59642	0.16795	0.832574	0.814108	0.180411	4.84554	5.83808	0.372833	1.32294	2.97718	0.20541
chr03	29800001	29900000	3.01909	1.92066	0.0616285	0.790762	1.10456	0.254889	7.27029	6.78099	0.306946	1.90424	3.89971	0.21121
chr03	29900001	30000000	1.6309	1.50599	0.162273	0.76068	1.0021	0.261022	2.68953	4.64543	0.315536	1.25445	3.0911	0.23263
chr03	30000001	30100000	2.12007	1.51161	0.137459	0.794123	0.939982	0.125912	4.27445	4.791	0.344553	1.6011	2.97924	0.236061
chr03	30100001	30200000	2.07042	1.54525	0.189122	0.654723	0.89787	0.143261	4.44054	5.58788	0.316027	1.40422	3.24685	0.188337
chr03	30200001	30300000	2.11866	1.41505	0.224819	0.765571	0.945884	0.183158	4.25092	5.29761	0.350939	1.53606	3.54116	0.203929
chr03	30300001	30400000	1.93675	1.32763	0.186729	0.702311	0.806093	0.146308	4.24447	5.02302	0.366403	1.53914	3.04982	0.247757
chr03	30400001	30500000	2.17968	1.76117	0.115467	0.595904	0.921763	0.118498	7.32587	6.17955	0.353769	2.00283	3.23426	0.260262
chr03	30500001	30600000	1.447	1.70904	0.0791804	0.934943	0.977841	0.0473268	2.32679	5.83118	0.232453	1.5034	3.33636	0.191617
chr03	30600001	30700000	1.19417	1.42698	0.00780965	0.959493	0.911027	0.00869861	1.56232	5.28762	0.084982	1.2553	3.37577	0.0588438
chr03	30700001	30800000	1.50749	1.57244	0.0724503	0.928386	0.923237	0.0355031	1.87718	5.11042	0.258062	1.15606	3.00052	0.129795
chr03	30800001	30900000	1.57003	1.64222	0.0510549	0.993295	1.02227	0.0230954	2.18252	5.86673	0.262532	1.38079	3.652	0.142089
chr03	30900001	31000000	1.18826	1.45615	0.0760723	0.861868	0.907848	0.0937275	1.62705	5.01061	0.257377	1.18013	3.1239	0.168522
chr03	31000001	31100000	1.11273	1.83182	0.0190299	1.07733	1.07812	0.100363	1.50135	5.96364	0.101298	1.45358	3.5099	0.168003
chr03	31100001	31200000	1.06274	1.58605	0.0207812	1.05513	0.946944	0.130364	1.46367	5.7739	0.112848	1.45319	3.44728	0.176076
chr03	31200001	31300000	0.973945	1.53374	0.0415613	0.889965	0.763237	0.180725	1.34177	5.68945	0.11982	1.22608	2.83125	0.19412
chr03	31300001	31400000	0.860854	1.32496	0.0362628	0.832836	0.871638	0.0846051	1.28109	5.19727	0.0804776	1.23939	3.41907	0.0965891
chr03	31400001	31500000	0.978609	1.38991	0.00998934	0.941425	0.954895	0.0147896	1.53152	5.73018	0.0906846	1.47332	3.93674	0.0902303
chr03	31500001	31600000	1.00187	1.42023	0.010334	1.01933	1.13231	0.0365479	1.24558	4.81695	0.0820996	1.26729	3.84043	0.118001
chr03	31600001	31700000	1.06333	1.1603	0.0560352	1.00176	0.999355	0.0438897	1.24027	4.21273	0.140194	1.16844	3.62839	0.106542
chr03	31700001	31800000	1.03439	1.16944	0.116892	1.12999	1.10207	0.10675	1.31842	3.63324	0.211717	1.44027	3.42395	0.215065
chr03	31800001	31900000	0.927415	1.23883	0.097688	1.00826	1.00715	0.139215	1.84662	4.8315	0.260056	2.0076	3.92793	0.298126
chr03	31900001	32000000	1.2518	1.49132	0.161454	0.826251	1.02385	0.0796414	2.93466	5.18431	0.317382	1.93701	3.55923	0.279208
chr03	32000001	32100000	1.06428	1.42671	0.104078	0.526337	0.954176	0.224472	3.65484	5.75282	0.305692	1.80749	3.84745	0.239638
chr03	32100001	32200000	1.11254	1.30889	0.126849	0.534619	0.867632	0.259388	3.27341	5.85569	0.334556	1.573	3.88159	0.260185
chr03	32200001	32300000	0.861784	1.29172	0.209338	0.608533	0.922657	0.210781	2.74883	5.22739	0.311342	1.94104	3.73385	0.27243
chr03	32300001	32400000	0.784816	1.40291	0.131321	0.683151	1.00961	0.184598	2.6807	8.33738	0.100921	2.33344	6	0.11911
chr03	32400001	32500000	0.739292	1.32376	0.128724	0.740302	0.892559	0.164367	1.45819	5.02365	0.0657253	1.46018	3.38724	0.195117
chr03	32500001	32600000	0.730565	1.40926	0.0909005	0.741064	0.956091	0.0761706	1.32117	4.55901	0.165169	1.34016	3.09298	0.1816
chr03	32600001	32700000	0.866014	1.34814	0.0791146	0.89238	1.02989	0.0518409	1.35395	4.43369	0.150671	1.39517	3.38703	0.175313
chr03	32700001	32800000	1.05105	1.61372	0.0970118	0.985073	1.19296	0.0772195	1.44333	4.91253	0.21156	1.35273	3.63166	0.1854
chr03	32800001	32900000	0.89484	1.6332	0.0623237	0.92371	1.03911	0.0579111	1.5008	5.23361	0.121964	1.54922	3.32986	0.191323
chr03	32900001	33000000	0.727349	1.31717	0.114688	0.846449	1.02141	0.109279	1.47501	4.76768	0.199785	1.71654	3.69713	0.266814
chr03	33000001	33100000	1.463	1.73856	0.205427	0.827685	1.09762	0.0620324	2.64491	6.25229	0.232891	1.49634	3.94733	0.175178
chr03	33100001	33200000	1.95121	1.6416	0.31582	0.773421	0.812673	0.0955226	4.21282	6.8528	0.282309	1.66987	3.39248	0.208511
chr03	33200001	33300000	0.880659	1.32014	0.157241	0.567891	0.82561	0.14522	2.60383	4.46097	0.309071	1.67907	2.78988	0.251054
chr03	33300001	33400000	1.26965	1.73203	0.029462	0.846604	1.04329	0.0548631	2.83482	5.4756	0.258207	1.89027	3.29824	0.215464
chr03	33400001	33500000	1.63676	1.65659	0.0879825	0.926489	1.03077	0.0629778	3.51529	4.78755	0.305846	1.98983	2.97892	0.247126
chr03	33500001	33600000	2.30625	2.04945	0.114833	1.20006	1.20245	0.0525222	3.55687	7.64396	0.13486	1.85082	4.48485	0.0882331
chr03	33600001	33700000	1.62782	1.61169	0.0546642	1.03518	1.24377	0.0283578	3.06471	5.95026	0.11672	1.94894	4.59192	0.0824833
chr03	33700001	33800000	2.20309	1.93794	0.0229657	1.05229	1.04482	0.0177243	4.77549	9.07026	0.113555	2.28098	4.89015	0.0725954
chr03	33800001	33900000	0.915274	1.15872	0.12462	0.697664	0.765761	0.117559	2.05391	4.10197	0.286911	1.56559	2.71087	0.242993
chr03	33900001	34000000	0.801052	1.16733	0.105466	0.784209	0.858608	0.0872505	1.65348	3.36952	0.200068	1.61872	2.47839	0.169097
chr03	34000001	34100000	1.20451	1.43922	0.158179	1.18713	1.11997	0.135655	1.49027	3.4504	0.23274	1.46877	2.68503	0.206228
chr03	34100001	34200000	1.1394	1.46895	0.104195	1.22028	1.00217	0.0592937	2.01793	5.09236	0.198892	2.16118	3.4742	0.213123
chr03	34200001	34300000	0.975884	1.30902	0.116934	1.47081	1.02707	0.0682513	1.20625	3.7447	0.20902	1.818	2.93813	0.251604
chr03	34300001	34400000	0.994918	1.37063	0.0841774	1.08653	1.05174	0.0620594	1.48552	4.14486	0.227173	1.62231	3.18053	0.255404
chr03	34400001	34500000	0.801654	1.0468	0.112224	0.952854	0.859016	0.0589778	1.93414	4.371	0.18762	2.29894	3.58689	0.191262
chr03	34500001	34600000	0.77257	1.17736	0.270415	0.918597	0.903974	0.0526224	1.45713	3.90135	0.220276	1.73255	2.99545	0.225256
chr03	34600001	34700000	1.0339	1.24967	0.330521	1.03143	0.904808	0.202185	1.91165	4.10159	0.246777	1.90709	2.96971	0.246887
chr03	34700001	34800000	1.13281	1.24694	0.175179	1.12346	0.947658	0.0490021	1.1868	3.42093	0.18239	1.177	2.59986	0.225476
chr03	34800001	34900000	1.62206	1.53668	0.30307	0.940453	0.859328	0.105559	1.59238	3.59718	0.337133	0.923245	2.01159	0.110026
chr03	34900001	35000000	0.783117	1.60567	0.155405	0.787506	0.962906	0.0394674	1.6025	7.2732	0.109791	1.61149	4.36167	0.0837196
chr03	35000001	35100000	0.878906	1.94848	0.078594	0.790793	1.01217	0.0226683	1.6091	6.59016	0.0852442	1.44779	3.42336	0.0614428
chr03	35100001	35200000	1.10073	2.46722	0.0919994	0.912972	1.34002	0.0287	1.83785	7.12281	0.102833	1.52437	3.86861	0.0617705
chr03	35200001	35300000	1.15369	1.66476	0.053488	0.934316	0.959593	0.0810437	1.08443	3.50262	0.0667141	0.878223	2.01897	0.156434
chr03	35300001	35400000	1.63471	1.48516	0.149386	1.58357	1.17974	0.157534	1.75481	2.82384	0.237385	1.69991	2.24314	0.260033
chr03	35400001	35500000	1.08317	1.52833	0.149382	0.985142	1.04176	0.119598	1.1455	3.75758	0.0936447	1.04184	2.56129	0.16217
chr03	35500001	35600000	1.22223	2.02348	0.101219	0.990057	1.1647	0.0677513	1.30392	5.11152	0.124641	1.05624	2.94215	0.0779192
chr03	35600001	35700000	1.19628	1.48325	0.124366	0.987359	0.969671	0.066256	1.28184	3.79832	0.164853	1.05798	2.48315	0.111102
chr03	35700001	35800000	1.14756	1.65266	0.0942265	0.995709	1.12039	0.0951217	1.09303	3.8437	0.138082	0.948396	2.60577	0.123245
chr03	35800001	35900000	1.13256	1.68623	0.00308515	0.919687	0.902174	0.0420925	1.71394	7.20429	0.147603	1.39179	3.85447	0.115728
chr03	35900001	36000000	1.06804	1.46585	0.0467929	0.928468	0.932754	0.0623326	1.27697	4.56362	0.162383	1.1101	2.90393	0.146784
chr03	36000001	36100000	1.01162	1.47995	0.0370281	0.922465	0.867772	0.0830246	1.26284	5.12755	0.166904	1.15154	3.00655	0.215399
chr03	36100001	36200000	1.30013	1.52771	0.0368667	0.896836	0.881929	0.12228	2.02429	5.71272	0.101709	1.39636	3.29788	0.158947
chr03	36200001	36300000	1.11898	1.65654	0.0678352	1.03156	0.851799	0.0885893	1.52393	5.89411	0.0756952	1.40486	3.03078	0.197188
chr03	36300001	36400000	1.02832	1.39791	0.0561569	0.986862	0.848293	0.101923	1.29618	4.76447	0.0816993	1.24392	2.89122	0.208774
chr03	36400001	36500000	0.530846	1.03571	0.239968	0.511574	0.642405	0.322396	0.799183	2.58673	0.213982	0.77017	1.60443	0.289789
chr04	1	100000	1.41589	1.55998	0.234202	0.639799	1.07045	0.210606	2.12452	3.53169	0.413381	0.960005	2.42344	0.246362
chr04	100001	200000	2.25285	1.74597	0.0943068	0.601165	1.08043	0.157758	4.90734	5.08271	0.386167	1.30951	3.14523	0.196905
chr04	200001	300000	1.92764	1.95938	0.130251	0.878489	1.20315	0.141475	3.42178	5.22127	0.359017	1.55941	3.2061	0.25534
chr04	300001	400000	1.70591	1.75576	0.248217	1.03212	1.23745	0.131488	2.55098	4.5399	0.300894	1.54341	3.1997	0.223303
chr04	400001	500000	1.25642	1.66828	0.250331	0.849471	1.09609	0.098148	1.97411	4.32688	0.296265	1.3347	2.84283	0.20001
chr04	500001	600000	1.3447	2.08798	0.243034	0.798223	1.28279	0.107757	1.72353	4.66792	0.25653	1.0231	2.86783	0.132758
chr04	600001	700000	1.44792	1.90651	0.281823	1.0509	1.43292	0.194936	2.06856	3.38535	0.262603	1.50135	2.5444	0.197102
chr04	700001	800000	1.41999	2.50672	0.267694	1.0454	1.75136	0.188846	1.40839	4.75986	0.187032	1.03685	3.32556	0.113245
chr04	800001	900000	1.21443	2.28291	0.276355	0.853896	1.33279	0.144926	1.23309	4.43277	0.265753	0.867022	2.5879	0.147783
chr04	900001	1000000	1.683	2.52776	0.151825	1.12017	1.64946	0.072093	1.45003	3.59115	0.257408	0.965111	2.34336	0.144706
chr04	1000001	1100000	2.10163	2.86801	0.229789	0.970282	1.41333	0.0804653	1.84096	4.30689	0.306275	0.849933	2.1224	0.140192
chr04	1100001	1200000	1.15157	1.58325	0.185908	0.995626	1.1996	0.135194	1.17637	3.12487	0.203423	1.01707	2.36766	0.172504
chr04	1200001	1300000	0.927281	1.46154	0.248804	0.832471	1.08748	0.154305	1.06244	2.82398	0.195983	0.953814	2.10122	0.125945
chr04	1300001	1400000	1.33524	2.08954	0.285387	1.14504	1.62652	0.253016	1.60957	3.94501	0.164914	1.38029	3.07083	0.141338
chr04	1400001	1500000	0.860066	1.63487	0.21482	1.20026	1.48267	0.192241	0.694359	2.59228	0.202378	0.969008	2.35094	0.140798
chr04	1500001	1600000	0.817675	1.47897	0.206522	1.06577	1.31054	0.202588	0.650274	2.40311	0.209978	0.847574	2.12944	0.186073
chr04	1600001	1700000	0.776552	1.16166	0.170481	1.02843	1.05147	0.164186	0.748098	2.76401	0.152658	0.990744	2.50184	0.102616
chr04	1700001	1800000	1.06345	1.40144	0.0986163	1.13241	1.25304	0.148883	0.955083	2.71886	0.11191	1.01702	2.43096	0.150718
chr04	1800001	1900000	0.854863	1.23896	0.0731688	0.77675	1.00856	0.105705	1.27053	3.51157	0.199562	1.15443	2.85856	0.196642
chr04	1900001	2000000	1.08673	1.57578	0.0668501	0.918343	1.10786	0.0611567	1.37633	3.81925	0.211983	1.16306	2.68515	0.181608
chr04	2000001	2100000	1.10913	1.82453	0.139054	1.01585	1.3231	0.130685	1.80192	4.34103	0.210623	1.65038	3.14799	0.197856
chr04	2100001	2200000	0.731335	1.27363	0.235038	0.973449	1.33651	0.218526	0.709493	2.49897	0.199418	0.944376	2.62235	0.136995
chr04	2200001	2300000	0.919999	1.32519	0.173006	0.967386	1.1988	0.111752	0.966426	2.62042	0.255154	1.0162	2.37048	0.165021
chr04	2300001	2400000	1.08281	1.72567	0.242792	0.907712	1.17957	0.199964	1.21705	3.34195	0.190746	1.02025	2.28437	0.133252
chr04	2400001	2500000	1.11224	1.57852	0.165732	1.00453	1.12783	0.139233	1.52713	3.50234	0.179686	1.37925	2.50237	0.150698
chr04	2500001	2600000	1.06921	1.45914	0.149525	1.0362	1.19654	0.134836	1.10358	2.69743	0.207776	1.06951	2.21197	0.187676
chr04	2600001	2700000	0.929123	1.50154	0.170555	0.853915	1.06988	0.169724	0.822854	2.54769	0.195833	0.756248	1.81529	0.185279
chr04	2700001	2800000	0.902105	1.53539	0.117498	0.903527	1.22607	0.121198	0.72508	2.54318	0.188687	0.726223	2.03083	0.168973
chr04	2800001	2900000	0.963922	1.61306	0.0939809	1.12484	1.39928	0.112346	0.827374	2.52194	0.125226	0.965499	2.18771	0.148966
chr04	2900001	3000000	1.00976	1.75263	0.0736721	1.00808	1.22869	0.118271	0.886894	2.98213	0.134131	0.885422	2.09064	0.117488
chr04	3000001	3100000	0.89275	1.46089	0.152676	0.919179	1.16187	0.154802	0.623471	2.35534	0.260403	0.641929	1.87324	0.225263
chr04	3100001	3200000	0.988861	1.5446	0.130643	1.23451	1.51706	0.155977	0.765583	2.48263	0.208869	0.955768	2.43836	0.207409
chr04	3200001	3300000	1.12375	1.78275	0.169844	1.22654	1.52662	0.174267	0.88152	2.69553	0.198325	0.962146	2.30826	0.197351
chr04	3300001	3400000	1.00457	1.71793	0.167231	0.884969	1.26048	0.160466	1.07126	3.14529	0.16942	0.943722	2.30776	0.122673
chr04	3400001	3500000	1.1997	1.78902	0.104225	1.12516	1.43463	0.112203	1.1574	3.5129	0.14134	1.08549	2.81702	0.0876231
chr04	3500001	3600000	1.04113	1.74706	0.0551761	1.03768	1.38494	0.0590007	1.14854	3.34957	0.121515	1.14473	2.65529	0.12562
chr04	3600001	3700000	0.973906	1.81704	0.0542134	0.968324	1.43747	0.0767518	0.95427	3.02419	0.148489	0.9488	2.39245	0.164533
chr04	3700001	3800000	0.878895	1.46076	0.127291	1.02263	1.38745	0.123976	0.972798	2.64297	0.210605	1.13189	2.51033	0.220137
chr04	3800001	3900000	0.84057	1.54811	0.118249	1.00092	1.38353	0.153271	1.01106	3.07917	0.15844	1.20393	2.75181	0.200549
chr04	3900001	4000000	0.941931	1.56237	0.141721	0.968052	1.29302	0.146704	0.688079	2.64191	0.233993	0.707161	2.18644	0.214273
chr04	4000001	4100000	0.867722	1.65942	0.12696	0.96885	1.51046	0.134568	0.792225	2.97952	0.162207	0.884555	2.71206	0.12911
chr04	4100001	4200000	0.869097	1.68547	0.0967324	0.951808	1.44744	0.102766	0.846994	2.87353	0.164548	0.927601	2.4677	0.150785
chr04	4200001	4300000	0.91259	1.66107	0.0785666	0.907504	1.3074	0.0834826	1.26982	3.30852	0.159175	1.26275	2.60409	0.1532
chr04	4300001	4400000	1.13923	1.9185	0.10507	1.04533	1.38437	0.0599052	1.06777	3.57909	0.145311	0.979765	2.58263	0.0867518
chr04	4400001	4500000	1.05531	1.45766	0.133753	1.05604	1.29082	0.0661795	1.14656	2.80691	0.154371	1.14735	2.48563	0.125494
chr04	4500001	4600000	1.07156	1.78093	0.0983416	1.08896	1.50419	0.0928555	1.12589	3.53421	0.130324	1.14418	2.98503	0.128246
chr04	4600001	4700000	1.05998	1.38559	0.103165	0.973912	1.08043	0.086832	1.13106	3.34939	0.202888	1.03922	2.61172	0.161613
chr04	4700001	4800000	1.19128	1.78724	0.0670285	1.10296	1.45457	0.0726554	1.21628	3.78569	0.181352	1.12611	3.08104	0.100727
chr04	4800001	4900000	1.04571	1.68973	0.106533	1.036	1.31508	0.10141	1.03659	3.29354	0.229689	1.02697	2.56329	0.263955
chr04	4900001	5000000	0.876803	1.54486	0.136333	0.974603	1.23652	0.11175	1.16447	3.59351	0.143424	1.29435	2.87626	0.170058
chr04	5000001	5100000	0.890252	1.5368	0.12925	0.961999	1.12213	0.0773561	1.48509	3.8843	0.191041	1.60478	2.83621	0.213338
chr04	5100001	5200000	1.0073	1.58135	0.0802339	1.04513	1.19565	0.0452651	1.34333	3.20839	0.171781	1.39378	2.42583	0.169906
chr04	5200001	5300000	0.829765	1.29678	0.254318	0.907329	1.03771	0.204596	1.65827	3.71115	0.152198	1.81328	2.96975	0.154619
chr04	5300001	5400000	1.29791	1.44627	0.370276	0.97677	0.97403	0.3225	2.16508	3.94036	0.285964	1.62938	2.65374	0.22164
chr04	5400001	5500000	1.23051	1.64296	0.287322	0.73719	0.86665	0.217245	2.15318	4.93619	0.236205	1.28995	2.6038	0.144501
chr04	5500001	5600000	1.27391	1.5037	0.243109	0.717082	0.742126	0.161664	2.75697	4.6433	0.267378	1.55189	2.29162	0.186625
chr04	5600001	5700000	1.09047	1.36038	0.200028	0.881481	0.764147	0.149804	2.00079	5.43881	0.203967	1.61733	3.05507	0.174238
chr04	5700001	5800000	1.15007	1.4547	0.238863	0.916211	0.901305	0.156844	1.32193	3.68942	0.268568	1.05312	2.2859	0.210639
chr04	5800001	5900000	2.15987	1.76655	0.265801	1.91865	1.47807	0.245409	2.35792	3.66514	0.32627	2.09458	3.0666	0.307452
chr04	5900001	6000000	2.58563	1.99147	0.221863	1.52705	1.30843	0.113902	2.59115	4.06253	0.288141	1.53031	2.66916	0.214454
chr04	6000001	6100000	1.64085	1.77069	0.212654	0.966634	0.944389	0.0855301	1.64583	3.58553	0.268688	0.969567	1.91233	0.14134
chr04	6100001	6200000	1.85747	1.89689	0.207805	1.30402	1.16683	0.15221	1.36084	3.10078	0.323029	0.955367	1.90737	0.255217
chr04	6200001	6300000	1.80996	2.04591	0.209506	1.08159	1.20066	0.11483	2.18477	4.19533	0.223922	1.30557	2.46207	0.161062
chr04	6300001	6400000	1.76584	2.28993	0.202737	1.00081	1.15008	0.118413	1.89827	4.63769	0.214926	1.07586	2.3292	0.102909
chr04	6400001	6500000	2.0049	1.90553	0.220027	0.937445	1.01886	0.0836695	2.3237	4.17797	0.286701	1.08651	2.23391	0.138651
chr04	6500001	6600000	1.81134	2.0512	0.205299	1.03296	1.0523	0.0809296	2.13517	4.11781	0.263636	1.21763	2.11251	0.158303
chr04	6600001	6700000	1.43513	1.69299	0.228464	0.838822	0.98727	0.0890184	1.36772	3.17603	0.306694	0.79942	1.85211	0.112053
chr04	6700001	6800000	1.3811	1.94588	0.215527	0.855386	1.15832	0.131404	1.15143	3.45455	0.157582	0.713138	2.05638	0.0926816
chr04	6800001	6900000	1.59692	1.68215	0.28967	0.84644	1.05574	0.124236	1.58947	3.37253	0.327853	0.842488	2.11665	0.106207
chr04	6900001	7000000	1.24738	1.49397	0.128155	0.927682	1.03315	0.0771184	1.33048	2.7727	0.235037	0.989486	1.91745	0.1473
chr04	7000001	7100000	1.07134	1.53071	0.152719	0.941885	1.12617	0.121602	0.941357	3.08633	0.226365	0.827605	2.27067	0.162293
chr04	7100001	7200000	1.2596	1.76905	0.0949606	1.0765	1.09978	0.0835924	1.18275	3.84065	0.148859	1.01081	2.38765	0.109599
chr04	7200001	7300000	0.987218	1.39231	0.0712523	0.934084	0.957898	0.0869928	1.31426	4.60531	0.156899	1.24353	3.16841	0.150455
chr04	7300001	7400000	1.16909	1.56107	0.0773015	1.02395	1.06194	0.128958	1.64827	4.85496	0.181308	1.44363	3.30267	0.189328
chr04	7400001	7500000	0.991731	1.63806	0.120204	0.81407	1.05656	0.10265	1.64371	5.25093	0.240061	1.34925	3.38688	0.200017
chr04	7500001	7600000	1.15937	1.83521	0.0903633	1.12266	1.3351	0.0842487	1.80977	4.73395	0.159835	1.75247	3.44391	0.146834
chr04	7600001	7700000	1.19158	2.28976	0.216762	1.03712	1.46823	0.165147	1.36568	5.30308	0.146123	1.18865	3.40043	0.0940926
chr04	7700001	7800000	0.975322	1.7761	0.261131	0.97803	1.39312	0.227238	0.968904	3.68924	0.205103	0.971594	2.89375	0.154872
chr04	7800001	7900000	1.16542	1.80585	0.212884	1.01217	1.24961	0.19521	1.18942	3.5256	0.242933	1.03301	2.43964	0.223307
chr04	7900001	8000000	1.30688	2.12147	0.185814	1.04997	1.41954	0.181192	2.59033	6.12515	0.191692	2.08112	4.09852	0.172382
chr04	8000001	8100000	1.33336	2.08867	0.187901	0.960816	1.34924	0.165062	2.02131	4.24446	0.29454	1.45656	2.74185	0.260982
chr04	8100001	8200000	1.11434	1.81193	0.288732	1.02049	1.2662	0.254713	1.25418	3.86939	0.263949	1.14856	2.70399	0.251956
chr04	8200001	8300000	1.34642	1.59031	0.306148	1.01379	1.211	0.281217	2.51041	3.3321	0.346828	1.89022	2.53736	0.305792
chr04	8300001	8400000	1.11259	1.76926	0.237276	0.980486	1.3434	0.220845	1.65492	3.73953	0.250496	1.45842	2.83943	0.221401
chr04	8400001	8500000	0.980954	1.55787	0.108344	0.870261	1.01356	0.106855	1.01368	3.08338	0.219089	0.899299	2.00607	0.151671
chr04	8500001	8600000	1.31991	1.34644	0.327863	1.10606	1.07703	0.308582	2.98344	3.5812	0.291931	2.50007	2.86463	0.277517
chr04	8600001	8700000	1.00034	1.50097	0.248362	0.904875	1.17549	0.223286	1.81244	3.77978	0.275543	1.63946	2.96016	0.251229
chr04	8700001	8800000	1.42938	1.81053	0.147108	1.21884	1.27936	0.144279	2.66578	4.00342	0.236066	2.27313	2.8289	0.231589
chr04	8800001	8900000	1.12288	1.77095	0.253105	1.02064	1.33642	0.22327	2.08597	3.93799	0.238481	1.89603	2.97175	0.224668
chr04	8900001	9000000	0.918766	1.4612	0.276132	0.880996	1.19964	0.246337	1.65534	3.54767	0.238097	1.58729	2.91262	0.220759
chr04	9000001	9100000	1.82002	2.0715	0.131039	1.27794	1.47384	0.122787	3.75109	5.04392	0.207002	2.63385	3.58866	0.192015
chr04	9100001	9200000	0.765117	1.64286	0.205812	0.861906	1.53333	0.266837	2.67847	13.8571	0.0527511	3.0173	12.9333	0.0538361
chr04	9200001	9300000	1.21459	1.83041	0.255572	1.08413	1.38912	0.237092	2.72856	4.47293	0.225824	2.43549	3.39456	0.22515
chr04	9300001	9400000	1.20332	1.82281	0.163192	1.12596	1.38957	0.144936	2.86943	4.3673	0.20483	2.68497	3.32928	0.195318
chr04	9400001	9500000	1.16458	1.43542	0.189165	1.15263	1.07639	0.185672	2.24541	3.9281	0.206442	2.22237	2.94558	0.204953
chr04	9500001	9600000	1.20273	1.97629	0.256489	1.36214	1.63353	0.232595	1.26297	4.05795	0.221459	1.43036	3.35414	0.179593
chr04	9600001	9700000	1.5427	1.85663	0.258176	1.32361	1.37147	0.237273	3.31402	4.28026	0.287688	2.84337	3.16179	0.278297
chr04	9700001	9800000	1.69918	2.84372	0.241367	1.5671	2.21013	0.239352	1.82551	5.52637	0.123923	1.6836	4.29508	0.112968
chr04	9800001	9900000	1.20973	1.85499	0.181383	0.995017	1.3919	0.18188	1.43619	3.88324	0.177572	1.18128	2.9138	0.139976
chr04	9900001	10000000	1.25889	1.71887	0.170932	1.16498	1.3458	0.144208	3.11269	4.48238	0.233092	2.88049	3.5095	0.224907
chr04	10000001	10100000	1.33224	1.78338	0.234642	1.12674	1.38132	0.211261	2.64707	3.92862	0.265052	2.23877	3.0429	0.249593
chr04	10100001	10200000	1.15634	2.0066	0.194899	1.10276	1.58495	0.189243	1.48191	4.97547	0.128974	1.41324	3.92996	0.120317
chr04	10200001	10300000	1.2197	2.2553	0.230287	1.31423	1.83731	0.2261	1.27608	4.53475	0.1833	1.37497	3.69428	0.14607
chr04	10300001	10400000	1.01067	1.72441	0.166781	0.939994	1.2564	0.136319	1.85575	4.05451	0.178791	1.72597	2.9541	0.168177
chr04	10400001	10500000	1.05833	1.64457	0.234207	1.0777	1.2447	0.201382	1.54448	3.53794	0.269035	1.57275	2.6777	0.240934
chr04	10500001	10600000	1.32121	2.51313	0.217662	1.00085	1.37865	0.18489	1.62586	4.88956	0.174038	1.23163	2.68231	0.137312
chr04	10600001	10700000	1.4699	2.15155	0.106863	0.973977	1.23775	0.0910335	2.36862	4.53804	0.207223	1.56948	2.61064	0.179851
chr04	10700001	10800000	1.87196	2.39947	0.150271	0.974683	1.34427	0.123501	4.67089	4.93742	0.226357	2.43201	2.76613	0.204788
chr04	10800001	10900000	1.29477	2.10542	0.18808	1.04794	1.36381	0.172782	1.89358	4.39011	0.199207	1.53259	2.84375	0.167465
chr04	10900001	11000000	1.31364	1.834	0.179684	1.07135	1.1975	0.172263	1.75132	4.06145	0.238087	1.4283	2.6519	0.211284
chr04	11000001	11100000	1.54438	1.94907	0.118846	1.29094	1.32338	0.13776	1.87968	3.31597	0.211147	1.57121	2.25147	0.198894
chr04	11100001	11200000	1.22317	1.43389	0.193578	1.09635	1.0647	0.188537	1.4721	2.95132	0.23969	1.31946	2.19143	0.214952
chr04	11200001	11300000	1.47299	1.62409	0.130392	1.14435	1.10894	0.12589	2.16839	3.6147	0.21672	1.6846	2.46814	0.191275
chr04	11300001	11400000	1.42335	1.70528	0.195751	1.27313	1.16387	0.184241	1.81268	3.62965	0.22741	1.62137	2.47726	0.199246
chr04	11400001	11500000	1.59854	1.76687	0.111807	1.09466	1.13386	0.0990887	2.78841	4.015	0.21933	1.90947	2.57655	0.18292
chr04	11500001	11600000	1.63816	1.75104	0.123812	0.895652	0.99231	0.102764	3.34198	4.30063	0.24479	1.8272	2.43715	0.193068
chr04	11600001	11700000	1.24534	1.73778	0.197896	0.697837	1.00725	0.175176	2.24981	3.94994	0.279968	1.2607	2.28946	0.186205
chr04	11700001	11800000	1.44717	1.66605	0.17868	0.715972	0.975601	0.148666	2.30792	3.52757	0.319719	1.14182	2.06566	0.201761
chr04	11800001	11900000	1.28456	1.46025	0.190214	0.944078	1.01185	0.139634	1.55327	2.72094	0.277147	1.14157	1.88543	0.216601
chr04	11900001	12000000	1.05409	1.52769	0.159548	0.884452	0.943163	0.145182	1.22692	3.47565	0.218709	1.02946	2.1458	0.192379
chr04	12000001	12100000	1.28846	1.80467	0.127552	0.849703	0.942872	0.0904993	2.04628	4.21421	0.255016	1.34946	2.20177	0.21392
chr04	12100001	12200000	0.706525	1.3671	0.184677	0.694616	0.88394	0.166381	1.38203	3.21151	0.287514	1.35874	2.0765	0.301429
chr04	12200001	12300000	1.1622	1.88833	0.0228482	0.906985	0.950159	0.0376648	1.59272	4.49211	0.171523	1.24296	2.26032	0.136249
chr04	12300001	12400000	1.06824	1.41876	0.151093	0.877282	0.835449	0.149497	1.40039	3.23034	0.180851	1.15006	1.90221	0.156257
chr04	12400001	12500000	1.2333	1.86352	0.284234	1.09052	1.42081	0.26568	1.82505	4.97137	0.223237	1.61376	3.79036	0.189973
chr04	12500001	12600000	0.989338	1.52101	0.265241	1.07786	1.25356	0.221803	1.62038	3.25117	0.224102	1.76536	2.67949	0.231643
chr04	12600001	12700000	1.78175	1.6291	0.271356	1.01328	1.06584	0.19142	2.5665	2.98869	0.288747	1.45957	1.95536	0.200351
chr04	12700001	12800000	1.29294	2.09395	0.236801	0.916996	1.25334	0.177989	1.79369	5.85953	0.145224	1.27214	3.50724	0.104188
chr04	12800001	12900000	1.0853	1.81603	0.269797	1.06631	1.34989	0.245255	1.56231	6.14697	0.135976	1.53498	4.56914	0.114541
chr04	12900001	13000000	1.69253	2.14938	0.219234	1.14023	1.29481	0.179414	1.78706	4.06728	0.185922	1.20391	2.45018	0.133871
chr04	13000001	13100000	1.09094	1.47204	0.080481	0.9631	1.09539	0.0936946	0.944119	2.74914	0.0951061	0.83348	2.04573	0.10394
chr04	13100001	13200000	1.14546	1.77165	0.198163	0.991275	1.18413	0.126935	1.26638	3.71997	0.232083	1.09592	2.48635	0.157145
chr04	13200001	13300000	1.336	1.96586	0.141925	0.904973	1.03693	0.0713334	1.59618	4.22276	0.164984	1.08121	2.22738	0.11248
chr04	13300001	13400000	1.12981	1.97764	0.10076	0.878131	1.08246	0.0771552	1.22966	3.9978	0.185234	0.955738	2.1882	0.138984
chr04	13400001	13500000	1.30741	2.19598	0.136094	1.02047	1.16952	0.100642	1.43985	4.22232	0.270137	1.12385	2.24869	0.18573
chr04	13500001	13600000	1.07627	1.60968	0.144385	1.14291	1.11478	0.107466	1.08509	3.53631	0.238779	1.15228	2.44906	0.191079
chr04	13600001	13700000	1.85677	1.93883	0.131415	1.20913	1.13527	0.0848856	2.15299	4.4757	0.269287	1.40204	2.62072	0.198236
chr04	13700001	13800000	1.33238	1.78834	0.223328	1.00589	1.11416	0.166186	1.51662	3.48702	0.291804	1.14498	2.17247	0.220305
chr04	13800001	13900000	1.29954	1.97592	0.10837	0.975245	1.04543	0.0502002	1.64183	4.54031	0.231232	1.23213	2.40222	0.149566
chr04	13900001	14000000	1.43695	1.96199	0.273546	0.833161	0.994945	0.209289	1.65918	4.50592	0.289954	0.962012	2.28499	0.169122
chr04	14000001	14100000	1.26788	1.60246	0.209718	1.10661	0.981165	0.216863	1.3569	3.30241	0.220699	1.18431	2.02202	0.189968
chr04	14100001	14200000	1.07199	1.79866	0.165866	0.945906	1.09338	0.184999	1.05687	3.44872	0.178555	0.932572	2.09644	0.155478
chr04	14200001	14300000	0.932803	1.66835	0.149009	0.695897	0.959897	0.150446	0.952683	3.03204	0.140085	0.710728	1.7445	0.129132
chr04	14300001	14400000	0.86214	1.53548	0.239635	0.847788	1.10601	0.292136	1.00723	3.2661	0.197133	0.990466	2.35258	0.221793
chr04	14400001	14500000	1.04728	1.85325	0.177189	0.819295	1.04849	0.168732	1.28221	4.75325	0.180861	1.00308	2.6892	0.122889
chr04	14500001	14600000	0.819985	1.62094	0.181624	0.692352	0.888104	0.251011	1.08891	4.33574	0.14355	0.919417	2.37553	0.17555
chr04	14600001	14700000	0.633998	1.81263	0.203353	0.535404	0.935195	0.347	1.21203	5.52949	0.0974195	1.02355	2.85285	0.152643
chr04	14700001	14800000	0.70749	2.14346	0.17165	0.544647	0.880925	0.362751	1.31225	5.96695	0.0813492	1.01021	2.45231	0.169165
chr04	14800001	14900000	0.916289	1.61716	0.102678	0.79151	0.93571	0.211698	1.10652	3.92861	0.0952468	0.955834	2.27315	0.167144
chr04	14900001	15000000	0.81706	1.77599	0.159881	0.685683	1.07203	0.27824	1.099	3.69473	0.0874438	0.922288	2.23023	0.176746
chr04	15000001	15100000	0.762859	1.41636	0.122971	0.670508	0.969629	0.126107	1.02843	3.21083	0.0418769	0.903924	2.19811	0.0426098
chr04	15100001	15200000	0.792809	1.81275	0.196847	0.717305	1.10652	0.291626	1.16925	4.67353	0.108659	1.05789	2.85278	0.154588
chr04	15200001	15300000	0.778474	1.73122	0.189957	0.643165	0.939873	0.278899	1.00909	4.02526	0.124157	0.833699	2.1853	0.183264
chr04	15300001	15400000	0.859668	1.61774	0.227554	0.611048	0.811972	0.171629	1.00466	3.89067	0.246204	0.714109	1.9528	0.153475
chr04	15400001	15500000	1.3233	2.36842	0.12938	1.02885	1.20746	0.202885	1.73114	7.36457	0.0785326	1.34594	3.75458	0.122544
chr04	15500001	15600000	1.11664	2.13565	0.158326	0.768793	1.083	0.190629	1.68676	6.35987	0.0956271	1.16131	3.22513	0.122706
chr04	15600001	15700000	1.27315	2.41925	0.0732819	0.906951	0.913916	0.194965	1.8905	8.54867	0.0756847	1.34673	3.22942	0.114016
chr04	15700001	15800000	1.07586	1.8621	0.0749517	0.964074	0.927367	0.200569	1.42756	4.91601	0.107004	1.27923	2.44828	0.16056
chr04	15800001	15900000	1.33423	2.26339	0.118714	0.806016	0.924433	0.151465	1.53827	5.4127	0.0588546	0.929277	2.2107	0.101546
chr04	15900001	16000000	1.50177	2.20733	0.0662832	1.03052	1.18131	0.120968	1.6814	5.09026	0.0416318	1.15378	2.72419	0.0943749
chr04	16000001	16100000	2.11613	3.45822	0.117471	0.950988	1.08439	0.154476	2.48556	7.86192	0.120436	1.11701	2.46525	0.13174
chr04	16100001	16200000	6.00327	4.58854	0.180803	0.971253	1.12986	0.0990793	6.84569	10.6675	0.235774	1.10755	2.62673	0.0828138
chr04	16200001	16300000	4.38416	5.40587	0.110869	0.651927	0.827604	0.0824776	7.76627	17.8549	0.204059	1.15485	2.73347	0.0737048
chr04	16300001	16400000	2.05378	2.77454	0.0994778	0.720481	0.95496	0.107822	3.72422	8.42175	0.23053	1.30649	2.89866	0.125014
chr04	16400001	16500000	1.15877	1.94015	0.00962756	0.92073	1.11135	0.0595301	1.33956	4.72087	0.0828924	1.06439	2.70419	0.0460062
chr04	16500001	16600000	0.806165	1.01038	0.0955352	0.424394	0.495702	0.225357	2.16735	5.45685	0.0799962	1.14097	2.67717	0.0506415
chr04	16600001	16700000	0.345132	0.521127	0.196094	0.16439	0.318622	0.330664	3.31966	5.53462	0.114143	1.58119	3.38393	0.0455522
chr04	16700001	16800000	0.243031	0.566251	0.125755	0.0921867	0.238608	0.315841	3.61183	6.50683	0.0972675	1.37004	2.74186	0.0315258
chr04	16800001	16900000	0.422122	1.11416	0.0811764	0.195069	0.578787	0.288043	2.93327	6.05219	0.13111	1.35551	3.14402	0.0229633
chr04	16900001	17000000	0.620647	1.27114	0.0868389	0.213006	0.451114	0.236794	3.26565	6.74019	0.0758869	1.12077	2.39202	0.0378183
chr04	17000001	17100000	0.603734	1.56062	0.0518319	0.217795	0.647766	0.261058	3.33267	6.3152	0.095837	1.20225	2.62126	0.0350551
chr04	17100001	17200000	0.72585	1.38925	0.0654698	0.261813	0.484795	0.236485	2.9062	6.08134	0.0807874	1.04826	2.12215	0.0924726
chr04	17200001	17300000	0.898798	2.17268	0.0470302	0.300466	0.644889	0.189556	3.13848	7.39469	0.0928336	1.04918	2.19487	0.0599078
chr04	17300001	17400000	1.05664	1.52938	0.0705425	0.816622	1.00826	0.0983678	1.37455	3.89355	0.0452261	1.06232	2.56685	0.0803465
chr04	17400001	17500000	0.825815	1.09751	0.00652098	0.758638	0.689663	0.0799844	1.20999	3.79717	0.0988343	1.11156	2.38611	0.16979
chr04	17500001	17600000	1.18229	1.96863	0.124095	1.52322	1.65986	0.149243	1.24484	4.1541	0.100074	1.60381	3.50255	0.207699
chr04	17600001	17700000	0.997256	1.38765	0.166077	1.27313	1.22181	0.183978	0.923772	2.57781	0.129336	1.17932	2.26974	0.197654
chr04	17700001	17800000	1.21529	1.48342	0.182101	1.02802	1.07401	0.0848389	1.11009	3.30051	0.112997	0.939034	2.3896	0.238415
chr04	17800001	17900000	1.05802	1.36293	0.177602	0.8829	0.846433	0.117033	1.23112	3.74026	0.142177	1.02735	2.32285	0.167535
chr04	17900001	18000000	1.07149	1.45687	0.20373	0.829122	0.796536	0.128181	1.30828	4.09198	0.156577	1.01236	2.23727	0.134134
chr04	18000001	18100000	0.931085	1.45092	0.187512	0.969377	0.956939	0.12088	1.52264	4.34429	0.146416	1.58525	2.86524	0.21822
chr04	18100001	18200000	0.911732	1.18102	0.231842	1.23738	1.14339	0.239204	1.23586	3.452	0.0940223	1.67729	3.34201	0.180288
chr04	18200001	18300000	0.971919	1.28472	0.144452	1.15309	1.03328	0.146549	1.19157	2.95248	0.130445	1.41368	2.37463	0.214504
chr04	18300001	18400000	1.06261	1.37811	0.191586	1.47187	1.12878	0.229096	1.2468	2.59394	0.197137	1.72699	2.12464	0.317939
chr04	18400001	18500000	1.13841	1.25122	0.157055	1.15913	0.896793	0.101788	1.49796	3.60213	0.144119	1.52523	2.58177	0.179589
chr04	18500001	18600000	1.15142	1.20108	0.142334	0.877789	0.719437	0.0918305	1.66318	4.89524	0.200147	1.26793	2.9322	0.225719
chr04	18600001	18700000	1.14152	1.50319	0.0565376	1.33917	1.11935	0.135597	1.1721	3.84345	0.154231	1.37504	2.86201	0.319516
chr04	18700001	18800000	0.827471	1.26078	0.101602	0.824174	0.788038	0.10919	1.25735	4.50124	0.106265	1.25234	2.81345	0.228908
chr04	18800001	18900000	1.16525	1.71065	0.0728452	0.912675	0.929339	0.0833201	1.59034	6.71348	0.0663795	1.24562	3.64721	0.0644814
chr04	18900001	19000000	1.31812	1.86605	0.108701	0.972146	0.896365	0.115733	1.60145	6.61554	0.0988671	1.1811	3.1778	0.11261
chr04	19000001	19100000	0.884346	1.40967	0.125101	0.974981	0.81882	0.0527011	1.21469	4.82208	0.0813452	1.33918	2.80096	0.212365
chr04	19100001	19200000	0.764232	1.06361	0.169668	0.371943	0.606536	0.207733	3.26632	4.89628	0.366121	1.58968	2.79216	0.289206
chr04	19200001	19300000	0.740543	1.1676	0.182672	0.448587	0.688633	0.192142	2.54292	4.86453	0.323521	1.54039	2.86903	0.24442
chr04	19300001	19400000	0.931066	1.23316	0.100042	0.652641	0.699478	0.107788	2.47683	5.22346	0.277537	1.73616	2.96288	0.22885
chr04	19400001	19500000	2.07608	1.57482	0.13073	0.646551	0.812862	0.144566	5.6717	6.09295	0.325249	1.76633	3.14495	0.20627
chr04	19500001	19600000	1.06633	1.38036	0.256121	0.436937	0.728004	0.219188	3.83242	5.76263	0.327792	1.57036	3.03922	0.237747
chr04	19600001	19700000	1.0726	1.46987	0.121638	0.681278	0.781581	0.123571	2.00301	5.02282	0.266086	1.27224	2.67082	0.19256
chr04	19700001	19800000	2.25864	2.30762	0.136836	0.699455	0.724625	0.137494	3.95461	8.07989	0.258402	1.22466	2.5372	0.127222
chr04	19800001	19900000	3.94174	1.83922	0.190342	0.68025	0.792841	0.11179	7.61559	7.25088	0.341518	1.31427	3.12567	0.194652
chr04	19900001	20000000	3.63126	1.52794	0.20834	0.697318	0.769931	0.148837	9.84394	6.84093	0.372183	1.89035	3.44714	0.25925
chr04	20000001	20100000	1.77645	1.48368	0.225267	0.76581	0.895013	0.167767	3.75342	5.46265	0.365989	1.61807	3.29528	0.278552
chr04	20100001	20200000	1.071	1.41712	0.10952	0.607627	0.938839	0.123701	3.12005	5.27291	0.366402	1.77015	3.4933	0.30803
chr04	20200001	20300000	0.947546	1.27261	0.0752806	0.909825	1.00098	0.0837416	1.7566	4.07923	0.243365	1.68667	3.20854	0.240355
chr04	20300001	20400000	1.17092	1.37266	0.147289	0.668978	0.812388	0.121366	2.84798	4.63218	0.32071	1.62713	2.7415	0.248751
chr04	20400001	20500000	0.965985	1.23533	0.177021	0.461873	0.706712	0.154544	4.37114	5.11933	0.321825	2.09	2.92868	0.257399
chr04	20500001	20600000	0.835385	1.05367	0.218533	0.80575	0.856159	0.201172	2.55201	3.53343	0.297998	2.46148	2.87108	0.294475
chr04	20600001	20700000	0.555366	0.990618	0.287385	0.433371	0.745742	0.286086	1.81019	3.52428	0.209384	1.41255	2.6531	0.170014
chr04	20700001	20800000	1.04177	1.39254	0.0992036	1.06889	0.963947	0.162109	1.61325	4.18037	0.212496	1.65524	2.89374	0.254209
chr04	20800001	20900000	0.96965	1.4816	0.179426	0.849268	0.919291	0.190264	1.60367	4.89911	0.214988	1.40457	3.03976	0.195098
chr04	20900001	21000000	1.12722	1.88176	0.11751	0.703796	1.03997	0.166509	1.82533	5.18176	0.102757	1.13967	2.86375	0.0817992
chr04	21000001	21100000	1.26846	2.26741	0.145208	0.788267	1.06543	0.149111	1.82704	6.51867	0.13573	1.13538	3.06306	0.0832824
chr04	21100001	21200000	1.47156	2.27933	0.0972734	0.960731	1.17199	0.0537685	1.51722	5.06504	0.245792	0.990539	2.60436	0.133635
chr04	21200001	21300000	2.4369	6.21717	0.0833128	1.10534	1.59258	0.00358022	2.45485	10.697	0.138047	1.11349	2.74013	0.0369985
chr04	21300001	21400000	1.40816	2.17429	0.138322	1.07696	1.14258	0.0675158	1.4142	4.5686	0.287345	1.08159	2.40078	0.161458
chr04	21400001	21500000	1.17845	1.80936	0.104344	0.842479	0.911926	0.0586359	1.44086	5.3495	0.204068	1.03007	2.69617	0.0977119
chr04	21500001	21600000	1.33087	4.62465	0.0692859	0.413567	0.743024	0.122793	4.11168	19.2941	0.177204	1.2777	3.09991	0.0432577
chr04	21600001	21700000	1.36809	2.11156	0.155305	0.930145	0.82057	0.0615065	1.59535	6.83632	0.132118	1.08466	2.65665	0.114755
chr04	21700001	21800000	5.97591	8.88	0.203542	0.875999	0.997504	0.0620708	7.42101	27.3244	0.190713	1.08783	3.0694	0.11326
chr04	21800001	21900000	1.31239	1.82116	0.110699	0.896775	0.815773	0.0541886	1.63587	5.71468	0.174525	1.11781	2.55985	0.123462
chr04	21900001	22000000	1.04889	1.37358	0.063533	0.85172	0.854834	0.0566087	1.3807	4.26241	0.171314	1.12115	2.65268	0.13005
chr04	22000001	22100000	1.25203	1.51959	0.237916	0.883788	0.960376	0.0222964	1.84137	5.52194	0.227539	1.29979	3.48985	0.0724531
chr04	22100001	22200000	0.796654	1.41693	0.305089	0.735499	0.968869	0.0486806	1.46655	5.48722	0.173845	1.35397	3.75205	0.0750791
chr04	22200001	22300000	0.867249	1.61024	0.224255	0.766325	1.12569	0.0613363	1.48548	4.52362	0.154238	1.31261	3.16239	0.0774575
chr04	22300001	22400000	0.862122	1.51283	0.19366	0.779501	0.956608	0.0748116	1.0929	3.5406	0.187016	0.988165	2.23882	0.0768135
chr04	22400001	22500000	0.997819	1.45598	0.276369	0.730724	0.896825	0.0930636	1.35641	3.85755	0.259464	0.993324	2.3761	0.0868597
chr04	22500001	22600000	0.698608	1.45416	0.34838	0.689588	1.06813	0.16417	1.18131	3.85821	0.255426	1.16606	2.83399	0.126527
chr04	22600001	22700000	0.972717	1.55988	0.162326	0.906448	1.05339	0.0502322	1.5882	4.23599	0.168063	1.48	2.86056	0.0836312
chr04	22700001	22800000	0.765623	1.351	0.0877481	0.542876	0.891117	0.143106	1.90056	5.33275	0.126382	1.34762	3.51748	0.0898862
chr04	22800001	22900000	0.701792	1.40649	0.0249156	0.475329	0.764624	0.103892	2.13679	5.78907	0.110874	1.44726	3.14717	0.0820186
chr04	22900001	23000000	1.24131	1.23324	0.166539	0.703856	0.71898	0.062184	2.27087	6.12731	0.21183	1.28764	3.57224	0.0834641
chr04	23000001	23100000	1.99345	1.50659	0.152061	0.983162	1.12371	0.0296874	2.66992	5.75434	0.296369	1.31679	4.29193	0.116189
chr04	23100001	23200000	1.47576	1.84239	0.144938	0.832368	1.09702	0.039796	2.24749	6.25133	0.215335	1.26765	3.72226	0.0916504
chr04	23200001	23300000	1.68304	1.87416	0.154334	0.846313	0.933931	0.0449483	2.24066	6.17603	0.118567	1.12671	3.07764	0.12202
chr04	23300001	23400000	2.88662	1.57432	0.193937	1.41001	1.06675	0.164186	5.07969	5.91029	0.397948	2.48125	4.00477	0.357643
chr04	23400001	23500000	2.24816	1.70588	0.220237	1.25416	1.18445	0.186949	4.16418	5.95636	0.39051	2.32303	4.1357	0.348756
chr04	23500001	23600000	2.57843	1.63659	0.230689	0.829785	1.02351	0.172126	6.47648	6.79449	0.360885	2.08425	4.24922	0.274035
chr04	23600001	23700000	2.1339	1.71223	0.350947	1.34273	1.37484	0.329233	6.10175	5.19744	0.374162	3.83945	4.1733	0.358628
chr04	23700001	23800000	1.36635	1.5801	0.327587	0.920481	1.26481	0.161411	1.67285	3.96183	0.22883	1.12696	3.1713	0.12181
chr04	23800001	23900000	1.40476	1.4898	0.328572	0.915311	1.17575	0.0964501	1.62154	3.95618	0.304204	1.05656	3.12222	0.151812
chr04	23900001	24000000	1.62811	2.2026	0.309649	0.884999	1.35817	0.0981895	2.4341	7.0316	0.158718	1.32311	4.33582	0.0889442
chr04	24000001	24100000	1.77752	2.20044	0.351134	0.868878	1.19141	0.108735	2.55044	7.44163	0.107773	1.24669	4.02922	0.0747164
chr04	24100001	24200000	1.32974	1.55416	0.287817	0.790572	0.947186	0.112645	2.32183	7.45838	0.131069	1.3804	4.54552	0.0844466
chr04	24200001	24300000	1.1097	1.31303	0.0923951	0.816602	1.00118	0.0564074	1.94959	5.14649	0.25836	1.43466	3.92416	0.190772
chr04	24300001	24400000	0.645323	1.19323	0.106499	0.460667	0.829066	0.119568	2.30894	5.3506	0.260362	1.64825	3.71765	0.208124
chr04	24400001	24500000	0.700787	1.19338	0.22098	0.405572	0.885714	0.219237	3.15191	4.82184	0.350004	1.82413	3.57874	0.285746
chr04	24500001	24600000	0.905246	1.16311	0.300858	0.542105	0.840189	0.251911	2.80565	4.96145	0.377301	1.68016	3.58398	0.305081
chr04	24600001	24700000	0.669005	1.27152	0.152167	0.404145	0.864294	0.180587	3.3632	6.17391	0.300954	2.0317	4.19662	0.248093
chr04	24700001	24800000	1.01669	1.26897	0.274284	0.654533	1.01676	0.263015	2.35869	3.74173	0.321521	1.5185	2.99805	0.241449
chr04	24800001	24900000	0.7849	1.09224	0.159335	0.494267	0.865935	0.194555	3.06514	4.65334	0.307244	1.93018	3.68921	0.253147
chr04	24900001	25000000	0.950719	1.0831	0.25218	0.572599	0.825663	0.250017	2.6731	4.83807	0.348958	1.60995	3.68814	0.27513
chr04	25000001	25100000	0.803862	1.00315	0.103012	0.660966	0.65535	0.143197	1.57881	5.17559	0.178465	1.29816	3.38117	0.147418
chr04	25100001	25200000	0.505129	1.16356	0.138382	0.323558	0.710493	0.207269	2.18654	5.80849	0.187463	1.40058	3.54678	0.142141
chr04	25200001	25300000	0.27431	1.09989	0.167373	0.172706	0.638531	0.265023	2.49727	6.68479	0.145573	1.57228	3.8808	0.111808
chr04	25300001	25400000	1.98636	4.52128	0.0732146	0.275697	0.777439	0.212184	10.1249	22.3369	0.211768	1.40529	3.84085	0.0813962
chr04	25400001	25500000	3.2132	7.29183	0.0832527	0.278049	0.781159	0.200786	15.9026	31.8949	0.228197	1.3761	3.41684	0.0844742
chr04	25500001	25600000	3.51114	6.93776	0.105783	0.304104	0.827723	0.1894	15.8903	29.2324	0.232362	1.37628	3.48762	0.0893849
chr04	25600001	25700000	3.46364	5.09643	0.227819	0.288838	0.756227	0.249979	16.588	21.7357	0.268275	1.38329	3.22523	0.11573
chr04	25700001	25800000	1.04955	1.72119	0.124478	0.160765	0.231153	0.263778	8.92708	22.8364	0.236264	1.3674	3.0669	0.0964064
chr04	25800001	25900000	1.05473	2.30488	0.227762	0.110126	0.293251	0.339613	14.1226	28.7866	0.231768	1.47456	3.66253	0.096657
chr04	25900001	26000000	1.50226	1.90323	0.367543	0.0756222	0.207139	0.363028	26.7748	32.8602	0.244904	1.34781	3.57636	0.107875
chr04	26000001	26100000	1.18611	1.69375	0.323538	0.0795324	0.241211	0.348665	20.8583	24.8188	0.261675	1.39861	3.53449	0.107327
chr04	26100001	26200000	1.06673	1.46761	0.392868	0.152858	0.388227	0.332739	11.7901	15.5746	0.271726	1.68946	4.11997	0.146256
chr04	26200001	26300000	1.77488	4.28814	0.0992114	0.134908	0.4449	0.2442	21.7642	40.4972	0.201444	1.65428	4.20164	0.0793756
chr04	26300001	26400000	3.67914	9.72222	0.0833459	0.158819	0.607639	0.186766	45.7213	72.1222	0.210307	1.97367	4.50764	0.0978712
chr04	26400001	26500000	3.11405	10.6634	0.0797451	0.189528	0.702086	0.18307	29.8149	60.495	0.23648	1.8146	3.98305	0.109693
chr04	26500001	26600000	1.72142	5.61421	0.090188	0.24972	0.692982	0.174627	12.6016	32.9797	0.241353	1.82806	4.0708	0.121044
chr04	26600001	26700000	1.06768	1.93476	0.127247	0.680044	0.862963	0.110779	2.21132	7.17082	0.166993	1.40846	3.19841	0.101575
chr04	26700001	26800000	1.24067	3.78992	0.195351	0.289302	0.912032	0.210544	8.21301	21.1639	0.240192	1.91513	5.09302	0.142144
chr04	26800001	26900000	2.31418	10.048	0.0394984	0.204984	0.832339	0.190738	21.0624	60.272	0.230325	1.86565	4.99271	0.120302
chr04	26900001	27000000	1.10184	1.92228	0.0518834	0.751544	0.923112	0.161358	2.11172	7.55056	0.181988	1.44037	3.6259	0.172134
chr04	27000001	27100000	1.5557	1.41768	0.157414	1.70177	0.862933	0.279348	2.24006	7.03995	0.27037	2.45039	4.28519	0.322424
chr04	27100001	27200000	1.76302	1.49214	0.238603	1.34592	0.832301	0.207755	2.60359	5.83996	0.276914	1.98763	3.25748	0.284837
chr04	27200001	27300000	1.66604	1.21146	0.292279	1.17782	0.737409	0.217781	2.58386	5.20014	0.299848	1.82669	3.1653	0.284494
chr04	27300001	27400000	2.00775	1.24773	0.278813	1.08731	0.837316	0.181812	4.17848	5.73712	0.33179	2.26289	3.85003	0.279503
chr04	27400001	27500000	1.94867	1.1816	0.248371	1.32944	0.852524	0.175277	3.99145	5.35613	0.304589	2.72308	3.86444	0.277236
chr04	27500001	27600000	1.73882	1.17689	0.232993	1.0732	0.756432	0.145901	3.43507	5.16591	0.325469	2.12014	3.32033	0.281634
chr04	27600001	27700000	1.75987	1.35492	0.221274	1.19179	0.952128	0.174504	2.81353	5.50631	0.265157	1.90534	3.86939	0.219654
chr04	27700001	27800000	1.04001	1.13779	0.300005	0.880569	0.86065	0.252841	1.38953	3.666	0.326624	1.1765	2.77304	0.283439
chr04	27800001	27900000	3.40518	1.82538	0.221045	1.01819	0.946569	0.0995083	5.43142	6.94794	0.358916	1.62406	3.60292	0.224485
chr04	27900001	28000000	4.83168	1.64689	0.189709	1.2463	0.900105	0.129389	11.0118	7.32249	0.379803	2.84041	4.00209	0.312686
chr04	28000001	28100000	2.97839	1.64109	0.163474	1.21205	0.9625	0.107657	4.68092	5.84399	0.41005	1.9049	3.4275	0.323567
chr04	28100001	28200000	3.82092	1.65502	0.162556	1.20125	1.11144	0.0772816	5.66927	5.12882	0.449245	1.78234	3.44428	0.338879
chr04	28200001	28300000	4.67734	1.67621	0.202247	1.16665	0.941045	0.134055	8.94343	6.39936	0.365689	2.23072	3.59268	0.27046
chr04	28300001	28400000	4.31293	1.83959	0.149797	0.829697	1.03211	0.129624	10.1667	6.60225	0.406788	1.95582	3.70421	0.302562
chr04	28400001	28500000	2.12248	1.51974	0.204353	0.825193	0.951236	0.145927	5.43488	5.57417	0.384499	2.11301	3.48898	0.298099
chr04	28500001	28600000	3.00981	1.70642	0.162984	0.743078	0.952381	0.137641	6.77952	6.4789	0.359762	1.67377	3.61598	0.227364
chr04	28600001	28700000	4.25177	1.54408	0.191208	1.23901	0.990841	0.121585	6.59258	5.38035	0.381948	1.92114	3.45259	0.292869
chr04	28700001	28800000	2.25311	1.33915	0.269927	1.18094	0.973617	0.215994	3.62292	4.92045	0.379114	1.89892	3.57737	0.304379
chr04	28800001	28900000	2.14662	1.43801	0.245649	1.08462	0.986746	0.210378	3.34702	4.82492	0.386737	1.69115	3.31082	0.324641
chr04	28900001	29000000	4.23305	1.44264	0.200759	1.07028	0.80885	0.125531	6.79456	6.32059	0.422908	1.71793	3.5438	0.306648
chr04	29000001	29100000	5.62372	1.73043	0.183999	0.943003	0.897205	0.0928178	8.2924	6.96696	0.429042	1.3905	3.61226	0.275152
chr04	29100001	29200000	7.51449	1.53035	0.191709	0.955362	0.831567	0.0964712	12.3543	5.92702	0.463809	1.57068	3.22065	0.312268
chr04	29200001	29300000	1.88735	1.46312	0.251015	0.898992	0.966935	0.183145	3.06719	4.33291	0.328675	1.46098	2.8635	0.217738
chr04	29300001	29400000	4.20348	1.51109	0.127524	1.05872	0.800866	0.0741817	8.01733	6.27771	0.395476	2.01931	3.32715	0.30346
chr04	29400001	29500000	3.10721	1.95648	0.211357	1.0317	1.02458	0.128586	3.86897	5.90102	0.413696	1.28463	3.09026	0.275795
chr04	29500001	29600000	1.7488	1.6819	0.168644	0.948085	0.966529	0.170547	2.26666	4.73746	0.327194	1.22883	2.72245	0.221101
chr04	29600001	29700000	1.24258	1.79447	0.0452929	1.10564	0.913808	0.181388	1.52725	6.39292	0.128382	1.35895	3.2555	0.206923
chr04	29700001	29800000	1.03501	1.62665	0.0680826	0.880353	0.91203	0.234269	1.25818	5.17675	0.149634	1.07018	2.90249	0.204086
chr04	29800001	29900000	1.20598	1.92816	0.0580375	0.935398	0.984143	0.160115	1.53929	6.02524	0.155728	1.19393	3.07532	0.19333
chr04	29900001	30000000	1.07786	1.7622	0.200079	0.789085	1.04214	0.156619	1.76172	5.38187	0.271746	1.28972	3.18278	0.233621
chr04	30000001	30100000	1.01583	1.4102	0.238055	0.718924	0.862025	0.214583	1.66359	4.15514	0.194151	1.17736	2.53994	0.132385
chr04	30100001	30200000	0.755595	1.5373	0.23416	0.656522	1.01396	0.189005	1.32542	5.18044	0.232279	1.15163	3.41689	0.173202
chr04	30200001	30300000	0.933623	1.7123	0.122209	0.71872	0.950964	0.132685	1.53359	6.12798	0.19976	1.18058	3.40331	0.116136
chr04	30300001	30400000	0.976916	1.98663	0.126172	0.606224	1.0521	0.212009	1.86448	5.23687	0.137571	1.157	2.77339	0.0680489
chr04	30400001	30500000	1.90723	2.775	0.135653	0.699279	1.14225	0.189943	4.7989	9.15147	0.213718	1.7595	3.76695	0.157395
chr04	30500001	30600000	1.51498	1.77892	0.190697	0.598973	0.817113	0.215047	2.87551	6.74309	0.32318	1.13688	3.09732	0.174986
chr04	30600001	30700000	1.95458	1.8968	0.121657	0.969726	1.01045	0.138657	2.59375	6.86275	0.24021	1.28684	3.65585	0.16452
chr04	30700001	30800000	1.93997	2.02308	0.0561967	0.858834	0.927923	0.0424829	2.65189	7.42857	0.172429	1.174	3.40726	0.0896187
chr04	30800001	30900000	2.04688	2.40195	0.151304	0.858318	0.854909	0.13471	2.65	6.68186	0.221834	1.11123	2.37822	0.184819
chr04	30900001	31000000	1.18623	1.48888	0.195682	0.961599	1.05626	0.138659	1.52782	3.49178	0.261193	1.2385	2.47719	0.191974
chr04	31000001	31100000	1.34287	1.90493	0.132616	0.997967	1.13938	0.0945988	1.6928	4.47891	0.213109	1.25802	2.67892	0.162894
chr04	31100001	31200000	1.69816	2.42263	0.112306	0.980306	1.10827	0.0772387	1.94291	4.96229	0.197809	1.12159	2.27008	0.168728
chr04	31200001	31300000	1.65153	2.31888	0.156108	1.13678	1.38879	0.149038	1.5468	4.2065	0.23459	1.06469	2.5193	0.218431
chr04	31300001	31400000	1.10818	1.93886	0.105532	0.959182	1.23106	0.0858071	1.1591	3.34665	0.135344	1.00326	2.12492	0.10636
chr04	31400001	31500000	1.39784	2.41999	0.122007	1.18972	1.49353	0.106761	0.919932	3.0362	0.11544	0.782966	1.87383	0.0890895
chr04	31500001	31600000	1.10563	2.23431	0.0673844	0.999551	1.4056	0.0780198	1.06136	3.70445	0.0959091	0.959526	2.33047	0.111902
chr04	31600001	31700000	1.49634	2.24067	0.0840695	1.19378	1.37994	0.0812875	1.31665	3.54178	0.11863	1.05043	2.18123	0.104704
chr04	31700001	31800000	0.954388	1.77927	0.110995	0.857151	1.01888	0.127032	1.10116	3.78802	0.111579	0.98897	2.16917	0.0995475
chr04	31800001	31900000	1.49235	1.90078	0.162955	0.932719	1.11998	0.0641614	1.2769	3.81323	0.264259	0.798062	2.24685	0.127667
chr04	31900001	32000000	1.91189	1.86698	0.198702	1.20988	1.14189	0.138671	2.63764	4.50673	0.25506	1.66914	2.75642	0.181295
chr04	32000001	32100000	1.33493	1.58006	0.221552	0.706451	0.763225	0.138549	2.06665	5.30438	0.275873	1.09368	2.5622	0.155309
chr04	32100001	32200000	1.04809	1.36058	0.0898525	0.895706	0.903602	0.0809698	1.38366	4.12605	0.170678	1.18249	2.74023	0.134909
chr04	32200001	32300000	0.714132	1.21647	0.112496	0.722467	0.904925	0.107961	1.05501	3.70869	0.100955	1.06732	2.75889	0.0896718
chr04	32300001	32400000	0.553831	0.996982	0.15223	0.547441	0.805461	0.180225	0.841766	3.24804	0.107284	0.832054	2.62409	0.0940385
chr04	32400001	32500000	1.06552	1.633	0.0747808	0.803312	0.968547	0.253098	1.73048	5.03704	0.208422	1.30463	2.98752	0.161906
chr04	32500001	32600000	1.836	1.65057	0.224871	0.580522	0.951419	0.236827	5.98665	6.04261	0.335565	1.89291	3.48308	0.230725
chr04	32600001	32700000	1.9668	1.60478	0.272146	0.564382	0.882915	0.250571	6.48619	6.10423	0.357916	1.86124	3.35842	0.261798
chr04	32700001	32800000	1.28235	1.66499	0.308005	0.4817	0.926339	0.29543	3.49081	5.11535	0.346296	1.31128	2.84598	0.208814
chr04	32800001	32900000	2.01293	1.67712	0.284363	0.716285	1.083	0.312007	5.8115	5.61024	0.310226	2.06797	3.62281	0.21971
chr04	32900001	33000000	1.07963	1.42437	0.111657	0.599099	0.65352	0.200054	2.81433	7.86725	0.212736	1.5617	3.60959	0.171979
chr04	33000001	33100000	0.911968	1.4243	0.143852	1.00299	0.883478	0.208297	1.25614	4.88692	0.114389	1.38152	3.0313	0.25932
chr04	33100001	33200000	1.02227	1.35449	0.221385	1.22384	1.01649	0.211647	1.39705	3.62598	0.198108	1.67252	2.72114	0.304308
chr04	33200001	33300000	0.990814	1.38949	0.276937	0.726117	0.79242	0.167539	1.95027	5.449	0.20254	1.42925	3.10754	0.172754
chr04	33300001	33400000	1.04489	1.53828	0.0267904	0.815548	0.695333	0.151582	1.79547	7.25638	0.109318	1.40138	3.28002	0.188168
chr04	33400001	33500000	0.970111	1.22892	0.0250647	0.482602	0.462236	0.177141	2.22126	6.751	0.22061	1.10501	2.53927	0.143252
chr04	33500001	33600000	1.17639	1.29002	0.0843479	0.526499	0.677223	0.216204	3.58865	6.41647	0.27925	1.60611	3.36845	0.198957
chr04	33600001	33700000	1.37653	1.27114	0.0665174	0.583653	0.639922	0.202131	3.88982	6.13605	0.254412	1.6493	3.08904	0.168309
chr04	33700001	33800000	0.995337	1.37811	0.356132	0.0999076	0.27237	0.425266	10.8544	14.6269	0.242183	1.08951	2.89086	0.0898155
chr04	33800001	33900000	0.572255	1.06988	0.231651	0.157931	0.389474	0.410814	4.35493	8.56747	0.240732	1.20187	3.11886	0.104932
chr04	33900001	34000000	0.130685	0.324794	0.276352	0.082	0.203438	0.434133	1.79356	5.32754	0.10225	1.12539	3.33696	0.0749483
chr04	34000001	34100000	0.403958	0.512568	0.227488	0.251823	0.334284	0.342584	2.07934	5.23607	0.166192	1.29624	3.41483	0.135319
chr04	34100001	34200000	1.03765	0.844646	0.197597	1.25589	0.746004	0.211764	1.85979	3.89241	0.309053	2.25095	3.43783	0.369474
chr04	34200001	34300000	0.585246	1.1176	0.228312	0.934546	0.831661	0.130155	1.57752	4.59326	0.17815	2.51906	3.41806	0.304093
chr04	34300001	34400000	0.505572	1.04379	0.196655	0.505939	0.815223	0.168113	1.84406	4.89901	0.245074	1.8454	3.82625	0.280637
chr04	34400001	34500000	0.591094	0.955656	0.110919	0.607198	0.679537	0.116597	1.64286	5.25158	0.176185	1.68762	3.73423	0.234615
chr04	34500001	34600000	0.62221	1.0408	0.216305	0.714268	0.887777	0.195047	1.36176	3.6359	0.230083	1.56324	3.10135	0.283708
chr04	34600001	34700000	0.695156	1.21941	0.259944	0.613961	0.882774	0.206786	1.62339	4.09518	0.190645	1.43378	2.96465	0.176634
chr04	34700001	34800000	0.70322	1.29187	0.187969	0.858545	0.965486	0.200253	1.46819	4.01478	0.160638	1.79248	3.00046	0.26291
chr04	34800001	34900000	0.67765	0.983556	0.10274	0.583052	0.90283	0.148697	2.91858	4.01131	0.252122	2.51116	3.68208	0.249697
chr04	34900001	35000000	0.841349	1.3463	0.166596	0.834168	1.08765	0.167978	1.50425	3.31507	0.229816	1.49141	2.67818	0.2272
chr04	35000001	35100000	1.09112	1.7522	0.106951	0.894406	0.94142	0.12238	1.87193	5.25441	0.215983	1.53445	2.82308	0.222472
chr04	35100001	35200000	1.24039	1.64198	0.118278	0.962412	0.895391	0.0739195	2.03918	5.56125	0.241057	1.58219	3.03263	0.230987
chr04	35200001	35300000	6.30393	1.76838	0.118949	1.21588	1.03827	0.115594	12.2734	6.17476	0.359605	2.36726	3.62541	0.278067
chr05	1	100000	1.14372	1.53772	0.158977	1.02978	1.02728	0.175976	2.18294	4.4609	0.364061	1.96547	2.98012	0.364166
chr05	100001	200000	1.21064	1.56367	0.0669435	1.14915	1.14307	0.153972	1.97325	4.47989	0.277426	1.87302	3.27487	0.271049
chr05	200001	300000	1.06656	1.46445	0.0100184	1.22523	1.10555	0.135658	1.36905	4.63902	0.164139	1.57272	3.50209	0.225361
chr05	300001	400000	0.914267	1.47861	0.0973432	0.895672	1.13297	0.111843	1.73488	4.25911	0.208417	1.69959	3.26351	0.229013
chr05	400001	500000	0.906195	1.27636	0.119649	0.788603	0.960337	0.0898765	2.23712	4.21326	0.27682	1.94682	3.17007	0.261208
chr05	500001	600000	1.07276	1.45444	0.0411147	0.938752	1.02545	0.0455395	1.59963	4.1616	0.230785	1.3998	2.93414	0.201346
chr05	600001	700000	1.56578	1.71232	0.143204	0.934526	1.0507	0.0673261	1.90598	4.3948	0.253783	1.13757	2.69671	0.139112
chr05	700001	800000	1.35635	1.3993	0.128758	1.13211	1.01965	0.0879598	1.19836	2.74711	0.194835	1.00024	2.00179	0.171803
chr05	800001	900000	1.36611	1.49361	0.100014	1.17238	1.03071	0.0971807	1.50004	4.0798	0.224673	1.28732	2.81539	0.178284
chr05	900001	1000000	1.17409	1.71546	0.0739614	1.22544	1.19254	0.0954796	1.45075	4.44164	0.191881	1.5142	3.08772	0.220721
chr05	1000001	1100000	1.02399	1.45572	0.0820947	1.13485	1.16433	0.104933	1.45229	3.86663	0.242628	1.6095	3.09267	0.271043
chr05	1100001	1200000	0.978565	1.24035	0.0911043	1.19781	1.07158	0.0623748	1.64512	4.37445	0.218695	2.0137	3.77923	0.2727
chr05	1200001	1300000	1.10356	1.54329	0.100528	1.17814	0.987006	0.0957846	1.45638	5.48322	0.129209	1.5548	3.50678	0.236236
chr05	1300001	1400000	1.0888	1.54145	0.106539	0.925463	1.03498	0.0797803	0.957313	3.30154	0.253707	0.8137	2.21675	0.175394
chr05	1400001	1500000	1.98727	1.66991	0.0971896	0.997614	0.97268	0.0723378	2.36806	5.40354	0.282606	1.18877	3.14742	0.0915974
chr05	1500001	1600000	1.81256	1.56108	0.157953	0.96048	0.993222	0.119879	2.96752	5.08594	0.389319	1.5725	3.23588	0.28208
chr05	1600001	1700000	1.76792	1.54801	0.249873	0.787001	0.946161	0.186598	3.29851	4.74729	0.4202	1.46835	2.90159	0.294145
chr05	1700001	1800000	1.29913	1.75918	0.18537	0.956483	1.11119	0.146625	1.68746	4.02376	0.301228	1.24239	2.54161	0.224348
chr05	1800001	1900000	1.23903	1.62714	0.16271	1.06669	1.23848	0.145734	1.33575	3.13471	0.24332	1.14996	2.38594	0.202959
chr05	1900001	2000000	1.04587	1.47023	0.135837	0.93476	1.06212	0.100859	1.60421	3.9549	0.254398	1.43377	2.85708	0.227335
chr05	2000001	2100000	1.17964	1.64882	0.13112	1.06671	1.20251	0.104898	1.14765	3.4147	0.147035	1.03778	2.49038	0.119285
chr05	2100001	2200000	1.27	1.41824	0.0695633	1.02006	1.00726	0.0442915	1.20187	3.19531	0.146503	0.965341	2.26935	0.0655624
chr05	2200001	2300000	1.48819	1.62276	0.10857	0.835456	0.890214	0.0613601	1.71723	4.48146	0.162211	0.964034	2.45844	0.0807705
chr05	2300001	2400000	1.38834	1.30237	0.0552605	0.983937	0.974143	0.0259762	1.32659	3.09413	0.19499	0.940176	2.31433	0.113597
chr05	2400001	2500000	1.10349	1.48119	0.233299	0.529498	0.84481	0.232283	3.28008	5.33246	0.328587	1.5739	3.04142	0.233615
chr05	2500001	2600000	1.64497	1.24977	0.323828	0.587118	0.75	0.278868	5.93918	5.31221	0.349597	2.11979	3.18792	0.270448
chr05	2600001	2700000	1.39854	1.26492	0.258156	0.681672	0.77635	0.234443	3.71903	4.64398	0.338646	1.81271	2.85026	0.248709
chr05	2700001	2800000	1.97942	1.27806	0.25166	0.901451	0.828991	0.19584	5.42487	5.4346	0.346239	2.47055	3.52505	0.288971
chr05	2800001	2900000	1.31941	1.2208	0.181319	0.312933	0.676935	0.246882	9.37464	7.50712	0.306944	2.22344	4.16272	0.217543
chr05	2900001	3000000	1.24091	1.31655	0.334627	0.252868	0.699363	0.333214	7.36689	6.11511	0.395594	1.5012	3.24841	0.237044
chr05	3000001	3100000	1.38256	1.28812	0.207474	0.663095	0.738491	0.204829	2.71037	4.84076	0.337941	1.29993	2.77524	0.213449
chr05	3100001	3200000	1.52232	1.44092	0.0542253	0.842885	0.746937	0.0690344	2.38045	5.29985	0.26701	1.31802	2.74732	0.155382
chr05	3200001	3300000	1.48704	1.54873	0.0807333	0.883844	0.824684	0.111207	2.11891	4.79631	0.275611	1.2594	2.554	0.187849
chr05	3300001	3400000	1.34151	1.33593	0.193172	0.839371	0.860972	0.199914	2.35831	4.04288	0.267135	1.47558	2.60553	0.218521
chr05	3400001	3500000	1.51696	1.63724	0.0978522	0.859862	0.748066	0.106074	2.13527	6.39057	0.250167	1.21034	2.91989	0.176692
chr05	3500001	3600000	1.92067	1.58525	0.198947	0.634784	0.788235	0.229677	3.44591	5.80237	0.313482	1.13888	2.88512	0.0923936
chr05	3600001	3700000	0.689424	1.2685	0.181219	0.506529	0.734216	0.3596	1.48308	4.80473	0.181429	1.08964	2.78102	0.128117
chr05	3700001	3800000	0.646797	1.35442	0.18831	0.398941	0.802326	0.386796	2.43354	6.27917	0.212488	1.50099	3.71964	0.135032
chr05	3800001	3900000	0.767639	1.19952	0.0579224	0.371328	0.690934	0.271868	2.55783	5.04452	0.227535	1.23729	2.90568	0.0741592
chr05	3900001	4000000	0.860472	1.37511	0.130835	0.540003	0.88764	0.245141	1.70353	3.50914	0.181675	1.06908	2.26517	0.0310111
chr05	4000001	4100000	1.04092	1.40166	0.155473	0.94397	1.02085	0.260302	1.22626	3.62696	0.317984	1.11204	2.64156	0.0389624
chr05	4100001	4200000	1.05291	1.45126	0.0691348	0.616346	1.059	0.225271	2.25784	3.78784	0.160441	1.32169	2.76402	0.0297173
chr05	4200001	4300000	1.20875	1.93643	0.0581459	0.593104	0.840263	0.127761	3.20621	7.87761	0.108353	1.57321	3.41828	0.0748184
chr05	4300001	4400000	1.40633	1.56844	0.168247	0.724355	1.07387	0.173675	2.36179	4.34525	0.385951	1.21649	2.97507	0.219441
chr05	4400001	4500000	1.34244	1.83063	0.267812	0.682592	0.957903	0.228222	2.38664	5.47565	0.330383	1.21353	2.86521	0.2443
chr05	4500001	4600000	1.77838	1.54254	0.204675	0.348863	0.661657	0.238815	7.81924	7.0961	0.338533	1.53389	3.0438	0.198934
chr05	4600001	4700000	1.05476	1.27181	0.22714	0.482522	0.593939	0.182826	4.1003	6.52343	0.306875	1.87577	3.04646	0.218783
chr05	4700001	4800000	1.5903	1.37236	0.243437	0.83334	0.748713	0.176368	3.05821	5.2303	0.285329	1.60255	2.85347	0.204429
chr05	4800001	4900000	1.56465	1.2208	0.328729	1.02487	0.814591	0.236955	2.13612	4.1312	0.274683	1.3992	2.75658	0.167193
chr05	4900001	5000000	1.42246	1.45031	0.278616	0.683911	0.632762	0.179661	2.60766	6.67975	0.29186	1.25375	2.91435	0.140652
chr05	5000001	5100000	1.23984	2.60558	0.185295	0.178156	0.452595	0.273456	9.61497	18.3307	0.155206	1.3816	3.18408	0.0553711
chr05	5100001	5200000	0.953463	1.68956	0.136143	0.160915	0.244338	0.21129	7.86169	20.2198	0.0734332	1.32681	2.92412	0.0329086
chr05	5200001	5300000	1.16205	2.2266	0.132151	0.130403	0.280571	0.282248	14.8549	29.5567	0.200237	1.66697	3.72439	0.0690256
chr05	5300001	5400000	1.5855	1.38285	0.0838898	0.229475	0.239319	0.214362	10.7945	20.0063	0.223323	1.56232	3.46235	0.0796601
chr05	5400001	5500000	1.31918	1.3939	0.0559801	0.60155	0.652381	0.124004	2.67237	5.67369	0.33636	1.21861	2.65544	0.210551
chr05	5500001	5600000	1.87499	1.84858	0.175034	0.65045	0.76278	0.142011	3.5312	7.3749	0.343306	1.225	3.0431	0.158719
chr05	5600001	5700000	1.99784	1.7301	0.273935	0.694251	1.04628	0.206899	3.70793	4.65918	0.334684	1.28851	2.81765	0.126314
chr05	5700001	5800000	1.66609	1.49007	0.338265	0.665127	0.994475	0.268863	3.56677	4.66639	0.435221	1.42391	3.11436	0.227858
chr05	5800001	5900000	3.31126	1.80303	0.154501	0.631746	0.763909	0.0929843	8.37118	7.91751	0.31989	1.59711	3.35449	0.149743
chr05	5900001	6000000	4.34707	3.55819	0.0848969	0.442021	0.681219	0.118611	17.8496	20.6746	0.212194	1.81499	3.95816	0.100892
chr05	6000001	6100000	2.5612	1.88871	0.135559	0.954295	0.96301	0.0585559	3.67516	6.73784	0.128374	1.36935	3.43548	0.0448747
chr05	6100001	6200000	2.59295	2.10021	0.168584	0.922413	0.896269	0.0755981	3.58816	7.56787	0.110014	1.27645	3.2296	0.0479449
chr05	6200001	6300000	2.38701	2.63602	0.139328	0.799965	0.960622	0.0717135	3.56358	8.57441	0.167384	1.19427	3.1247	0.0521969
chr05	6300001	6400000	3.18641	5.1761	0.0584898	0.650102	1.03424	0.0471194	5.84528	16.4214	0.182882	1.19257	3.28118	0.0485563
chr05	6400001	6500000	4.36823	9.61515	0.0438232	0.613426	1.01148	0.0369151	11.3246	29.8667	0.190023	1.5903	3.14186	0.074383
chr05	6500001	6600000	1.09671	2.02087	0.010251	0.89532	1.0307	0.0518072	1.65024	7.43981	0.0847138	1.34721	3.79451	0.0610956
chr05	6600001	6700000	1.10718	1.79222	0.056678	0.942782	1.03112	0.0668551	1.51771	5.8285	0.153724	1.29235	3.35332	0.130011
chr05	6700001	6800000	1.77978	2.09178	0.0889578	0.829621	0.993322	0.0506845	2.88659	6.58475	0.269256	1.34554	3.12689	0.146851
chr05	6800001	6900000	1.77293	1.48087	0.261702	1.00967	1.12115	0.201163	2.80636	3.59729	0.339894	1.5982	2.72345	0.247199
chr05	6900001	7000000	1.78233	1.46663	0.276096	0.952516	1.04633	0.160525	2.92723	4.01924	0.295385	1.56438	2.86744	0.186921
chr05	7000001	7100000	1.37615	1.30968	0.116357	0.830889	0.913149	0.0645868	1.8228	4.10798	0.14122	1.10056	2.86421	0.111224
chr05	7100001	7200000	1.24	1.23914	0.127437	0.89757	0.891718	0.0866475	1.76932	4.18451	0.144301	1.28072	3.01128	0.136427
chr05	7200001	7300000	1.54107	1.29437	0.171282	0.897068	0.876601	0.0322581	1.98023	4.15986	0.220512	1.15271	2.81723	0.131674
chr05	7300001	7400000	1.19201	1.23998	0.263326	0.812211	0.806047	0.0457513	1.77063	4.34043	0.137832	1.20647	2.82149	0.138447
chr05	7400001	7500000	0.934884	1.44428	0.271815	0.854869	1.00842	0.0484867	1.35564	4.10034	0.102942	1.23962	2.86292	0.15277
chr05	7500001	7600000	0.972361	2.11913	0.190078	0.733478	1.10097	0.0494689	1.80994	5.32972	0.0915407	1.36528	2.76899	0.14626
chr05	7600001	7700000	1.07833	1.80559	0.124335	0.771991	1.21267	0.100154	1.93077	4.75029	0.279314	1.38226	3.19038	0.196103
chr05	7700001	7800000	1.8902	2.18881	0.144699	1.00072	1.23715	0.0902109	2.98073	5.17483	0.324288	1.57806	2.9249	0.225661
chr05	7800001	7900000	2.13433	2.09745	0.13369	0.877028	1.24725	0.0569622	3.34425	5.31734	0.341928	1.3742	3.16196	0.165691
chr05	7900001	8000000	6.41253	2.4395	0.207565	1.29307	1.24133	0.102226	9.34582	6.15577	0.421492	1.88456	3.13234	0.305502
chr05	8000001	8100000	1.74592	1.77965	0.086803	1.4683	1.34872	0.0987252	2.02844	4.7453	0.294024	1.7059	3.59627	0.280334
chr05	8100001	8200000	1.52281	1.73138	0.193719	1.1553	1.21086	0.169449	1.67362	4.39196	0.312004	1.26971	3.07157	0.271836
chr05	8200001	8300000	1.3607	1.61432	0.177793	0.986638	1.05399	0.144904	1.6429	4.1515	0.333557	1.19126	2.71051	0.276077
chr05	8300001	8400000	1.37232	1.76238	0.112637	1.0879	1.22219	0.096184	1.54314	3.92238	0.281299	1.22331	2.72013	0.245912
chr05	8400001	8500000	1.38325	2.6919	0.0727259	1.15819	1.77036	0.061007	1.88196	5.54871	0.179404	1.57575	3.64917	0.159621
chr05	8500001	8600000	1.7011	2.58929	0.119429	0.997962	1.38995	0.0694438	1.91942	5.17429	0.170712	1.12604	2.77761	0.111668
chr05	8600001	8700000	1.35611	1.97348	0.122838	1.04838	1.3528	0.0715817	1.554	4.18679	0.140738	1.20136	2.87002	0.0686278
chr05	8700001	8800000	1.60549	1.92519	0.190158	1.10392	1.25784	0.0874082	1.4682	3.51628	0.240811	1.00951	2.29739	0.112412
chr05	8800001	8900000	1.03466	1.68699	0.151511	0.904513	1.19635	0.11554	1.13727	3.39521	0.20511	0.994216	2.40775	0.150372
chr05	8900001	9000000	1.71797	2.03631	0.100312	1.08816	1.18539	0.0534581	1.9436	5.42229	0.190458	1.23107	3.15647	0.128357
chr05	9000001	9100000	2.16721	2.04723	0.101098	1.09676	1.30271	0.0350209	2.71192	5.31377	0.12904	1.37243	3.38128	0.0493261
chr05	9100001	9200000	2.90577	3.11663	0.0916714	1.19775	1.57744	0.0186388	4.42579	8.82564	0.112823	1.82429	4.46698	0.0456334
chr05	9200001	9300000	1.20059	2.02306	0.0535773	0.581249	1.0734	0.072268	3.10789	7.0222	0.0816351	1.50464	3.72587	0.0405509
chr05	9300001	9400000	1.54094	2.52714	-0.00219253	0.638649	1.33308	0.0343016	3.57881	7.66714	0.091164	1.48325	4.04446	0.0300744
chr05	9400001	9500000	1.31811	2.25606	0.0479998	0.647231	1.13944	0.0625851	3.51987	8.41096	0.0904619	1.72837	4.248	0.047621
chr05	9500001	9600000	1.23894	1.80317	0.0380618	0.620672	0.887511	0.0521547	2.76644	5.9403	0.13429	1.3859	2.92378	0.0609844
chr05	9600001	9700000	1.35413	2.0627	0.0800035	0.790183	1.08225	0.0732649	2.98244	6.45189	0.152776	1.74036	3.38514	0.102107
chr05	9700001	9800000	1.14243	1.78584	0.0421287	0.852784	1.19702	0.0435234	2.33553	5.10678	0.130479	1.7434	3.423	0.101938
chr05	9800001	9900000	1.01378	1.72739	0.125444	0.779801	1.14047	0.109962	1.72265	4.28059	0.0998262	1.32507	2.82616	0.0809721
chr05	9900001	10000000	0.781795	1.47281	0.183535	0.632154	1.03097	0.162129	1.43479	4.1106	0.109501	1.16016	2.87742	0.0979249
chr05	10000001	10100000	0.875834	1.77237	0.180478	0.647055	1.05136	0.161963	1.7173	4.78988	0.0914792	1.26872	2.84132	0.0737386
chr05	10100001	10200000	0.930816	1.71573	0.130677	0.699608	1.11038	0.116133	2.09978	5.0257	0.103292	1.57821	3.25252	0.0843214
chr05	10200001	10300000	1.03251	2.22059	0.0824729	0.619655	1.16985	0.0601808	3.22131	7.15724	0.102341	1.93326	3.77056	0.0704399
chr05	10300001	10400000	0.786457	1.51907	0.0733329	0.631293	1.05829	0.0573679	1.89333	4.36027	0.101489	1.51978	3.03767	0.0783004
chr05	10400001	10500000	0.819637	1.74894	0.0938011	0.657308	1.14132	0.0684585	2.10855	4.91295	0.107212	1.69096	3.2061	0.0797348
chr05	10500001	10600000	0.921062	1.87334	0.119375	0.669375	1.19026	0.114722	2.30656	5.63565	0.0900303	1.67628	3.58073	0.0761489
chr05	10600001	10700000	0.934761	1.78184	0.123708	0.781711	1.26868	0.0985732	1.89095	4.73585	0.110431	1.58134	3.37196	0.0857455
chr05	10700001	10800000	1.06674	1.88983	0.086114	0.734319	1.18527	0.0647101	3.12808	7.21671	0.125492	2.15331	4.5262	0.0977967
chr05	10800001	10900000	1.03474	1.68593	0.0614192	0.668301	1.05008	0.0609319	2.48054	5.52429	0.128528	1.60209	3.44079	0.0859715
chr05	10900001	11000000	1.27165	2.13747	0.0433499	0.711447	1.11743	0.0400378	3.33936	6.90566	0.130217	1.86826	3.61015	0.0911059
chr05	11000001	11100000	1.27224	2.03764	0.0311466	0.693996	1.28479	0.0177565	3.375	6.53636	0.14492	1.84103	4.12136	0.0944051
chr05	11100001	11200000	0.912876	1.68889	0.107271	0.649537	1.14081	0.0782974	1.80453	4.49841	0.146372	1.28397	3.0386	0.102601
chr05	11200001	11300000	1.1716	1.99099	0.123529	0.748772	1.2924	0.106157	2.47433	5.63213	0.162396	1.58135	3.65595	0.118236
chr05	11300001	11400000	1.17656	1.90435	0.0450265	0.711398	1.32371	0.0470812	2.94223	5.67343	0.146736	1.779	3.94359	0.106145
chr05	11400001	11500000	1.14574	1.70211	0.0392222	0.689859	1.15455	0.0173895	2.8612	5.4481	0.162322	1.72275	3.69548	0.0987555
chr05	11500001	11600000	1.01941	1.77455	0.191075	0.730625	1.17084	0.146745	1.89627	5.0692	0.142118	1.35909	3.34462	0.0884102
chr05	11600001	11700000	1.06303	1.67123	0.0519486	0.674851	1.18908	0.0415842	2.50517	5.00365	0.136231	1.59037	3.5601	0.0836351
chr05	11700001	11800000	1.13374	1.70306	0.0348713	0.694982	1.30997	0.0173357	3.02231	5.51767	0.138821	1.85268	4.24411	0.0788712
chr05	11800001	11900000	0.954136	1.91655	0.0637459	0.84286	1.64048	0.0386956	2.7779	6.03477	0.0976123	2.45393	5.16548	0.079054
chr05	11900001	12000000	0.910466	1.73568	0.078089	0.731784	1.38368	0.0570201	2.39486	5.32086	0.0958403	1.92486	4.24178	0.0695286
chr05	12000001	12100000	0.948424	1.6037	0.0703921	0.705225	1.28544	0.0515229	2.05529	4.3963	0.129575	1.52826	3.52384	0.0790701
chr05	12100001	12200000	1.09635	1.86652	0.0805526	0.736976	1.28593	0.0511073	2.64076	5.46171	0.139707	1.77514	3.76281	0.0831283
chr05	12200001	12300000	1.37811	2.24353	0.0745088	0.761452	1.42347	0.0569026	3.16201	6.43607	0.132545	1.74712	4.08353	0.0598158
chr05	12300001	12400000	1.06852	1.81009	0.0440963	0.701058	1.19344	0.0263634	2.77306	5.41126	0.131291	1.81942	3.56779	0.0835236
chr05	12400001	12500000	1.06801	2.06158	0.100367	0.662715	1.33777	0.054345	2.82054	6.27566	0.14365	1.75018	4.07231	0.0746405
chr05	12500001	12600000	1.18348	1.95583	0.0546231	0.786306	1.45578	0.0369388	2.92714	5.68698	0.149136	1.94479	4.23299	0.0971698
chr05	12600001	12700000	1.06375	1.62786	0.071751	0.774698	1.37128	0.0562315	2.46747	4.97297	0.121164	1.79698	4.18914	0.0775066
chr05	12700001	12800000	1.44404	2.12845	0.0313103	0.714616	1.36139	0.0159553	3.56298	6.37983	0.155958	1.76322	4.08065	0.0822387
chr05	12800001	12900000	1.11133	1.70864	0.0443388	0.74502	1.31328	0.0267123	2.69032	5.26554	0.137672	1.80355	4.04715	0.0845605
chr05	12900001	13000000	1.19539	1.81531	0.0454237	0.709286	1.30972	0.0204514	3.38235	6.88686	0.162637	2.00692	4.96879	0.102531
chr05	13000001	13100000	1.08643	1.7038	0.088651	0.740293	1.29412	0.0693217	2.59945	5.56386	0.15051	1.77127	4.22601	0.095406
chr05	13100001	13200000	1.09792	1.87133	0.117014	0.846496	1.34916	0.0963039	1.9992	4.90881	0.136512	1.54138	3.53908	0.0960556
chr05	13200001	13300000	1.34603	2.09542	0.0299077	0.776092	1.37684	0.0195938	3.38177	7.23369	0.142904	1.94986	4.75304	0.0953062
chr05	13300001	13400000	1.2778	1.91597	0.0407899	0.79708	1.26316	0.0133858	3.19855	6.94286	0.144769	1.99523	4.57729	0.0914401
chr05	13400001	13500000	1.23626	1.93843	0.0477646	0.855108	1.43553	0.0167061	2.86512	7.15924	0.132821	1.98177	5.30189	0.0850931
chr05	13500001	13600000	2.49997	3.20814	0.0219086	0.905371	1.70691	-4.2738e-05	6.68835	10.9515	0.198545	2.4222	5.82681	0.133075
chr05	13600001	13700000	4.17056	3.35092	0.0804738	0.899909	1.24446	0.017356	9.15241	9.84633	0.280312	1.97488	3.65673	0.176063
chr05	13700001	13800000	1.0499	1.77418	0.0200977	0.957292	1.30296	0.032988	1.3698	4.14421	0.103753	1.24897	3.04351	0.119656
chr05	13800001	13900000	1.03004	1.4186	0.0900448	1.01198	1.16307	0.0723014	1.14851	3.26246	0.157404	1.12838	2.67482	0.15747
chr05	13900001	14000000	1.05469	1.64486	0.0268782	0.95454	1.27275	0.0342104	1.25767	3.69574	0.129566	1.13825	2.85966	0.143336
chr05	14000001	14100000	1.05186	1.50874	0.0694438	0.88448	1.06281	0.0547981	1.34079	3.83741	0.137253	1.12743	2.7032	0.118312
chr05	14100001	14200000	1.24236	1.70867	0.0986837	1.08214	1.33378	0.0707923	2.14672	4.24173	0.270203	1.86988	3.31108	0.255366
chr05	14200001	14300000	1.27868	1.83471	0.0926416	1.00336	1.14472	0.0830408	2.22533	4.38457	0.26556	1.74618	2.73565	0.24887
chr05	14300001	14400000	1.30191	1.41917	0.115996	1.43134	1.14992	0.128845	2.23266	4.1917	0.376213	2.45462	3.39645	0.404947
chr05	14400001	14500000	0.961652	1.51656	0.136716	1.01842	1.18934	0.115292	2.2799	4.28243	0.261114	2.41449	3.35843	0.27928
chr05	14500001	14600000	1.51348	1.6691	0.216204	0.912927	1.21691	0.195861	3.32805	4.85367	0.320687	2.00747	3.53873	0.257686
chr05	14600001	14700000	4.5628	2.1157	0.127857	0.663822	1.04703	0.103532	8.90919	6.46763	0.360627	1.29616	3.20075	0.091052
chr05	14700001	14800000	3.66312	2.29787	0.16664	0.685254	0.982712	0.110104	9.35931	8.20106	0.3056	1.75083	3.50728	0.087982
chr05	14800001	14900000	3.17719	2.10297	0.22408	0.837461	0.951444	0.109173	4.87009	6.75925	0.370122	1.28369	3.05807	0.153178
chr05	14900001	15000000	3.26674	2.2449	0.218568	0.877341	1.17608	0.0809714	5.7497	5.76531	0.379343	1.54418	3.02038	0.216532
chr05	15000001	15100000	2.24001	2.01088	0.19004	0.910017	1.05157	0.0671803	3.91404	5.6715	0.326504	1.5901	2.96587	0.190886
chr05	15100001	15200000	2.48577	2.49159	0.253935	0.95249	1.18305	0.128789	3.75249	6.10973	0.333138	1.43787	2.90101	0.222072
chr05	15200001	15300000	1.62558	1.89259	0.216971	1.03917	1.23295	0.136957	1.629	3.66485	0.379354	1.04136	2.38751	0.27689
chr05	15300001	15400000	0.784166	1.49161	0.297828	0.637187	0.991235	0.223578	0.889109	3.8693	0.256112	0.72246	2.57131	0.194675
chr05	15400001	15500000	1.94809	1.99507	0.205246	1.05716	1.29297	0.0969378	2.51621	4.45534	0.381795	1.36546	2.88743	0.256812
chr05	15500001	15600000	2.79459	2.05592	0.180516	1.0454	1.17371	0.0624145	4.75417	5.13076	0.365987	1.77844	2.92911	0.258365
chr05	15600001	15700000	2.39411	1.89791	0.209242	1.02697	1.09554	0.0971467	4.01511	4.96674	0.364393	1.7223	2.86696	0.2499
chr05	15700001	15800000	1.99016	1.87701	0.22481	0.945303	1.15626	0.127436	3.5552	5.04682	0.380239	1.68868	3.10891	0.284646
chr05	15800001	15900000	1.17863	1.68068	0.173424	0.896645	1.14579	0.149019	1.79217	3.57666	0.352353	1.3634	2.43835	0.283175
chr05	15900001	16000000	1.03182	1.46199	0.153249	0.890865	1.02105	0.155239	1.79453	4.1291	0.29973	1.54938	2.88375	0.251805
chr05	16000001	16100000	1.08497	1.32343	0.154147	0.986095	1.04857	0.13085	1.30479	3.29522	0.252771	1.18589	2.61085	0.215983
chr05	16100001	16200000	1.62279	1.45331	0.229547	0.775303	0.89043	0.187154	3.47861	4.89757	0.331683	1.66194	3.00069	0.23222
chr05	16200001	16300000	1.01367	1.32723	0.143006	0.931413	0.884817	0.0882056	2.64932	5.08181	0.26895	2.43433	3.38787	0.261612
chr05	16300001	16400000	0.895101	1.35633	0.126251	0.859285	0.982713	0.102994	1.42951	3.91442	0.222107	1.37231	2.83615	0.161692
chr05	16400001	16500000	1.07416	1.61111	0.105446	1.00796	0.988249	0.029575	1.32743	5.03576	0.17349	1.24563	3.08892	0.13892
chr05	16500001	16600000	1.10671	1.34909	0.16421	0.814996	0.926342	0.0970695	1.53365	4.74606	0.235016	1.1294	3.25884	0.0819672
chr05	16600001	16700000	1.20498	1.36305	0.15402	1.07595	0.984194	0.108062	2.11273	4.94394	0.285523	1.88649	3.56978	0.266386
chr05	16700001	16800000	0.833551	1.35379	0.127718	0.961416	0.967213	0.0973273	1.37536	4.92689	0.152824	1.58633	3.52002	0.220511
chr05	16800001	16900000	0.791492	1.31231	0.263501	0.646549	0.749555	0.108821	1.79654	6.46729	0.183477	1.46755	3.69395	0.0931035
chr05	16900001	17000000	1.09721	1.41871	0.218726	0.718989	0.733725	0.0837527	2.26537	7.30245	0.201231	1.48448	3.77667	0.0870032
chr05	17000001	17100000	2.9102	1.42482	0.192164	0.961455	0.862405	0.141212	6.33628	5.68198	0.382617	2.09334	3.43915	0.288525
chr05	17100001	17200000	2.99229	1.85126	0.180716	0.620993	0.850592	0.158152	7.2958	6.14102	0.402061	1.51411	2.8216	0.266675
chr05	17200001	17300000	2.12541	1.66693	0.27151	0.473886	0.816983	0.224612	8.70992	7.30063	0.374531	1.94199	3.57813	0.267972
chr05	17300001	17400000	1.12777	1.31727	0.216974	0.496467	0.846999	0.181565	3.96734	5.20866	0.389136	1.7465	3.34916	0.30163
chr05	17400001	17500000	1.82547	1.4442	0.404768	0.91973	0.978865	0.36904	5.29626	4.64004	0.347865	2.66842	3.14498	0.309141
chr05	17500001	17600000	1.7007	1.49515	0.210611	0.533497	0.713325	0.163267	6.847	7.12775	0.361023	2.14786	3.40059	0.28596
chr05	17600001	17700000	1.21409	1.29681	0.415319	0.625977	0.854189	0.354478	3.5119	4.91079	0.388596	1.81071	3.23468	0.313479
chr05	17700001	17800000	1.1792	1.65709	0.244785	0.781549	0.880258	0.197969	2.94464	6.03768	0.32096	1.95165	3.20726	0.281073
chr05	17800001	17900000	0.555136	1.70957	0.153708	0.74085	1.03474	0.13468	2.10718	6.08348	0.249648	2.81211	3.68211	0.334462
chr05	17900001	18000000	0.903983	2.68169	0.0991738	1.1666	1.54787	0.103925	3.46052	7.86002	0.240218	4.46585	4.5368	0.311472
chr05	18000001	18100000	1.53436	3.01083	0.0782161	0.945352	1.00928	0.0606601	3.53691	10.4525	0.249129	2.17917	3.50383	0.259327
chr05	18100001	18200000	1.07832	1.71558	0.0255066	0.904132	0.980823	0.0530012	1.30111	5.07407	0.115586	1.09093	2.90092	0.104115
chr05	18200001	18300000	1.01051	1.84711	0.0574926	0.865638	1.07452	0.114322	1.36221	4.67906	0.169267	1.16692	2.72196	0.115277
chr05	18300001	18400000	1.26281	2.09239	0.226625	0.878143	1.08757	0.213672	1.92722	6.18818	0.164794	1.34017	3.21645	0.0907293
chr05	18400001	18500000	1.04233	1.64758	0.120406	0.843578	0.998738	0.113393	1.58863	4.50078	0.291677	1.28571	2.72831	0.25622
chr05	18500001	18600000	1.27877	1.86919	0.181933	0.928484	1	0.114128	1.79472	5.41047	0.25641	1.3031	2.89456	0.263744
chr05	18600001	18700000	1.63263	2.22442	0.148127	0.883052	0.942689	0.0881598	2.25985	6.83918	0.24406	1.2223	2.89839	0.198815
chr05	18700001	18800000	0.967568	1.87825	0.152343	0.827688	0.978436	0.137347	1.98242	5.85227	0.255248	1.69583	3.04863	0.278039
chr05	18800001	18900000	1.05456	1.80346	0.112481	0.943709	0.903861	0.0912094	2.1446	6.78695	0.252742	1.91917	3.4015	0.283454
chr05	18900001	19000000	1.19221	1.93974	0.11246	0.836281	0.961259	0.0694731	2.09191	6.49104	0.234344	1.46738	3.21671	0.213864
chr05	19000001	19100000	0.914132	1.28307	0.0328818	0.912198	0.855967	0.0348114	1.31434	4.76971	0.154607	1.31155	3.18198	0.211749
chr05	19100001	19200000	0.810288	1.37064	0.0811309	0.910578	0.90586	0.0591066	1.49052	5.32485	0.156349	1.675	3.51921	0.228541
chr05	19200001	19300000	0.766449	1.28131	0.110398	1.0088	0.997248	0.114106	1.29179	4.48586	0.187295	1.70025	3.49135	0.298263
chr05	19300001	19400000	0.921118	1.43773	0.156135	1.24824	1.00259	0.193366	1.48522	4.1309	0.155698	2.01268	2.88064	0.272433
chr05	19400001	19500000	0.831399	1.37357	0.226271	1.08027	1.09685	0.232922	1.44043	3.84268	0.121443	1.87161	3.06852	0.219355
chr05	19500001	19600000	0.983264	1.29897	0.10472	1.15058	1.0757	0.136614	1.18263	3.59468	0.136203	1.38387	2.97683	0.234301
chr05	19600001	19700000	1.39828	1.60324	0.105938	1.09519	1.18131	0.0880592	1.64963	4.17167	0.175573	1.29205	3.07379	0.169763
chr05	19700001	19800000	1.47951	1.91311	0.228776	0.919625	0.996229	0.0569251	1.81915	5.49891	0.26864	1.13074	2.8635	0.174431
chr05	19800001	19900000	1.51695	1.49695	0.245851	0.817138	0.960439	0.206096	4.62418	5.03419	0.401905	2.49092	3.22993	0.363964
chr05	19900001	20000000	1.74684	1.53067	0.194109	0.754968	0.984404	0.147743	7.45592	6.12268	0.394732	3.22238	3.93761	0.355425
chr05	20000001	20100000	1.71579	1.66821	0.217036	0.642233	0.967411	0.162964	5.92775	5.48268	0.431265	2.2188	3.17946	0.374859
chr05	20100001	20200000	1.6323	1.55982	0.239503	0.655037	0.907216	0.175005	8.02145	6.37149	0.390141	3.21898	3.70576	0.35017
chr05	20200001	20300000	2.10997	1.60789	0.221007	0.796871	1.00089	0.163458	10.5918	6.38853	0.392469	4.00021	3.9768	0.360914
chr05	20300001	20400000	0.968616	1.67481	0.19942	1.01164	0.958065	0.126957	2.54476	6.54198	0.288647	2.65779	3.74229	0.337856
chr05	20400001	20500000	0.911366	2.20255	0.0636939	1.26672	1.39743	0.0551629	1.83972	6.30083	0.169824	2.55706	3.99762	0.246047
chr05	20500001	20600000	1.49995	1.64355	0.240352	0.846617	1.03902	0.187093	4.39305	5.94175	0.369994	2.47957	3.75625	0.314066
chr05	20600001	20700000	2.02199	1.32226	0.17001	0.997496	0.981122	0.158526	8.41149	5.25866	0.41835	4.1496	3.90194	0.401329
chr05	20700001	20800000	2.46677	1.62889	0.289546	0.598051	1.04108	0.262493	9.14808	5.73956	0.41299	2.21789	3.66836	0.334697
chr05	20800001	20900000	1.79925	1.57361	0.201623	0.629559	0.949054	0.208189	7.55369	6.42397	0.354395	2.64305	3.87433	0.292916
chr05	20900001	21000000	1.96564	1.45048	0.234223	0.768312	0.864762	0.169636	8.7044	7.22897	0.363408	3.4023	4.30984	0.323379
chr05	21000001	21100000	0.812702	1.27321	0.0836803	1.0246	0.854443	0.101172	1.99625	5.83942	0.272368	2.51675	3.91879	0.343468
chr05	21100001	21200000	0.764949	1.15559	0.104946	1.08986	0.807996	0.14381	1.47302	5.21077	0.208741	2.09868	3.64342	0.329234
chr05	21200001	21300000	1.32329	1.23422	0.129347	0.866955	0.665472	0.0734173	2.20312	6.38372	0.20276	1.44338	3.44201	0.217401
chr05	21300001	21400000	3.6051	2.49002	0.18447	0.939549	0.814243	0.017034	4.892	10.8203	0.199329	1.27494	3.53828	0.0752082
chr05	21400001	21500000	1.28067	1.40926	0.255457	0.938325	0.847548	0.138924	2.16035	5.49743	0.219505	1.58285	3.30623	0.245896
chr05	21500001	21600000	2.19007	1.314	0.178828	0.979678	0.874743	0.101261	5.54042	5.21221	0.385711	2.47837	3.46982	0.334159
chr05	21600001	21700000	2.57366	1.35439	0.203182	1.36822	0.948627	0.164548	6.43293	5.13725	0.397873	3.4199	3.59817	0.373196
chr05	21700001	21800000	1.28057	1.25841	0.1583	0.813903	0.803955	0.113941	2.81926	4.66824	0.344466	1.79186	2.98237	0.276019
chr05	21800001	21900000	1.47718	1.37729	0.112766	0.85383	0.84603	0.0880906	3.4116	5.01921	0.341649	1.97196	3.08315	0.2825
chr05	21900001	22000000	1.53012	1.28255	0.199877	1.00154	0.854651	0.161717	2.48412	4.49933	0.372002	1.62598	2.99821	0.331088
chr05	22000001	22100000	1.52437	1.22735	0.162615	1.01286	0.857143	0.143006	3.0313	4.54986	0.404746	2.01413	3.17748	0.372474
chr05	22100001	22200000	1.46255	1.25702	0.130597	0.92349	0.837711	0.0658309	2.38673	4.71544	0.314312	1.50704	3.1425	0.257221
chr05	22200001	22300000	1.16537	1.18495	0.147775	0.923925	0.861948	0.0386153	1.51789	4.24624	0.218372	1.2034	3.08878	0.186855
chr05	22300001	22400000	1.04309	1.12137	0.191575	0.819001	0.757859	0.151426	2.41848	4.52471	0.335153	1.89892	3.05796	0.305526
chr05	22400001	22500000	1.53897	1.28419	0.152641	0.795705	0.786993	0.138589	3.80335	5.14459	0.378024	1.96647	3.15277	0.311301
chr05	22500001	22600000	1.70174	1.38588	0.0534166	0.887245	0.881462	0.0745341	3.93183	5.86043	0.337096	2.04995	3.72742	0.280179
chr05	22600001	22700000	2.73273	1.61148	0.148618	1.25269	0.980743	0.1074	5.68426	5.69684	0.387002	2.60567	3.46708	0.344674
chr05	22700001	22800000	2.35499	1.41402	0.234125	1.11893	0.902236	0.179563	6.31013	5.70334	0.41232	2.99814	3.63911	0.379665
chr05	22800001	22900000	2.1004	1.48794	0.15145	1.24685	1.00579	0.117172	4.23304	5.04669	0.375996	2.51284	3.41136	0.342826
chr05	22900001	23000000	1.51862	1.38828	0.169807	1.03501	0.925519	0.139934	3.77753	5.18864	0.40084	2.57455	3.4591	0.380331
chr05	23000001	23100000	2.64909	1.50264	0.210806	1.2726	0.964407	0.157329	7.86445	6.13732	0.404853	3.77802	3.93898	0.38344
chr05	23100001	23200000	4.70811	1.51755	0.219904	1.68708	0.952357	0.154549	6.83752	5.65224	0.405946	2.45013	3.54713	0.338404
chr05	23200001	23300000	4.33174	1.43266	0.180979	0.959165	0.821032	0.110721	6.89884	5.65067	0.424298	1.52759	3.2383	0.276786
chr05	23300001	23400000	3.61444	1.41225	0.154377	0.63842	0.683132	0.125214	7.77299	6.46823	0.391439	1.37295	3.1288	0.220124
chr05	23400001	23500000	1.65601	1.44764	0.12851	0.701954	0.855677	0.151622	3.27135	5.04428	0.329568	1.38667	2.98161	0.219616
chr05	23500001	23600000	1.01565	1.44675	0.153505	0.835138	0.97385	0.217862	1.4215	4.53516	0.150852	1.16885	3.05275	0.155732
chr05	23600001	23700000	3.55191	4.71279	0.0502468	0.364675	0.882261	0.307616	11.2164	16.4654	0.235937	1.15159	3.08242	0.0675901
chr05	23700001	23800000	1.75692	2.39337	0.180841	0.601814	0.869634	0.172448	3.21348	8.82277	0.303331	1.10074	3.20576	0.16591
chr05	23800001	23900000	2.61202	1.64145	0.244079	0.520402	0.808097	0.210544	7.26702	6.3528	0.350045	1.44784	3.12753	0.188151
chr05	23900001	24000000	1.56536	1.38003	0.190902	0.58615	0.820922	0.204937	4.52223	5.59613	0.359305	1.69335	3.3289	0.253068
chr05	24000001	24100000	1.27163	1.30866	0.208526	0.944839	0.695521	0.0939154	2.38332	7.45672	0.119186	1.77085	3.96308	0.187501
chr05	24100001	24200000	3.38583	1.26217	0.263418	1.78902	0.95411	0.191867	5.49745	4.65911	0.335879	2.90478	3.52194	0.285514
chr05	24200001	24300000	1.83586	1.12454	0.274225	0.929258	0.766667	0.251128	6.11324	6.47417	0.338455	3.09435	4.41384	0.289228
chr05	24300001	24400000	3.50095	1.22074	0.145007	1.23342	0.733046	0.11955	6.50109	5.66427	0.376998	2.2904	3.40136	0.291952
chr05	24400001	24500000	2.46271	1.27683	0.193854	1.11549	0.771617	0.155171	4.40972	5.05521	0.393953	1.99739	3.05498	0.317944
chr05	24500001	24600000	2.19855	1.4104	0.226118	0.715186	0.849533	0.190418	5.9072	5.82467	0.391786	1.92161	3.50841	0.286139
chr05	24600001	24700000	2.33131	1.41752	0.129437	0.694451	0.892398	0.144041	7.47135	6.14031	0.358269	2.22556	3.86563	0.26149
chr05	24700001	24800000	2.4077	1.15163	0.20526	0.691543	0.711576	0.184913	7.46891	5.67732	0.39181	2.14523	3.50794	0.295698
chr05	24800001	24900000	1.57288	1.28415	0.258718	0.740995	0.769365	0.202238	3.93199	5.65814	0.377023	1.85239	3.38993	0.290703
chr05	24900001	25000000	1.94198	1.34277	0.358651	0.729408	0.833008	0.310457	6.36061	4.89057	0.34012	2.38904	3.03394	0.263494
chr05	25000001	25100000	2.10931	1.2405	0.238684	0.56355	0.710564	0.217403	7.65393	6.08598	0.383542	2.04492	3.48608	0.286862
chr05	25100001	25200000	1.50871	1.3272	0.254464	0.576838	0.798769	0.198726	5.68654	6.55828	0.350124	2.17418	3.94708	0.266598
chr05	25200001	25300000	2.46514	1.28702	0.133775	0.575106	0.754224	0.126369	11.151	7.07733	0.370272	2.60148	4.14747	0.293079
chr05	25300001	25400000	1.56289	1.23976	0.276783	0.59193	0.748027	0.221133	5.63761	5.62772	0.374829	2.13519	3.39558	0.296555
chr05	25400001	25500000	2.50345	1.35258	0.20975	0.592492	0.799047	0.159384	8.13291	5.81378	0.437944	1.92482	3.43454	0.324568
chr05	25500001	25600000	1.79636	1.26644	0.250145	0.640117	0.934275	0.188733	5.45177	5.28476	0.410196	1.94269	3.89865	0.292941
chr05	25600001	25700000	1.8802	1.22727	0.187647	0.720775	0.824961	0.164668	5.77461	5.68028	0.397093	2.2137	3.81823	0.317634
chr05	25700001	25800000	3.0578	1.32597	0.175872	0.63279	0.802163	0.15682	14.4208	7.23449	0.348746	2.98428	4.37659	0.270843
chr05	25800001	25900000	1.34741	1.43719	0.298785	0.879199	1.02396	0.255395	2.74981	4.46093	0.394773	1.79428	3.17829	0.320099
chr05	25900001	26000000	1.74117	1.38914	0.246186	0.914433	0.938577	0.209695	4.35214	5.60532	0.400253	2.28567	3.78727	0.354059
chr05	26000001	26100000	1.82857	1.19188	0.306007	0.648451	0.779536	0.245771	6.52561	5.81331	0.399492	2.31412	3.80215	0.327243
chr05	26100001	26200000	2.06586	1.28674	0.304789	1.13042	0.975731	0.275449	5.76837	4.35271	0.4039	3.1564	3.30064	0.376266
chr05	26200001	26300000	2.17281	1.26764	0.271754	0.769491	0.846696	0.223211	7.93954	5.94566	0.371171	2.81175	3.97129	0.31929
chr05	26300001	26400000	1.12656	1.30798	0.30644	0.697089	0.881726	0.277038	2.74517	4.37123	0.32143	1.69865	2.9467	0.276097
chr05	26400001	26500000	1.4309	1.31381	0.126069	0.730801	0.852682	0.116847	5.85065	7.07636	0.273472	2.98809	4.59267	0.229825
chr05	26500001	26600000	3.03684	1.33139	0.180605	0.710776	0.823827	0.156032	16.8905	7.52625	0.307265	3.95324	4.65704	0.254141
chr05	26600001	26700000	1.9451	1.32674	0.265699	0.855464	0.813202	0.223827	5.80491	5.70183	0.40442	2.55302	3.49484	0.356607
chr05	26700001	26800000	3.37803	1.39309	0.129941	1.55816	1.03861	0.110023	16.456	7.5923	0.341423	7.59054	5.6604	0.338196
chr05	26800001	26900000	2.97365	1.56004	0.212399	0.950176	1.03836	0.155616	12.5864	7.34486	0.365529	4.02175	4.88875	0.328515
chr05	26900001	27000000	1.18251	1.43915	0.19962	0.793948	0.989376	0.127241	2.34997	4.79845	0.318885	1.5778	3.2988	0.250042
chr05	27000001	27100000	1.73662	2.04703	0.28814	0.8214	1.05007	0.202617	3.45874	6.315	0.312958	1.63595	3.23942	0.224853
chr05	27100001	27200000	2.86381	2.24048	0.204693	0.964047	1.22123	0.162894	6.62341	6.4494	0.31703	2.22964	3.51542	0.230887
chr05	27200001	27300000	1.92742	1.92257	0.202015	0.819938	1.16488	0.171095	4.70662	6.96128	0.306522	2.00223	4.21783	0.221839
chr05	27300001	27400000	2.0212	1.72524	0.148793	0.875584	1.1999	0.122069	5.4385	5.99851	0.364137	2.35596	4.17193	0.301278
chr05	27400001	27500000	1.6381	1.42348	0.308181	1.03986	1.16838	0.251474	4.51963	4.52243	0.403076	2.86904	3.71197	0.375404
chr05	27500001	27600000	2.27576	1.75834	0.138933	1.07757	1.42272	0.108163	6.33882	6.55121	0.317732	3.00144	5.30074	0.269258
chr05	27600001	27700000	2.09948	1.68795	0.144388	1.27835	1.34067	0.127284	9.69675	6.92169	0.314346	5.90425	5.49761	0.309408
chr05	27700001	27800000	2.32394	1.62421	0.234541	1.11005	1.06634	0.16326	6.57333	6.15474	0.332213	3.13981	4.04077	0.295024
chr05	27800001	27900000	2.34471	1.47659	0.166867	1.32459	1.05597	0.0858623	4.16837	5.05451	0.357326	2.35481	3.61469	0.307568
chr05	27900001	28000000	1.14734	1.29716	0.165809	1.06522	1.10736	0.128417	2.21658	4.11511	0.29503	2.05793	3.51299	0.303097
chr05	28000001	28100000	1.18289	1.31396	0.166052	0.967282	1.03693	0.147844	3.4733	5.40528	0.290745	2.84021	4.26563	0.283653
chr05	28100001	28200000	1.34518	1.47183	0.276023	0.700139	0.894801	0.220264	7.46016	6.11871	0.371713	3.88286	3.71988	0.351431
chr05	28200001	28300000	1.14584	1.42033	0.274327	0.887137	1.05977	0.153588	3.3582	5.80879	0.316751	2.6	4.33419	0.293891
chr05	28300001	28400000	1.06327	1.17219	0.267571	0.88504	0.877326	0.249757	2.73041	4.72099	0.317852	2.27273	3.53343	0.313165
chr05	28400001	28500000	1.31833	1.22474	0.195731	1.11104	0.9982	0.140115	2.13822	4.51739	0.29233	1.80201	3.68182	0.272705
chr05	28500001	28600000	1.37016	1.3291	0.13187	1.00293	0.921843	0.0708731	2.44634	5.0791	0.252392	1.79068	3.52277	0.218002
chr05	28600001	28700000	1.5726	1.56157	0.160839	0.744034	0.84735	0.148546	5.64348	7.4034	0.252342	2.67006	4.01728	0.216588
chr05	28700001	28800000	5.3904	1.53368	0.165178	1.20098	1.00886	0.0502409	15.028	6.68394	0.33415	3.34824	4.39673	0.273619
chr05	28800001	28900000	3.90762	1.44928	0.153833	1.38955	0.948509	0.0869424	8.63118	6.14079	0.373792	3.06924	4.01897	0.338145
chr05	28900001	29000000	1.53896	1.26432	0.159369	1.19892	0.947853	0.125862	3.13036	4.9599	0.338207	2.4387	3.7184	0.319168
chr05	29000001	29100000	2.31331	1.61268	0.168116	1.08512	1.0102	0.120705	5.9284	6.29991	0.347989	2.78087	3.94632	0.305189
chr05	29100001	29200000	1.35739	1.36677	0.131442	0.902226	0.968351	0.142365	2.78678	5.00784	0.322076	1.85232	3.54803	0.278572
chr05	29200001	29300000	1.35523	1.21625	0.099191	1.17052	0.933945	0.100646	3.93202	5.73238	0.345813	3.3961	4.40183	0.346862
chr05	29300001	29400000	1.09091	1.26562	0.176291	1.00899	1.06103	0.166314	1.81448	3.91343	0.347934	1.67822	3.28082	0.344365
chr05	29400001	29500000	1.99604	1.53086	0.0768355	1.10938	1.02692	0.0611958	4.58029	6.02263	0.347522	2.54568	4.04003	0.308652
chr05	29500001	29600000	1.37371	2.4881	0.143356	0.580717	0.863127	0.0735349	4.95952	12.3946	0.215615	2.09657	4.29971	0.153675
chr05	29600001	29700000	1.16669	3.61556	0.0960112	0.262532	0.696788	0.148091	6.63626	16.8089	0.175319	1.49331	3.2394	0.0828432
chr05	29700001	29800000	1.19053	2.25806	0.176093	0.672708	1.02544	0.16106	2.29546	6.02377	0.141266	1.29704	2.73554	0.0796942
chr05	29800001	29900000	1.33973	2.46848	0.251735	0.81393	1.28004	0.211642	2.1769	5.75809	0.163882	1.32254	2.98587	0.104963
chr06	1	100000	1.34284	2.26488	0.270819	1.08131	1.53895	0.260885	1.39429	3.91582	0.120163	1.12274	2.66075	0.0945262
chr06	100001	200000	0.758428	2.22488	0.229004	0.557063	1.35738	0.312513	1.3875	5.60896	0.0858804	1.01911	3.42197	0.0480417
chr06	200001	300000	0.775363	2.10936	0.199349	0.583567	1.40795	0.318349	1.8148	7.07169	0.0542599	1.36589	4.72019	0.0335846
chr06	300001	400000	1.05177	1.63659	0.126672	0.902568	1.18398	0.242496	1.60734	4.91961	0.0877887	1.37933	3.55905	0.0670735
chr06	400001	500000	0.74537	1.59286	0.180378	0.651028	0.971796	0.385967	1.41303	5.24574	0.102045	1.23419	3.2004	0.0585135
chr06	500001	600000	0.534531	0.927785	0.225721	0.670022	1.08496	0.259097	1.06627	3.1779	0.075672	1.33654	3.71627	0.0737256
chr06	600001	700000	0.379453	0.561908	0.162646	0.664956	1.0128	0.241754	1.00498	2.59472	0.0889821	1.76113	4.67683	0.10778
chr06	700001	800000	0.470301	0.977903	0.161264	0.72266	1.4045	0.163152	1.19452	2.88067	0.143055	1.83549	4.13733	0.14063
chr06	800001	900000	1.073	1.61983	0.148572	0.879926	1.17115	0.10458	1.25449	3.79988	0.114309	1.02876	2.74733	0.0519487
chr06	900001	1000000	1.71246	2.65338	0.111616	1.43337	1.44772	0.0874001	1.28023	3.87267	0.109986	1.07158	2.11298	0.0314369
chr06	1000001	1100000	1.34192	2.15594	0.0866154	1.39908	1.31386	0.0962045	1.05028	3.61087	0.132416	1.09501	2.20052	0.0743723
chr06	1100001	1200000	1.10761	1.78161	0.0789874	1.16135	1.26105	0.148601	0.998534	3.49225	0.11461	1.04698	2.47188	0.0639898
chr06	1200001	1300000	0.930558	1.50581	0.164882	0.921749	1.2405	0.133072	0.871452	2.67974	0.145321	0.863202	2.2076	0.0761079
chr06	1300001	1400000	0.857132	1.59649	0.199726	0.781304	1.22973	0.217213	1.20617	3.11404	0.0990598	1.09946	2.39865	0.0482802
chr06	1400001	1500000	0.839916	1.57619	0.0804017	0.801381	1.12486	0.0980319	1.04361	3.59774	0.106295	0.995727	2.56756	0.0403395
chr06	1500001	1600000	0.81361	1.58914	0.0764648	0.879649	1.29469	0.0555846	1.09821	3.57314	0.0696991	1.18735	2.91108	0.0531142
chr06	1600001	1700000	0.737498	1.21118	0.188055	0.727576	0.961452	0.0787125	1.39479	4.20327	0.128998	1.37602	3.33662	0.129884
chr06	1700001	1800000	0.89748	1.27453	0.0778673	0.834275	1.09477	0.0466211	1.68896	4.74856	0.150669	1.57002	4.07879	0.0989046
chr06	1800001	1900000	0.877368	1.30478	0.0916755	0.918723	1.16731	0.0884365	1.19937	4.12777	0.0881963	1.25591	3.69285	0.0939078
chr06	1900001	2000000	1.01433	1.25815	0.0692301	0.981273	0.976744	0.0961772	1.39281	4.70485	0.0727833	1.34742	3.65253	0.0579289
chr06	2000001	2100000	0.740207	1.21452	0.219731	0.709929	1.01798	0.1557	1.50906	6.11716	0.112371	1.44733	5.12725	0.0749925
chr06	2100001	2200000	0.977961	1.13131	0.0788842	0.478447	0.905189	0.314006	2.81763	5.18975	0.264343	1.37847	4.15247	0.058956
chr06	2200001	2300000	0.883744	1.31546	0.0522542	0.580114	0.789671	0.268557	2.76529	7.80424	0.161954	1.81521	4.68488	0.0635781
chr06	2300001	2400000	0.467812	1.10931	0.282195	0.465719	0.753783	0.455085	1.56521	5.17679	0.114067	1.5582	3.51765	0.0388233
chr06	2400001	2500000	0.496027	1.09842	0.337305	0.642893	1.0273	0.437526	1.52862	5.40617	0.116541	1.98122	5.05616	0.0435136
chr06	2500001	2600000	0.420675	1.15179	0.327797	0.483556	1.0378	0.45812	1.18505	4.33562	0.118067	1.36218	3.90653	0.0587596
chr06	2600001	2700000	0.476983	1.28178	0.268648	0.626443	1.21004	0.343987	1.1296	3.75	0.0800496	1.48355	3.5401	0.0684705
chr06	2700001	2800000	0.596522	1.45007	0.379764	0.72275	1.25812	0.443924	1.42581	4.38003	0.0870573	1.72752	3.80024	0.0486604
chr06	2800001	2900000	0.543004	1.41054	0.354276	0.564628	1.21869	0.431368	1.4051	4.58877	0.100085	1.46106	3.96465	0.0625324
chr06	2900001	3000000	0.721185	1.48626	0.320166	1.01722	1.43756	0.435294	1.84668	6.44505	0.0664563	2.60472	6.23384	0.111252
chr06	3000001	3100000	0.819792	1.51647	0.318407	1.13979	1.42703	0.457734	1.2957	3.78134	0.0826014	1.80146	3.55833	0.0674406
chr06	3100001	3200000	1.00719	1.36612	0.110113	1.17248	1.20579	0.167056	1.33575	4.80206	0.0567587	1.55496	4.23848	0.0750289
chr06	3200001	3300000	0.954959	1.44674	0.12878	1.58365	1.43533	0.13068	1.30233	3.938	0.0430231	2.15971	3.90694	0.086524
chr06	3300001	3400000	0.804993	1.59125	0.231171	1.15885	1.55866	0.171471	1.18028	3.5583	0.0414451	1.69909	3.48541	0.160722
chr06	3400001	3500000	0.484719	1.17726	0.385625	0.622563	1.07099	0.224569	1.00773	3.39799	0.149196	1.29431	3.09128	0.275
chr06	3500001	3600000	0.705177	1.22784	0.302206	0.873594	1.15255	0.192391	1.2477	4.04666	0.155818	1.54568	3.79854	0.267693
chr06	3600001	3700000	0.406147	1.15411	0.203319	0.587369	1.09983	0.0625206	1.54969	4.75411	0.0486685	2.24117	4.53053	0.107521
chr06	3700001	3800000	0.455682	1.143	0.0812463	0.672963	1.14971	0.0280318	1.82192	3.78988	0.0488649	2.69065	3.81213	0.0835944
chr06	3800001	3900000	0.375282	1.00746	0.132054	0.555353	1.00746	0.0919346	2.09567	4.79851	0.0691641	3.10123	4.79851	0.10949
chr06	3900001	4000000	0.352667	1.31628	0.161817	1.06423	1.48861	0.0415505	1.81669	6.37248	0.0466708	5.48218	7.20683	0.151047
chr06	4000001	4100000	0.603849	1.60928	0.100523	0.870862	1.55659	0.270709	1.63131	6.87137	0.0895193	2.35264	6.6464	0.109339
chr06	4100001	4200000	0.723779	1.33115	0.107855	0.754352	1.22735	0.247794	1.27609	4.41394	0.135189	1.33	4.06974	0.161537
chr06	4200001	4300000	0.799611	1.43162	0.207771	1.06675	1.32932	0.237252	1.39901	3.6064	0.174522	1.86641	3.34869	0.273894
chr06	4300001	4400000	1.09094	1.27687	0.379923	1.02005	1.22694	0.368078	2.24034	2.60139	0.313338	2.09477	2.49967	0.303889
chr06	4400001	4500000	0.684739	1.15385	0.197613	0.911781	1.38587	0.228885	1.33429	3.88365	0.160634	1.7767	4.6646	0.203656
chr06	4500001	4600000	0.577818	1.46429	0.209225	0.542177	1.25092	0.340504	1.18411	4.11268	0.150212	1.11107	3.51341	0.144496
chr06	4600001	4700000	0.919404	1.53363	0.239594	0.682052	1.19902	0.286101	1.80952	4.97046	0.263364	1.34238	3.886	0.167058
chr06	4700001	4800000	0.948766	1.43269	0.10003	1.03653	1.2227	0.183537	1.31088	4.45263	0.169863	1.43214	3.8	0.116391
chr06	4800001	4900000	1.02651	1.1242	0.11223	1.19851	1.0413	0.0846872	1.22674	4.24522	0.176044	1.43229	3.93215	0.126118
chr06	4900001	5000000	0.868402	0.98749	0.153016	1.15549	0.949479	0.114096	1.23989	4.17264	0.151187	1.64979	4.01203	0.152991
chr06	5000001	5100000	0.510546	0.732586	0.280574	2.07588	1.10409	0.118023	1.04125	3.9575	0.132503	4.23373	5.96441	0.116157
chr06	5100001	5200000	0.779501	1.54839	0.20266	1.81203	1.56205	0.0949502	1.52524	5.54511	0.0810828	3.54558	5.59404	0.0756576
chr06	5200001	5300000	0.901791	2.00412	0.126338	1.47637	1.27308	0.011241	2.16356	9.15464	0.118267	3.54208	5.81532	0.144667
chr06	5300001	5400000	7.87232	8.87255	0.066432	1.12753	1.03134	0.0144656	20.9457	39.7157	0.180636	3	4.61652	0.121908
chr06	5400001	5500000	3.51012	5.42925	0.0537104	0.708042	0.797644	0.030327	15.3991	34.7972	0.182306	3.10621	5.11227	0.125431
chr06	5500001	5600000	1.90719	4.98625	0.0402792	0.468181	0.768538	0.042149	8.41011	27.0653	0.161954	2.06453	4.17161	0.0890862
chr06	5600001	5700000	1.33071	1.62734	0.206528	1.10633	1.32091	0.206295	1.96251	3.78578	0.29115	1.63159	3.07292	0.259313
chr06	5700001	5800000	1.42949	1.8336	0.0921879	1.03512	1.32053	0.0793315	2.75506	6.08838	0.309073	1.995	4.38475	0.274021
chr06	5800001	5900000	1.18443	1.7774	0.0491328	1.01284	1.48586	0.0615122	1.7765	5.37348	0.169151	1.51913	4.49208	0.150564
chr06	5900001	6000000	1.08791	1.58876	-0.0211793	0.842783	1.15236	0.027039	2.03582	5.34024	0.0759495	1.5771	3.87339	0.0667982
chr06	6000001	6100000	1.08908	1.47044	0.0637767	0.931388	1.21679	0.0792718	1.28727	4.19827	0.199396	1.10088	3.47406	0.127714
chr06	6100001	6200000	1.20806	1.45704	0.126126	1.08133	1.27136	0.106276	1.20445	3.32216	0.278877	1.0781	2.8988	0.202866
chr06	6200001	6300000	1.35368	1.24959	0.116273	1.78453	1.2557	0.163888	1.96446	4.16478	0.231526	2.5897	4.18512	0.287556
chr06	6300001	6400000	1.25209	1.23351	0.0886701	1.69132	1.28108	0.126476	1.79832	3.702	0.225122	2.42916	3.84475	0.287277
chr06	6400001	6500000	1.0066	1.15819	0.0287724	1.09328	1.38618	0.0229804	1.65691	4.16259	0.0948726	1.7996	4.98197	0.104746
chr06	6500001	6600000	1.35664	1.59626	0.113413	1.30844	1.44622	0.0530991	1.77023	4.59037	0.143177	1.70734	4.15891	0.125582
chr06	6600001	6700000	1.38372	1.93435	0.100691	1.69861	1.63263	0.0652753	1.73538	5.29848	0.149563	2.1303	4.47204	0.13163
chr06	6700001	6800000	1.32801	1.9564	0.190838	1.43049	1.53976	0.150231	1.42328	4.92526	0.16787	1.53311	3.87636	0.211939
chr06	6800001	6900000	1.31268	1.88528	0.123327	1.37527	1.438	0.158812	1.46333	4.90675	0.178038	1.5331	3.74263	0.226895
chr06	6900001	7000000	1.12548	1.72552	0.133905	1.4684	1.59319	0.114804	1.27965	4.58636	0.167041	1.66954	4.23464	0.219159
chr06	7000001	7100000	1.26875	1.76168	0.152453	1.77849	1.53871	0.0912982	1.36946	4.17887	0.178409	1.91966	3.64998	0.145838
chr06	7100001	7200000	1.00112	1.55434	0.197523	2.1819	1.31463	0.142911	1.37966	4.5	0.151198	3.00689	3.80601	0.295436
chr06	7200001	7300000	0.904063	1.61702	0.304948	1.60886	1.35111	0.171952	1.2729	3.92408	0.222078	2.26524	3.27879	0.30214
chr06	7300001	7400000	0.974527	1.65619	0.297575	1.3673	1.18487	0.245651	1.21488	3.6451	0.170897	1.70453	2.60778	0.269899
chr06	7400001	7500000	0.666676	1.76955	0.309524	1.39029	1.61001	0.116768	1.2714	4.03136	0.223508	2.65137	3.66791	0.342019
chr06	7500001	7600000	0.854496	1.40095	0.257971	1.28933	1.44825	0.173912	1.15381	4.15986	0.09917	1.74096	4.30031	0.215435
chr06	7600001	7700000	1.01739	1.42955	0.0815294	1.64615	1.45116	0.146425	1.18062	5.04696	0.0908927	1.91025	5.12326	0.185443
chr06	7700001	7800000	0.852795	1.68223	0.110309	1.08833	1.42139	0.0318532	1.49511	6.32928	0.0909027	1.90805	5.34792	0.124744
chr06	7800001	7900000	1.10253	1.55058	0.139901	0.996602	1.16338	0.138741	1.28369	4.34131	0.131175	1.16036	3.25724	0.149747
chr06	7900001	8000000	2.02044	1.50779	0.202267	1.14957	1.19138	0.126483	3.76927	5.73754	0.243875	2.14461	4.53354	0.199123
chr06	8000001	8100000	1.71922	1.23335	0.280647	1.39386	1.11772	0.214798	2.95878	3.54747	0.319277	2.39884	3.2149	0.300946
chr06	8100001	8200000	2.52827	1.18495	0.172012	1.37567	0.977382	0.0826985	3.93456	5.09335	0.32051	2.14086	4.20115	0.263151
chr06	8200001	8300000	1.77522	1.23436	0.190976	1.17418	1.02965	0.119082	2.59549	4.7393	0.304336	1.71674	3.95332	0.246623
chr06	8300001	8400000	2.20631	1.17695	0.146859	1.24977	0.974716	0.0556426	3.54637	5.45483	0.315459	2.00886	4.51754	0.252444
chr06	8400001	8500000	1.13191	1.21319	0.102769	1.11465	1.15214	0.101186	1.32809	4.34689	0.246552	1.30783	4.12815	0.294696
chr06	8500001	8600000	1.26814	1.32328	0.182891	1.06145	1.23114	0.120564	1.35235	3.49948	0.342619	1.13193	3.2558	0.238357
chr06	8600001	8700000	1.34497	1.25108	0.177031	0.94641	1.10711	0.111926	1.28249	3.27262	0.2933	0.902445	2.89601	0.173679
chr06	8700001	8800000	1.45466	1.27698	0.10083	0.961229	1.123	0.0492981	1.8821	4.50441	0.275439	1.24368	3.96126	0.178708
chr06	8800001	8900000	1.18931	1.25438	0.260234	0.911707	1.13878	0.206628	1.49449	3.00756	0.285646	1.14565	2.73039	0.201674
chr06	8900001	9000000	1.85345	1.50807	0.116313	1.02133	1.29044	0.119503	2.11858	3.77188	0.222325	1.16743	3.22755	0.083453
chr06	9000001	9100000	1.32957	1.21116	0.22767	1.00176	1.08902	0.234337	1.9753	3.61506	0.213499	1.48828	3.25047	0.229793
chr06	9100001	9200000	0.96714	1.63271	0.107145	1.04936	1.44493	0.118642	1.22204	3.91795	0.123412	1.32594	3.46735	0.13628
chr06	9200001	9300000	0.810492	1.18538	0.134506	0.999356	1.39369	0.108791	0.931708	2.87159	0.0917321	1.14882	3.37621	0.102272
chr06	9300001	9400000	0.870009	1.47712	0.187062	0.906265	1.3895	0.124613	1.2959	4.73493	0.149818	1.3499	4.45407	0.123341
chr06	9400001	9500000	1.0847	1.989	0.112265	1.18304	1.88166	0.0462434	1.1735	4.89897	0.128001	1.27989	4.63459	0.137791
chr06	9500001	9600000	0.853248	1.43023	0.16973	0.94339	1.3488	0.0825473	1.02092	3.52773	0.166147	1.12877	3.32687	0.1055
chr06	9600001	9700000	1.64687	1.90097	0.132402	1.48065	1.68293	0.0810804	2.25828	6.38198	0.206737	2.03035	5.64997	0.176157
chr06	9700001	9800000	1.16875	1.53004	0.239052	1.11666	1.30684	0.191422	1.39386	4.31449	0.247876	1.33175	3.68511	0.185207
chr06	9800001	9900000	1.63406	1.78773	0.165707	1.16113	1.48136	0.0738255	1.75656	4.595	0.295746	1.24817	3.80753	0.198301
chr06	9900001	10000000	1.86386	2.10714	0.130455	1.23435	1.64142	0.0472278	2.0479	5.15013	0.247717	1.35623	4.01185	0.200484
chr06	10000001	10100000	1.97108	1.99831	0.143947	1.10266	1.29423	0.0495816	2.147	5.38826	0.294413	1.20107	3.48977	0.203895
chr06	10100001	10200000	1.33955	2.23498	0.131599	1.18209	1.37402	0.137044	1.4247	4.71527	0.224496	1.25723	2.89885	0.228351
chr06	10200001	10300000	1.56399	1.99132	0.195487	1.05204	1.43843	0.0830859	1.7147	3.79558	0.290428	1.15342	2.74173	0.165149
chr06	10300001	10400000	2.21607	2.82337	0.164049	1.22511	1.58647	0.0772588	2.08903	4.96343	0.254889	1.15488	2.78897	0.175167
chr06	10400001	10500000	2.96041	3.26901	0.184954	1.2751	1.58582	0.0701223	2.64328	5.53275	0.33383	1.13851	2.68397	0.187536
chr06	10500001	10600000	1.72768	2.15132	0.200574	1.11432	1.41473	0.0849525	1.56498	3.76804	0.335366	1.00938	2.47791	0.21453
chr06	10600001	10700000	1.3452	1.74088	0.18112	0.99979	1.27445	0.114424	1.28807	3.4648	0.287753	0.957325	2.53648	0.200586
chr06	10700001	10800000	1.63295	3.09643	0.0701246	1.13616	1.72968	0.019447	1.69534	7.74018	0.160701	1.17956	4.32369	0.123685
chr06	10800001	10900000	1.61679	2.27504	0.156833	1.16677	1.67187	0.0863813	1.608	4.23684	0.195317	1.16043	3.11354	0.114533
chr06	10900001	11000000	1.29617	1.88307	0.12099	1.01854	1.33782	0.0731711	1.56897	5.65145	0.159858	1.23291	4.01503	0.16696
chr06	11000001	11100000	1.56213	2.30147	0.0311093	1.76546	1.64109	0.0836642	1.83795	5.24599	0.199172	2.07718	3.74071	0.224054
chr06	11100001	11200000	1.19425	1.66327	0.043311	1.51941	1.397	0.105907	1.11893	4.15671	0.195963	1.42358	3.49128	0.226188
chr06	11200001	11300000	3.35189	2.28822	0.145695	1.52584	1.51711	0.109105	7.16922	8.34177	0.308786	3.26355	5.53066	0.262818
chr06	11300001	11400000	4.36411	2.85705	0.0987891	2.34441	1.8905	0.0817678	6.22542	6.21378	0.392441	3.3443	4.11163	0.37387
chr06	11400001	11500000	3.12752	3.13813	0.195643	1.28966	1.50674	0.0835976	4.33934	6.51439	0.277771	1.78936	3.12781	0.217589
chr06	11500001	11600000	1.26145	1.76445	0.281675	1.09087	1.23744	0.147391	1.47336	3.96043	0.115051	1.27411	2.77753	0.254493
chr06	11600001	11700000	1.02694	1.98532	0.159166	1.08543	1.30082	0.107897	1.38289	5.1202	0.160342	1.46166	3.35485	0.213329
chr06	11700001	11800000	1.24006	2.34694	0.203755	1.24728	1.8254	0.163743	1.45521	5.48237	0.192754	1.46368	4.26407	0.173587
chr06	11800001	11900000	1.16228	1.60684	0.235337	0.920864	1.11573	0.0992172	1.40585	3.61806	0.205802	1.11385	2.51224	0.16653
chr06	11900001	12000000	1.5091	1.57704	0.251447	0.964028	1.09645	0.0787638	1.62522	4.03163	0.204347	1.0382	2.80302	0.184524
chr06	12000001	12100000	1.2245	1.64802	0.167104	1.30418	1.28778	0.123114	2.18852	4.31145	0.198596	2.33094	3.36902	0.254677
chr06	12100001	12200000	0.722249	1.21904	0.330246	0.890483	1.06399	0.316638	1.40758	3.17121	0.217007	1.73544	2.76785	0.284013
chr06	12200001	12300000	0.739052	1.37352	0.151242	0.859953	1.24527	0.142331	1.3691	4.29141	0.105374	1.59307	3.89071	0.205604
chr06	12300001	12400000	0.565671	1.20038	0.28238	1.02658	1.21106	0.208354	1.61876	4.43163	0.214717	2.93774	4.47107	0.292251
chr06	12400001	12500000	0.409466	1.25156	0.340597	0.756703	1.1237	0.196505	3.47249	5.24978	0.270432	6.41724	4.71349	0.321188
chr06	12500001	12600000	1.19418	1.61948	0.327233	1.10263	1.30395	0.290856	2.01916	4.41016	0.300834	1.86436	3.5509	0.309295
chr06	12600001	12700000	0.461634	1.0303	0.424033	0.879346	1.09495	0.37368	1.65524	4.11651	0.294427	3.15299	4.37479	0.351478
chr06	12700001	12800000	0.441534	1.07161	0.332133	0.844259	1.07271	0.293222	1.79589	4.38619	0.231657	3.43393	4.39068	0.303701
chr06	12800001	12900000	0.350654	1.07277	0.307544	0.96141	1.08932	0.19595	1.60391	4.03758	0.300248	4.39753	4.09988	0.400741
chr06	12900001	13000000	0.428745	1.06748	0.360969	0.867055	1.00341	0.259932	2.09793	5.11866	0.323726	4.24266	4.81141	0.370507
chr06	13000001	13100000	0.49543	1.15356	0.261891	1.1257	1.12963	0.189806	1.5917	3.87065	0.23084	3.61663	3.79037	0.324867
chr06	13100001	13200000	0.81371	1.26404	0.160875	2.07133	1.33531	0.141431	2.52222	5.32935	0.272565	6.4204	5.62982	0.358546
chr06	13200001	13300000	0.994277	1.34652	0.128794	1.94667	1.26441	0.121554	2.8615	5.27037	0.27172	5.60245	4.949	0.343517
chr06	13300001	13400000	0.594306	1.02778	0.333121	1.00726	0.913375	0.302243	2.20895	4.5096	0.30334	3.74384	4.00763	0.361565
chr06	13400001	13500000	0.385385	0.875709	0.280518	0.91545	0.919643	0.193554	1.73036	4.57126	0.263016	4.11033	4.8006	0.370244
chr06	13500001	13600000	0.416003	1.0152	0.344786	1.04602	1.09508	0.304846	2.03385	4.20111	0.284076	5.114	4.53169	0.370632
chr06	13600001	13700000	0.378377	0.918672	0.329435	0.953545	0.992204	0.283424	1.91991	4.21607	0.283007	4.83834	4.55353	0.373112
chr06	13700001	13800000	0.487559	1.08513	0.299706	1.04792	1.10251	0.276051	1.64281	4.07882	0.269356	3.53091	4.14415	0.369014
chr06	13800001	13900000	0.566533	1.10996	0.24189	0.817663	0.970716	0.185311	1.65563	3.85779	0.214104	2.38953	3.37383	0.287885
chr06	13900001	14000000	0.787817	1.0837	0.201902	0.947396	0.999103	0.106257	2.44223	4.06813	0.299906	2.93692	3.75056	0.344554
chr06	14000001	14100000	0.776142	1.05971	0.231585	0.931849	1.06591	0.146922	2.26149	3.57968	0.273683	2.71518	3.60062	0.300718
chr06	14100001	14200000	0.929324	1.29268	0.156199	1.19641	1.26343	0.089474	2.24043	3.81893	0.273475	2.88432	3.73253	0.318429
chr06	14200001	14300000	0.847971	1.08171	0.236207	1.047	1.08739	0.153149	2.65613	3.86603	0.321948	3.27958	3.88634	0.355006
chr06	14300001	14400000	0.759369	1.05208	0.276469	0.850078	1.02657	0.206916	1.95145	3.87434	0.345134	2.18456	3.78042	0.359521
chr06	14400001	14500000	0.791091	1.17776	0.200226	0.838063	1.03623	0.126444	1.38547	3.21551	0.297334	1.46774	2.82911	0.296166
chr06	14500001	14600000	1.01497	1.20602	0.211687	1.08062	1.10826	0.152437	1.98612	3.56859	0.37224	2.1146	3.27929	0.38384
chr06	14600001	14700000	0.985607	1.31204	0.266454	1.0271	1.16548	0.205098	1.72011	3.91218	0.294111	1.79253	3.47518	0.329275
chr06	14700001	14800000	1.03968	1.27682	0.208042	0.992434	1.11533	0.120049	1.62072	3.5934	0.2747	1.54707	3.13893	0.315328
chr06	14800001	14900000	0.824248	1.11689	0.218163	0.988468	1.11454	0.193306	1.36828	2.88221	0.321184	1.64089	2.87616	0.359706
chr06	14900001	15000000	0.746514	1.33762	0.194779	1.05041	1.21994	0.15117	1.25858	3.6806	0.203648	1.77093	3.35679	0.309871
chr06	15000001	15100000	0.734196	1.22305	0.186622	1.08368	1.0826	0.190784	0.887292	2.43089	0.304231	1.30965	2.15175	0.464147
chr06	15100001	15200000	0.979622	1.24677	0.257819	1.01115	1.14676	0.204583	1.24348	2.77336	0.376049	1.2835	2.5509	0.38716
chr06	15200001	15300000	1.00737	1.35464	0.214113	0.944382	1.24409	0.0904725	1.48243	3.37724	0.300455	1.38974	3.10165	0.263321
chr06	15300001	15400000	0.946954	1.16325	0.225344	0.994325	1.0972	0.155023	2.05529	3.39124	0.377175	2.15811	3.19871	0.393822
chr06	15400001	15500000	0.997621	1.59378	0.280096	1.07688	1.43325	0.238918	1.20045	3.08628	0.313715	1.29582	2.77542	0.306358
chr06	15500001	15600000	0.867007	1.13532	0.207171	0.970594	1.05083	0.154691	1.6672	2.86576	0.370618	1.8664	2.65249	0.389417
chr06	15600001	15700000	0.882872	1.13282	0.160445	0.937055	1.07119	0.0912792	1.95233	3.19073	0.340804	2.07214	3.01716	0.358146
chr06	15700001	15800000	0.9372	1.11771	0.210045	0.952437	1.0732	0.0759908	2.12294	3.91648	0.302055	2.15746	3.7605	0.309973
chr06	15800001	15900000	0.944568	1.14286	0.218594	0.984451	1.10014	0.145132	2.1557	3.74832	0.357987	2.24672	3.60821	0.366111
chr06	15900001	16000000	1.04712	1.23519	0.208404	1.11165	1.14601	0.140482	2.26316	4.21835	0.336054	2.40262	3.91379	0.348428
chr06	16000001	16100000	0.930075	1.29047	0.185874	0.939981	1.05698	0.114047	1.78233	3.55987	0.328696	1.80131	2.91575	0.349051
chr06	16100001	16200000	0.951667	1.2553	0.145148	0.954671	1.14589	0.0996688	1.19317	2.91786	0.298698	1.19693	2.66354	0.296465
chr06	16200001	16300000	0.981688	1.16029	0.229951	0.918968	1.10088	0.0542626	1.29651	3.06685	0.253141	1.21367	2.90982	0.211933
chr06	16300001	16400000	0.996627	1.14658	0.231133	0.945259	1.16008	0.0530632	1.52021	3.51931	0.23624	1.44186	3.56073	0.212652
chr06	16400001	16500000	1.08172	1.16428	0.228703	0.949323	1.12534	0.0461804	1.16348	2.77899	0.22867	1.02108	2.68605	0.262527
chr06	16500001	16600000	1.06795	1.1101	0.220247	0.934195	1.03794	0.056968	1.09596	2.94652	0.21206	0.958701	2.755	0.232871
chr06	16600001	16700000	0.816719	1.03696	0.215998	0.844161	0.988806	0.0459056	1.16097	3.0313	0.222014	1.19997	2.89055	0.220016
chr06	16700001	16800000	0.789927	0.997967	0.255992	0.913532	0.96606	0.121193	1.24965	3.54878	0.248959	1.44519	3.43532	0.269846
chr06	16800001	16900000	0.755773	1.03952	0.21106	0.865047	0.966068	0.120158	1.46569	3.96478	0.238093	1.67761	3.68463	0.263986
chr06	16900001	17000000	0.839303	1.13783	0.139966	0.92271	0.970344	0.0391471	1.16083	4.07379	0.134027	1.27619	3.47414	0.172554
chr06	17000001	17100000	0.860185	1.22351	0.144016	1.10498	1.23424	0.0776104	1.19687	3.93791	0.156588	1.53748	3.97244	0.258601
chr06	17100001	17200000	0.984057	1.24908	0.107391	0.842197	0.924248	0.0162217	1.98714	4.99842	0.226625	1.70067	3.69856	0.221271
chr06	17200001	17300000	1.47803	1.51844	0.161406	0.747911	1.01737	0.0598597	3.81462	5.59272	0.322862	1.93027	3.74716	0.266254
chr06	17300001	17400000	1.13446	1.41542	0.182509	0.780921	0.999145	0.125744	2.52167	4.23294	0.350542	1.73583	2.98803	0.309694
chr06	17400001	17500000	1.26918	1.28087	0.177885	1.01417	1.00432	0.109227	1.55034	3.72762	0.280855	1.23884	2.92282	0.214454
chr06	17500001	17600000	0.905404	1.12777	0.156883	1.02819	1.04621	0.0882849	2.34262	4.61776	0.255234	2.66031	4.28378	0.284424
chr06	17600001	17700000	0.55214	1.30206	0.278189	1.11006	1.24535	0.253262	1.34185	3.85091	0.181138	2.69774	3.68317	0.288892
chr06	17700001	17800000	0.891391	1.31972	0.139597	2.54213	1.37402	0.169305	2.03381	4.80062	0.269295	5.80015	4.99815	0.366034
chr06	17800001	17900000	0.759639	1.16559	0.23294	1.59157	1.14113	0.244524	2.1658	5.31029	0.285185	4.5377	5.19885	0.362192
chr06	17900001	18000000	0.862387	1.29215	0.107719	2.49479	1.32588	0.105667	2.91056	5.88517	0.261997	8.41993	6.03878	0.341282
chr06	18000001	18100000	0.70186	1.2198	0.18499	1.45938	1.49777	0.170984	1.18186	3.74287	0.192229	2.45744	4.5958	0.275553
chr06	18100001	18200000	0.505756	1.14215	0.265018	1.37387	1.34948	0.264081	1.71876	4.61126	0.253577	4.66897	5.44832	0.358018
chr06	18200001	18300000	0.483278	0.992026	0.268957	0.931913	1.21484	0.231853	1.08883	3.66454	0.156859	2.09962	4.48763	0.202486
chr06	18300001	18400000	0.567797	1.16167	0.361764	0.890317	1.37865	0.333433	0.900091	3.67238	0.204628	1.41136	4.35832	0.18902
chr06	18400001	18500000	0.434646	0.854501	0.30602	0.939335	1.30878	0.280711	0.882991	3.65413	0.141497	1.90827	5.59679	0.137446
chr06	18500001	18600000	0.483943	0.800277	0.404271	0.73621	0.932149	0.469542	0.764547	2.7656	0.332305	1.16309	3.22132	0.422826
chr06	18600001	18700000	0.602896	1.03333	0.304104	0.764697	0.990868	0.299207	0.603235	2.66032	0.255458	0.765127	2.55099	0.260719
chr06	18700001	18800000	0.52585	0.915651	0.294225	1.09224	1.2992	0.324326	0.917555	3.2015	0.200908	1.90584	4.54255	0.306106
chr06	18800001	18900000	0.665235	1.42611	0.227011	1.2902	1.24182	0.242816	1.32164	3.95505	0.209286	2.56327	3.44397	0.343306
[truncated: 1,729 more rows]
