# Supplementary material for: Porous borders at the wild-crop interface promote weed adaptation in Southeast Asia
Source: Nat Commun. 2024 Feb 21;15:1182. doi: 10.1038/s41467-024-45447-0 (PMC10881511; doi:10.1038/s41467-024-45447-0)
Supplement: Supplementary file 16 — Source data [file 41467_2024_45447_MOESM16_ESM.zip › Fig 5.xlsx]

## Sheet: Figure 5a
Chrom	Position	Likelihood	Alpha
1	1676	0.922463	36.3851
1	23320.4	0.437142	0.000161834
1	44964.8	0	0.0251046
1	66609.2	0.192659	0.00482869
1	88253.6	0.0194386	0.000669212
1	109898	0	0.0110701
1	131542	2.19228	0.000313764
1	153187	3.90287	9.95947e-05
1	174831	0	0.0097561
1	196476	0	0.333334
1	218120	0	0.666667
1	239764	0	0.521739
1	261409	0	0.266667
1	283053	0.223407	0.0779376
1	304698	0	1
1	326342	0	0.0530974
1	347986	0	0.12766
1	369631	0	0.0923077
1	391275	0	0.292683
1	412919	0.402294	0.0422526
1	434564	0	6
1	456208	0	0.285714
1	477853	0	0.0547945
1	499497	0.81354	0.00149364
1	521141	5.74146	9.24316e-05
1	542786	0.717047	0.000505822
1	564430	0.325286	0.00276589
1	586075	1.60771	0.00352545
1	607719	2.98401	0.00249634
1	629363	0.222972	0.0151042
1	651008	1.18899	0.00517286
1	672652	0.476459	0.00961303
1	694297	0	0.266667
1	715941	0.700697	0.00534231
1	737585	0.318324	0.0671876
1	759230	0.526512	0.00726745
1	780874	0.075422	0.00593746
1	802519	2.41936	0.00219075
1	824163	12.0212	0.000188066
1	845807	0.0855264	0.097422
1	867452	0.211912	0.516118
1	889096	15.8789	6.0773e-05
1	910741	0.234199	0.00889169
1	932385	0.750523	0.00319941
1	954029	0.394273	0.143615
1	975674	16.0277	7.19774e-05
1	997318	10.6784	0.0003438
1	1.01896e+06	0.224809	0.16237
1	1.04061e+06	0.2248	0.0256374
1	1.06225e+06	0.452513	0.00617981
1	1.0839e+06	0	0.097561
1	1.10554e+06	0	0.923077
1	1.12718e+06	0	0.324324
1	1.14883e+06	0.333835	0.0100636
1	1.17047e+06	0.151332	0.0131785
1	1.19212e+06	0.536649	0.000152166
1	1.21376e+06	0	0.00372208
1	1.23541e+06	0	1
1	1.25705e+06	0	0.0916031
1	1.2787e+06	2.17665	0.00037492
1	1.30034e+06	6.03946	0.000433884
1	1.32198e+06	8.43341	0.000387033
1	1.34363e+06	2.25744	0.000450484
1	1.36527e+06	0	0.0248963
1	1.38692e+06	0.0855264	0.389688
1	1.40856e+06	0.113945	0.0142321
1	1.43021e+06	0.16157	0.0457321
1	1.45185e+06	0	0.00665558
1	1.47349e+06	0.340523	0.00133736
1	1.49514e+06	0	0.104348
1	1.51678e+06	0.0855264	0.00456309
1	1.53843e+06	0.180103	0.00448796
1	1.56007e+06	0.167642	0.0232078
1	1.58172e+06	0.231335	0.00548044
1	1.60336e+06	0.263871	0.000198263
1	1.62501e+06	0	0.00244051
1	1.64665e+06	1.08096	0.00836578
1	1.66829e+06	0	0.00464756
1	1.68994e+06	1.66733	0.000202933
1	1.71158e+06	0	0.116505
1	1.73323e+06	0.242426	0.00127221
1	1.75487e+06	3.96874	3.68897e-05
1	1.77652e+06	2.83228	4.76468e-05
1	1.79816e+06	3.81264	7.34163e-05
1	1.81981e+06	0.0492366	0.0149233
1	1.84145e+06	6.94007	9.97685e-05
1	1.86309e+06	16.446	3.54249e-05
1	1.88474e+06	19.5682	3.23663e-05
1	1.90638e+06	17.5277	8.03024e-05
1	1.92803e+06	0.182106	0.0062747
1	1.94967e+06	0	0.057971
1	1.97132e+06	1.89918	0.00110519
1	1.99296e+06	0.225112	0.0779376
1	2.0146e+06	2.32568	0.000727807
1	2.03625e+06	0.378699	0.000837053
1	2.05789e+06	1.02871	0.000184427
1	2.07954e+06	0.586956	4.54582e-05
1	2.10118e+06	14.8311	6.47439e-06
1	2.12283e+06	241.363	4.89228e-06
1	2.14447e+06	234.286	4.62546e-06
1	2.16612e+06	492.433	4.44863e-06
1	2.18776e+06	515.963	4.42926e-06
1	2.2094e+06	519.055	4.5066e-06
1	2.23105e+06	179.335	4.73662e-06
1	2.25269e+06	449.675	4.99974e-06
1	2.27434e+06	505.164	5.39535e-06
1	2.29598e+06	364.906	6.3253e-06
1	2.31763e+06	38.2271	0.00028306
1	2.33927e+06	341.12	1.82603e-05
1	2.36092e+06	139.845	3.21522e-05
1	2.38256e+06	107.378	4.4358e-05
1	2.4042e+06	0.176759	0.0123748
1	2.42585e+06	40.3206	0.000428635
1	2.44749e+06	46.9164	8.41313e-05
1	2.46914e+06	10.4144	9.37043e-05
1	2.49078e+06	5.36013	0.000154406
1	2.51243e+06	1.24328	0.00827497
1	2.53407e+06	0.0679374	0.0158551
1	2.55571e+06	1.2742	0.000417892
1	2.57736e+06	0.389527	0.22568
1	2.599e+06	5.96847	0.000790336
1	2.62065e+06	0	0.142857
1	2.64229e+06	16.1705	0.00043134
1	2.66394e+06	0.467317	0.016222
1	2.68558e+06	0.364688	0.00817706
1	2.70723e+06	35.9417	0.000189455
1	2.72887e+06	3.64025	0.0072385
1	2.75051e+06	3.62554	0.0029085
1	2.77216e+06	0.087608	0.165169
1	2.7938e+06	0.149322	0.0170779
1	2.81545e+06	0.0552592	0.0649503
1	2.83709e+06	0.138025	0.605621
1	2.85874e+06	92.8494	0.000180844
1	2.88038e+06	156.419	6.05457e-05
1	2.90202e+06	53.119	5.05245e-05
1	2.92367e+06	26.0037	7.1861e-05
1	2.94531e+06	4.38523	0.000439689
1	2.96696e+06	9.70903	8.97997e-05
1	2.9886e+06	0	0.0916031
1	3.01025e+06	0	12
1	3.03189e+06	5.41069	0.00013032
1	3.05354e+06	66.6452	8.4495e-06
1	3.07518e+06	64.121	7.42537e-06
1	3.09682e+06	1.60853	3.30199e-05
1	3.11847e+06	0.05212	0.00371546
1	3.14011e+06	0	0.028103
1	3.16176e+06	0	0.0434783
1	3.1834e+06	0.0855264	0.0354262
1	3.20505e+06	4.05107	0.0013437
1	3.22669e+06	6.66425	0.000135325
1	3.24834e+06	0	0.146342
1	3.26998e+06	0	0.0212389
1	3.29162e+06	1.56102	0.00143855
1	3.31327e+06	15.6968	0.000130888
1	3.33491e+06	42.0943	2.33215e-05
1	3.35656e+06	29.4677	3.467e-05
1	3.3782e+06	0	0.0591133
1	3.39985e+06	17.3668	4.88517e-05
1	3.42149e+06	13.5052	0.000116177
1	3.44313e+06	0	0.230769
1	3.46478e+06	1.59431	0.000407927
1	3.48642e+06	0.631343	0.0128483
1	3.50807e+06	0	0.0882353
1	3.52971e+06	3.84262	0.000469039
1	3.55136e+06	1.17123	7.518e-05
1	3.573e+06	13.1786	3.65724e-05
1	3.59465e+06	2.89299	2.53274e-05
1	3.61629e+06	0.388045	0.00992535
1	3.63793e+06	92.5759	2.94688e-06
1	3.65958e+06	99.3078	2.83059e-06
1	3.68122e+06	13.3834	2.78323e-06
1	3.70287e+06	28.4452	1.02869e-05
1	3.72451e+06	2.37596	0.000244926
1	3.74616e+06	10.1311	5.01641e-05
1	3.7678e+06	0.134344	0.00854301
1	3.78945e+06	2.43673	0.000423771
1	3.81109e+06	13.1264	3.67066e-05
1	3.83273e+06	21.9003	2.20166e-05
1	3.85438e+06	0.0853542	0.00454182
1	3.87602e+06	2.92356	0.000196354
1	3.89767e+06	2.36167	6.93871e-05
1	3.91931e+06	12.2235	4.03824e-05
1	3.94096e+06	9.3093	8.07408e-05
1	3.9626e+06	0.168842	0.00384816
1	3.98424e+06	0	0.8
1	4.00589e+06	5.89929	6.62719e-05
1	4.02753e+06	0	0.857143
1	4.04918e+06	0.165726	0.000653275
1	4.07082e+06	0.145573	0.000892239
1	4.09247e+06	3.91583	0.000156643
1	4.11411e+06	30.9346	1.54566e-05
1	4.13576e+06	7.57268	3.67548e-05
1	4.1574e+06	0.241684	0.00211989
1	4.17904e+06	13.2288	9.55085e-05
1	4.20069e+06	0.0989088	0.201874
1	4.22233e+06	1.56528	0.00210773
1	4.24398e+06	0.383435	0.0205016
1	4.26562e+06	4.22605	0.000133203
1	4.28727e+06	10.1823	0.0001008
1	4.30891e+06	0.693252	0.000163104
1	4.33055e+06	0.141961	0.0019741
1	4.3522e+06	0.489706	0.000427688
1	4.37384e+06	0	0.00229533
1	4.39549e+06	0	0.00171184
1	4.41713e+06	0.634316	0.000301776
1	4.43878e+06	2.01112	6.74559e-05
1	4.46042e+06	8.53191	9.08256e-05
1	4.48207e+06	0.0694018	0.0343372
1	4.50371e+06	0	0.0652174
1	4.52535e+06	21.4328	3.10216e-05
1	4.547e+06	2.40026	0.000250185
1	4.56864e+06	18.7036	7.51908e-05
1	4.59029e+06	14.7697	4.97877e-05
1	4.61193e+06	0	0.00683761
1	4.63358e+06	1.27232	0.000438714
1	4.65522e+06	0.408855	0.000771875
1	4.67687e+06	0.000688145	0.0111062
1	4.69851e+06	0	1.5
1	4.72015e+06	2.70831	0.000334273
1	4.7418e+06	0	0.0634921
1	4.76344e+06	0.224096	0.00430536
1	4.78509e+06	4.15615	0.00124215
1	4.80673e+06	0	0.206897
1	4.82838e+06	0	0.0493827
1	4.85002e+06	6.95975	0.000183844
1	4.87166e+06	3.42645	0.000138156
1	4.89331e+06	0	0.00412088
1	4.91495e+06	0	0.214286
1	4.9366e+06	1.58751	0.000592649
1	4.95824e+06	4.3544	0.00426355
1	4.97989e+06	0	0.666667
1	5.00153e+06	0.00040997	0.030689
1	5.02318e+06	0.00102705	0.0111377
1	5.04482e+06	0	0.413793
1	5.06646e+06	0	0.171429
1	5.08811e+06	0	0.164384
1	5.10975e+06	0	0.0506329
1	5.1314e+06	0.00553339	0.0193276
1	5.15304e+06	0	0.0489796
1	5.17469e+06	1.98987	0.00127105
1	5.19633e+06	0	0.123711
1	5.21798e+06	0.48017	0.00196827
1	5.23962e+06	0	0.292683
1	5.26126e+06	0.000718858	0.0122899
1	5.28291e+06	0	0.0311688
1	5.30455e+06	0	0.101695
1	5.3262e+06	0	0.2
1	5.34784e+06	0.697535	0.00497243
1	5.36949e+06	0.434394	0.00495987
1	5.39113e+06	1.22164	0.000608265
1	5.41277e+06	0.507291	0.0162326
1	5.43442e+06	0	0.4
1	5.45606e+06	0	1.09091
1	5.47771e+06	2.73259	0.00222699
1	5.49935e+06	0	0.0967742
1	5.521e+06	0	0.151899
1	5542641	0	0.114286
1	5.56429e+06	0.851516	0.00140478
1	5.58593e+06	0.459377	0.0107004
1	5.60757e+06	0.225138	0.14988
1	5.62922e+06	0	0.108108
1	5.65086e+06	0.11039	0.0117323
1	5.67251e+06	0.230534	0.0121288
1	5.69415e+06	0	0.428571
1	5.7158e+06	1.91459	0.00474551
1	5.73744e+06	4.79863	0.000511017
1	5.75908e+06	0.78924	0.0064305
1	5.78073e+06	1.01718	0.00419588
1	5.80237e+06	0	0.461539
1	5.82402e+06	0	0.171429
1	5.84566e+06	0	0.545455
1	5.86731e+06	0.128077	0.0209716
1	5.88895e+06	0	1200
1	5.9106e+06	0.224972	27.5083
1	5.93224e+06	0	0.114286
1	5.95388e+06	0	1.09091
1	5.97553e+06	0	1200
1	5.99717e+06	0.138025	1.81686
1	6.01882e+06	0	0.666667
1	6.04046e+06	0	1.2
1	6.06211e+06	0.806541	0.00687465
1	6.08375e+06	0	0.631579
1	6.1054e+06	0.0747592	0.0441361
1	6.12704e+06	0.118052	0.00205214
1	6.14868e+06	0	0.266667
1	6.17033e+06	0	0.032967
1	6.19197e+06	0	0.055814
1	6.21362e+06	0.0854198	0.0573071
1	6.23526e+06	0.224972	0.0550165
1	6.25691e+06	0	4
1	6.27855e+06	3.30905e-05	0.0139646
1	6.30019e+06	0.22496	0.137541
1	6.32184e+06	0	0.173913
1	6.34348e+06	0	0.571429
1	6.36513e+06	0	0.137931
1	6.38677e+06	0	0.0967742
1	6.40842e+06	0.141961	0.194844
1	6.43006e+06	0.146237	0.169417
1	6.45171e+06	0	0.0794702
1	6.47335e+06	0	0.0571429
1	6.49499e+06	0.147	0.0116693
1	6.51664e+06	0	0.6
1	6.53828e+06	0.401391	0.0574583
1	6.55993e+06	0.159779	0.0411844
1	6.58157e+06	0.1286	0.112044
1	6.60322e+06	0	0.666667
1	6.62486e+06	0	1200
1	6.64651e+06	0	0.48
1	6.66815e+06	0.0855264	1.94844
1	6.68979e+06	0	0.0588236
1	6.71144e+06	0.238957	0.0111146
1	6.73308e+06	0.0989049	0.106874
1	6.75473e+06	1.38195	0.00157132
1	6.77637e+06	0.32519	0.0125179
1	6.79802e+06	0.0344426	0.0683164
1	6.81966e+06	0.245738	0.0150454
1	6.8413e+06	0.159668	0.00917237
1	6.86295e+06	0.0965533	0.48711
1	6.88459e+06	0	0.705882
1	6.90624e+06	0.097749	0.0117376
1	6.92788e+06	0.0376096	0.00153188
1	6.94953e+06	1.06286	0.00172251
1	6.97117e+06	0.211372	0.00728022
1	6.99282e+06	0.000689531	0.0739713
1	7.01446e+06	0.135201	0.015766
1	7.0361e+06	0	0.134831
1	7.05775e+06	0	0.27907
1	7.07939e+06	0.193915	0.00897067
1	7.10104e+06	0	0.108108
1	7.12268e+06	0	4
1	7.14433e+06	0	0.5
1	7.16597e+06	0	0.0231214
1	7.18761e+06	0.0869415	0.696516
1	7.20926e+06	0	0.222222
1	7.2309e+06	0.708356	0.00746958
1	7.25255e+06	0.177187	0.00759071
1	7.27419e+06	0.0855263	0.0779376
1	7.29584e+06	0	0.136364
1	7.31748e+06	0.0989088	181.686
1	7.33913e+06	0	0.75
1	7.36077e+06	0.224855	0.64948
1	7.38241e+06	0.311587	0.000833745
1	7.40406e+06	6.11831	0.000261683
1	7.4257e+06	0.845752	0.0065412
1	7.44735e+06	0.175054	0.00846095
1	7.46899e+06	2.64104	0.001872
1	7.49064e+06	0.434781	0.0354161
1	7.51228e+06	0.21861	0.0146521
1	7.53393e+06	0.267164	0.0605621
1	7.55557e+06	0.651018	0.0178474
1	7.57721e+06	0.401819	0.0104466
1	7.59886e+06	0.596987	0.0235785
1	7.6205e+06	0.922456	0.00225349
1	7.64215e+06	0	0.141177
1	7.66379e+06	0.291034	0.0089034
1	7.68544e+06	0.170617	0.0860197
1	7.70708e+06	0.70751	0.00215384
1	7.72872e+06	0.948879	0.00851218
1	7.75037e+06	0.222959	1.94844
1	7.77201e+06	0.170543	0.0177972
1	7.79366e+06	0	6
1	7.8153e+06	0	2.4
1	7.83695e+06	1.64484	0.00282024
1	7.85859e+06	0.242271	0.181925
1	7.88024e+06	0	0.0387097
1	7.90188e+06	0.305266	0.0597219
1	7.92352e+06	0	0.0470588
1	7.94517e+06	0	0.25
1	7.96681e+06	0	0.0869565
1	7.98846e+06	0.0859185	0.0457
1	8.0101e+06	0.0989088	0.605621
1	8.03175e+06	0	0.1
1	8.05339e+06	0	0.105263
1	8.07504e+06	0	0.0465116
1	8.09668e+06	1.1204	0.0040096
1	8.11832e+06	0	0.20339
1	8.13997e+06	0	0.173913
1	8.16161e+06	0	0.169014
1	8.18326e+06	0	3
1	8.2049e+06	0	2.4
1	8.22655e+06	0	1
1	8.24819e+06	0	0.75
1	8.26983e+06	0	2
1	8.29148e+06	0	0.0313316
1	8.31312e+06	0	0.131868
1	8.33477e+06	0	0.117647
1	8.35641e+06	0	0.0764331
1	8.37806e+06	0	0.230769
1	8.3997e+06	0	0.857143
1	8.42135e+06	0	0.0571429
1	8.44299e+06	0	1.09091
1	8.46463e+06	0.508183	0.0157817
1	8.48628e+06	0	0.146342
1	8.50792e+06	0	0.115385
1	8.52957e+06	0.767455	0.00354936
1	8.55121e+06	0.578436	0.00183111
1	8.57286e+06	0	0.545455
1	8.5945e+06	0	0.0967742
1	8.61615e+06	0.4447	0.0020415
1	8.63779e+06	0.0101887	0.0158945
1	8.65943e+06	0	0.059406
1	8.68108e+06	0.0989088	0.908431
1	8.70272e+06	0	0.0839161
1	8.72437e+06	0.0883716	0.0400049
1	8.74601e+06	0	0.0816327
1	8.76766e+06	0	0.115385
1	8.7893e+06	0.000689019	0.00911739
1	8.81094e+06	0	0.0597015
1	8.83259e+06	4.03412	0.000638427
1	8.85423e+06	1.47116	0.00318804
1	8.87588e+06	0	0.0745342
1	8.89752e+06	0	0.130435
1	8.91917e+06	0.00178225	0.0159639
1	8.94081e+06	0.484028	0.0541088
1	8.96246e+06	0	0.0621762
1	8.9841e+06	0.794435	0.0276674
1	9.00574e+06	0	0.166667
1	9.02739e+06	0.0190336	0.006245
1	9.04903e+06	0	0.0652174
1	9.07068e+06	0.24227	0.0606418
1	9.09232e+06	0	1.71429
1	9.11397e+06	0	0.230769
1	9.13561e+06	0	0.0376176
1	9.15725e+06	0	0.666667
1	9.1789e+06	0.0702433	0.00157985
1	9.20054e+06	0.26857	0.17436
1	9.22219e+06	0.242271	0.363851
1	9.24383e+06	1.26663	0.0169247
1	9.26548e+06	0.000481382	0.007903
1	9.28712e+06	0.112362	0.0260629
1	9.30877e+06	0	0.0621762
1	9.33041e+06	0.433962	0.0129896
1	9.35205e+06	0.000570142	0.0376867
1	9.3737e+06	0.000689018	0.0257926
1	9.39534e+06	0	0.0625
1	9.41699e+06	0.242272	0.0330773
1	9.43863e+06	0	0.2
1	9.46028e+06	0.49411	0.0443098
1	9.48192e+06	0	0.101695
1	9.50357e+06	2.40679	0.00705189
1	9.52521e+06	0	0.461539
1	9.54685e+06	0	0.0869565
1	9.5685e+06	0.52688	0.00814285
1	9.59014e+06	0.566656	0.00324953
1	9.61179e+06	0	0.102564
1	9.63343e+06	0	0.121212
1	9.65508e+06	0	0.75
1	9.67672e+06	0	0.113208
1	9.69836e+06	1.94251	0.00145298
1	9.72001e+06	0	0.75
1	9.74165e+06	0	0.285714
1	9.7633e+06	0.000688614	0.0911738
1	9.78494e+06	0	0.266667
1	9.80659e+06	1.01801	0.0027466
1	9.82823e+06	0.242271	0.121284
1	9.84988e+06	0.000690094	0.135189
1	9.87152e+06	0.000689018	0.126467
1	9.89316e+06	0.000688985	0.0612574
1	9.91481e+06	0.141961	0.0161028
1	9.93645e+06	0.177426	0.0134737
1	9.9581e+06	0.261428	0.0372753
1	9.97974e+06	0.130531	0.0171252
1	1.00014e+07	0.961669	0.0192654
1	1.0023e+07	1.00424e-05	0.0126783
1	1.00447e+07	0	1.2
1	1.00663e+07	0	0.118812
1	1.0088e+07	0	1.33333
1	1.01096e+07	0.304475	0.0722949
1	1.01313e+07	0	0.118812
1	1.01529e+07	0.732942	0.013412
1	1.01745e+07	0	0.461539
1	1.01962e+07	0	0.521739
1	1.02178e+07	0	0.0377359
1	1.02395e+07	0.0742811	0.0323515
1	1.02611e+07	0.242271	0.363851
1	1.02828e+07	0	2
1	1.03044e+07	0	0.428571
1	1.03261e+07	6.17302	0.0119703
1	1.03477e+07	0.351915	0.0197485
1	1.03693e+07	0	0.0387097
1	1.0391e+07	0	0.00333056
1	1.04126e+07	1.59662	0.00331088
1	1.04343e+07	0	1.71429
1	1.04559e+07	0.374793	0.00630958
1	1.04776e+07	0.242271	36.3851
1	1.04992e+07	0.800297	0.00250129
1	1.05209e+07	0	0.0314961
1	1.05425e+07	0.393065	0.0435205
1	1.05641e+07	0.423826	0.0163779
1	1.05858e+07	0.27938	0.0319655
1	1.06074e+07	0.336108	0.00511349
1	1.06291e+07	0.975872	0.00136064
1	1.06507e+07	0.389528	0.0329117
1	1.06724e+07	0.350018	0.000201096
1	1.0694e+07	2.67433	0.000347673
1	1.07157e+07	0	0.00831601
1	1.07373e+07	0.170618	0.516118
1	1.07589e+07	5.13481	0.00131688
1	1.07806e+07	0.000782521	0.0664487
1	1.08022e+07	1.36381	0.000269877
1	1.08239e+07	0.351598	0.000974781
1	1.08455e+07	2.5912	0.00267018
1	1.08672e+07	0	1.33333
1	1.08888e+07	0.299951	0.635731
1	1.09105e+07	0	0.0574163
1	1.09321e+07	0	6
1	1.09537e+07	0.170616	0.258059
1	1.09754e+07	0.292035	0.00928688
1	1.0997e+07	0.0197204	0.00573898
1	1.10187e+07	0.18844	0.0160422
1	1.10403e+07	0.15541	0.0291314
1	1.1062e+07	1.14768	0.00597995
1	11083606	0	1
1	1.11053e+07	0.224855	0.064948
1	1.11269e+07	0.847372	0.0215049
1	1.11485e+07	0	0.176471
1	1.11702e+07	0	0.222222
1	1.11918e+07	0	0.352941
1	1.12135e+07	0	0.461539
1	1.12351e+07	1.64993	0.000910956
1	1.12568e+07	0	0.0685714
1	1.12784e+07	0	0.108108
1	1.13e+07	1.93782	0.0141172
1	1.13217e+07	0.170616	51.6118
1	1.13433e+07	0.79235	0.0297187
1	1.1365e+07	0	0.8
1	1.13866e+07	0.475903	0.268751
1	1.14083e+07	0	1
1	1.14299e+07	0	1.33333
1	1.14516e+07	0	0.545455
1	1.14732e+07	0.424548	0.0453126
1	1.14948e+07	0.836741	0.00154123
1	1.15165e+07	0.3113	0.0572181
1	1.15381e+07	0	1
1	1.15598e+07	0.284504	0.295004
1	1.15814e+07	0	6
1	1.16031e+07	0.998196	0.119592
1	1.16247e+07	0	4
1	1.16464e+07	0	1.33333
1	1.1668e+07	0	0.31579
1	1.16896e+07	0	0.148148
1	1.17113e+07	7.607	0.00227349
1	1.17329e+07	2.96515	0.00096043
1	1.17546e+07	0.264881	0.000348326
1	1.17762e+07	4.50463	0.000109788
1	1.17979e+07	0.990622	0.00704513
1	1.18195e+07	1.79486	0.00118963
1	1.18412e+07	2.19852	0.00282749
1	1.18628e+07	0.525853	0.00104539
1	1.18844e+07	22.9261	4.7286e-05
1	1.19061e+07	4.70186	0.000484618
1	1.19277e+07	0.174559	0.295004
1	1.19494e+07	4.12932	0.000477859
1	1.1971e+07	2.58087	4.20632e-05
1	1.19927e+07	16.0165	4.80065e-05
1	1.20143e+07	0.598468	0.00385808
1	1.2036e+07	4.54955	0.00120395
1	1.20576e+07	0	0.0983607
1	1.20792e+07	0.0989088	0.0422526
1	1.21009e+07	0.112284	0.000378234
1	1.21225e+07	0.149258	0.640422
1	1.21442e+07	0	1.33333
1	1.21658e+07	0	0.179104
1	1.21875e+07	0	0.179104
1	1.22091e+07	0	1.33333
1	1.22308e+07	0	0.121212
1	1.22524e+07	0	0.00506543
1	1.2274e+07	14.1845	0.000483062
1	1.22957e+07	0.141889	0.00493322
1	1.23173e+07	5.34389	0.000386239
1	1.2339e+07	0.111438	0.000341117
1	1.23606e+07	0	0.048583
1	1.23823e+07	5.48738	0.000228544
1	1.24039e+07	0.120554	0.0236226
1	1.24256e+07	0	0.181818
1	1.24472e+07	0	0.0456274
1	1.24688e+07	1.22742	0.00438981
1	1.24905e+07	0	0.8
1	1.25121e+07	0.121678	0.114139
1	1.25338e+07	0	0.0165975
1	1.25554e+07	0.747103	0.00116993
1	1.25771e+07	21.364	7.86889e-05
1	1.25987e+07	0	0.0487805
1	1.26204e+07	0	1.09091
1	1.2642e+07	0.0355552	0.00923809
1	1.26636e+07	0	12
1	1.26853e+07	0	0.324325
1	1.27069e+07	0.240883	0.000894658
1	1.27286e+07	0.0674714	0.00470372
1	1.27502e+07	0.23493	0.157976
1	1.27719e+07	0	0.157895
1	1.27935e+07	2.39956	0.0028918
1	1.28152e+07	0	0.75
1	1.28368e+07	0	0.705883
1	1.28584e+07	0.138025	1.81686
1	1.28801e+07	0	0.923077
1	1.29017e+07	0	0.333333
1	1.29234e+07	0	0.363636
1	1.2945e+07	3.26829	0.0169594
1	1.29667e+07	0.0106254	0.0136423
1	1.29883e+07	2.31564	0.000901047
1	1.301e+07	0	0.00881705
1	1.30316e+07	0.155046	0.00984103
1	1.30532e+07	0.155911	0.208955
1	1.30749e+07	4.1013	0.000327433
1	1.30965e+07	0.280988	0.00367232
1	1.31182e+07	0	0.8
1	1.31398e+07	3.50736	0.00276597
1	1.31615e+07	39.896	0.000227452
1	1.31831e+07	4.65889	0.000263264
1	1.32048e+07	0	0.444445
1	1.32264e+07	1.51159	0.015017
1	1.3248e+07	0	0.324325
1	1.32697e+07	0	0.214286
1	1.32913e+07	0	0.0916031
1	1.3313e+07	0	0.222222
1	1.33346e+07	0	1
1	1.33563e+07	0	0.292683
1	1.33779e+07	0	2.4
1	1.33996e+07	0.0855264	1.94844
1	1.34212e+07	0	1
1	1.34428e+07	0	4
1	1.34645e+07	4.60207	0.00114095
1	1.34861e+07	0	12
1	1.35078e+07	0	0.3
1	1.35294e+07	0	1
1	1.35511e+07	0	0.31579
1	1.35727e+07	0	1200
1	1.35944e+07	1.4196	0.00315494
1	1.3616e+07	12.6513	0.000146438
1	1.36376e+07	9.11776	0.00014133
1	1.36593e+07	0.425285	0.0249981
1	1.36809e+07	0	0.375
1	1.37026e+07	0.305323	0.124873
1	1.37242e+07	6.04068	0.000167884
1	1.37459e+07	1.25466	0.000870185
1	1.37675e+07	0.502928	0.00166124
1	1.37892e+07	0	0.545455
1	1.38108e+07	0.726158	0.00940588
1	1.38324e+07	0.715857	0.00081747
1	1.38541e+07	0	0.107143
1	1.38757e+07	0	0.4
1	1.38974e+07	0.138025	0.454216
1	1.3919e+07	0.782809	0.00268158
1	1.39407e+07	0	3
1	1.39623e+07	0	0.324324
1	1.3984e+07	3.75262	0.044503
1	1.40056e+07	0	2.4
1	1.40272e+07	0	1.33333
1	1.40489e+07	0	2
1	1.40705e+07	0	0.333334
1	1.40922e+07	0	2.4
1	1.41138e+07	0.1308	0.099333
1	1.41355e+07	2.85689	0.00500427
1	1.41571e+07	0	0.375
1	1.41788e+07	1.58127	0.000262628
1	1.42004e+07	0.135806	0.00563372
1	1.4222e+07	0.149258	0.11644
1	1.42437e+07	0.2767	0.00716814
1	1.42653e+07	0.136658	0.0614573
1	1.4287e+07	5.42811	0.00176857
1	1.43086e+07	0	0.0248963
1	1.43303e+07	0	0.096
1	1.43519e+07	0	0.235294
1	1.43736e+07	0	0.055814
1	1.43952e+07	0	0.375
1	1.44168e+07	0.0855264	0.177131
1	1.44385e+07	0	0.75
1	1.44601e+07	0.496829	0.00902003
1	1.44818e+07	0.389528	0.789881
1	1.45034e+07	0.000886443	0.0664487
1	1.45251e+07	0.0989088	0.908431
1	1.45467e+07	0	2
1	1.45684e+07	1.99103	0.00166298
1	1.459e+07	0	0.0952381
1	1.46116e+07	0	0.110092
1	1.46333e+07	0	0.0470588
1	1.46549e+07	0.349872	0.00107344
1	1.46766e+07	0	1.5
1	1.46982e+07	0.138025	0.0403747
1	1.47199e+07	2.60471	0.00738562
1	1.47415e+07	0.352235	0.0731145
1	1.47632e+07	0	0.25
1	1.47848e+07	0	12
1	1.48064e+07	38.1002	0.000252296
1	1.48281e+07	0.224633	0.216493
1	1.48497e+07	5.90515e-05	0.0233515
1	1.48714e+07	1.29981	0.000995325
1	1.4893e+07	0	1
1	1.49147e+07	0	0.20339
1	1.49363e+07	1.51389	0.0568142
1	1.4958e+07	26.9811	0.000133279
1	1.49796e+07	7.93919	0.000285813
1	1.50012e+07	0	0.666667
1	1.50229e+07	0.23577	0.0208835
1	1.50445e+07	10.3813	0.000211612
1	1.50662e+07	0	0.102564
1	1.50878e+07	0	0.0472441
1	1.51095e+07	0.73982	0.00399831
1	1.51311e+07	0	0.545455
1	1.51528e+07	0	0.097561
1	1.51744e+07	6.104	0.000800577
1	1.5196e+07	0.010123	0.00301131
1	1.52177e+07	2.03646	0.00148481
1	1.52393e+07	4.3822	0.000759041
1	1.5261e+07	0	0.121212
1	1.52826e+07	0	1200
1	1.53043e+07	0	0.00474684
1	1.53259e+07	0	0.0882353
1	1.53476e+07	0	0.0238095
1	1.53692e+07	0.271256	0.00267361
1	1.53908e+07	0.389499	0.0687521
1	1.54125e+07	0	0.0190174
1	1.54341e+07	0.389187	0.12152
1	1.54558e+07	0	3
1	1.54774e+07	0	0.113208
1	1.54991e+07	0	0.1875
1	1.55207e+07	0	0.324324
1	1.55424e+07	0.148362	0.0985265
1	1.5564e+07	0	1
1	1.55856e+07	0.595044	0.00124411
1	1.56073e+07	0.224855	0.97422
1	1.56289e+07	0.87654	0.000864851
1	1.56506e+07	1.59323	0.0140615
1	1.56722e+07	0	0.857143
1	1.56939e+07	0	2.4
1	1.57155e+07	0	1.5
1	1.57372e+07	0	0.196721
1	1.57588e+07	0	0.115385
1	1.57804e+07	0	0.75
1	1.58021e+07	51.246	0.000810986
1	1.58237e+07	0	3
1	1.58454e+07	0	0.0120968
1	1.5867e+07	1.14804	0.0626504
1	1.58887e+07	1.08449	0.0032651
1	1.59103e+07	0	0.00410397
1	1.5932e+07	2.75025	0.00951876
1	1.59536e+07	3.42794e-06	0.0259488
1	1.59752e+07	0	0.146342
1	1.59969e+07	0.979967	0.00242989
1	1.60185e+07	0	0.0163265
1	1.60402e+07	5.14097	0.0205016
1	1.60618e+07	0	0.0442804
1	1.60835e+07	3.67763	0.00954427
1	1.61051e+07	0	0.00775194
1	1.61267e+07	0.631127	0.0193011
1	1.61484e+07	0	0.235294
1	1.617e+07	0	0.0338028
1	1.61917e+07	0	0.413793
1	1.62133e+07	2.54305	0.00137849
1	1.6235e+07	4.9042	0.00556129
1	1.62566e+07	0	12
1	1.62783e+07	0.0297554	0.0843095
1	1.62999e+07	0	0.571429
1	1.63215e+07	0	0.039088
1	1.63432e+07	0	1.33333
1	1.63648e+07	0	0.521739
1	1.63865e+07	0	0.125
1	1.64081e+07	0	1.71429
1	1.64298e+07	0	0.169014
1	1.64514e+07	0	0.27907
1	1.64731e+07	0.137374	0.0773907
1	1.64947e+07	0	0.24
1	1.65163e+07	0	0.043956
1	1.6538e+07	0	0.151899
1	1.65596e+07	6.39511	0.00163903
1	1.65813e+07	5.02817	0.000724003
1	1.66029e+07	0.729925	0.0242645
1	16624571	0.303457	0.00268767
1	1.66462e+07	0.0714965	0.00106246
1	1.66679e+07	2.60286	0.000694333
1	1.66895e+07	0	0.121212
1	1.67111e+07	0	0.03125
1	1.67328e+07	0	12
1	1.67544e+07	4.37744	0.000170742
1	1.67761e+07	0.314366	0.0202139
1	1.67977e+07	0.956262	0.000473685
1	1.68194e+07	0.343852	0.00157817
1	1.6841e+07	0	0.00635257
1	1.68627e+07	0.480405	0.00267089
1	1.68843e+07	8.44266	0.000554375
1	1.69059e+07	1.52732	0.000349351
1	1.69276e+07	0	1.5
1	1.69492e+07	0	0.0944882
1	1.69709e+07	6.22543	0.000549389
1	1.69925e+07	0.138025	0.113554
1	1.70142e+07	0	0.030303
1	1.70358e+07	0.0061585	0.00819211
1	1.70575e+07	0.130167	0.41791
1	1.70791e+07	0	0.235294
1	1.71007e+07	0	2.4
1	1.71224e+07	0	1.5
1	1.7144e+07	0	2.4
1	1.71657e+07	0	1.5
1	1.71873e+07	0	2
1	1.7209e+07	0	0.0710059
1	1.72306e+07	6.66871	0.00235914
1	1.72523e+07	0	1.71429
1	1.72739e+07	0.224855	1.94844
1	1.72955e+07	0	4
1	1.73172e+07	0.379347	0.0245048
1	1.73388e+07	0	0.705883
1	1.73605e+07	0.257202	0.0217812
1	1.73821e+07	0	0.137931
1	1.74038e+07	0	0.857143
1	1.74254e+07	0.234553	0.00299594
1	1.74471e+07	0	0.104348
1	1.74687e+07	0	1.33333
1	1.74903e+07	0	0.136364
1	1.7512e+07	0	1.09091
1	1.75336e+07	0	0.461539
1	1.75553e+07	0	0.096
1	1.75769e+07	0.345909	0.00692348
1	1.75986e+07	0.020171	0.025928
1	1.76202e+07	0	12
1	1.76419e+07	0	0.666667
1	1.76635e+07	0	0.27907
1	1.76851e+07	0	0.111111
1	1.77068e+07	0	0.26087
1	1.77284e+07	0	0.111111
1	1.77501e+07	0	1.5
1	1.77717e+07	0	0.75
1	1.77934e+07	0.0194763	0.0288969
1	1.7815e+07	0	0.352941
1	1.78367e+07	0	4
1	1.78583e+07	0	0.1875
1	1.78799e+07	0.313423	0.181686
1	1.79016e+07	0	0.181818
1	1.79232e+07	0	0.16
1	1.79449e+07	0	0.023166
1	1.79665e+07	0	2
1	1.79882e+07	0.885307	0.0155718
1	1.80098e+07	0.256738	0.0341791
1	1.80315e+07	0	0.121212
1	1.80531e+07	0	0.153846
1	1.80747e+07	0	0.164384
1	1.80964e+07	0	0.307692
1	1.8118e+07	4.8989	0.000721017
1	1.81397e+07	0	0.571429
1	1.81613e+07	0	0.123711
1	1.8183e+07	0	0.0422535
1	1.82046e+07	0	1.71429
1	1.82263e+07	0	3
1	1.82479e+07	0	3
1	1.82695e+07	0	12
1	1.82912e+07	0.0188787	0.0012922
1	1.83128e+07	0.448133	0.00431071
1	1.83345e+07	0.975159	0.0100824
1	1.83561e+07	0.434785	0.139212
1	1.83778e+07	0	0.352941
1	1.83994e+07	0	0.0394737
1	1.84211e+07	1.23933	0.000268439
1	1.84427e+07	0	1.33333
1	1.84643e+07	0	1.33333
1	1.8486e+07	0	1.5
1	1.85076e+07	0	0.00436999
1	1.85293e+07	7.40711	0.00286239
1	1.85509e+07	0	0.09375
1	1.85726e+07	0	0.0393443
1	1.85942e+07	0.141996	0.114467
1	1.86159e+07	0	6
1	1.86375e+07	0	0.8
1	1.86591e+07	0	0.75
1	1.86808e+07	1.17844	0.0195048
1	1.87024e+07	1.14652	0.00485436
1	1.87241e+07	0	0.5
1	1.87457e+07	1.41535	0.0226038
1	1.87674e+07	0	0.352941
1	1.8789e+07	0.127937	0.0284081
1	1.88107e+07	13.1006	0.000702846
1	1.88323e+07	0.174884	0.0554225
1	1.88539e+07	3.70911	0.00954551
1	1.88756e+07	0	0.857143
1	1.88972e+07	1.10973	0.0074527
1	1.89189e+07	0.584546	0.00676712
1	1.89405e+07	0	6
1	1.89622e+07	0	0.0379747
1	1.89838e+07	0	0.137931
1	1.90055e+07	0.119996	0.0162862
1	1.90271e+07	0	1
1	1.90487e+07	0	6
1	1.90704e+07	0.224855	194.844
1	1.9092e+07	0.511268	0.0140239
1	1.91137e+07	0	0.179104
1	1.91353e+07	0	1
1	1.9157e+07	0	0.25
1	1.91786e+07	0.224971	0.0916942
1	1.92003e+07	0	0.176471
1	1.92219e+07	1.13433	0.00133755
1	1.92435e+07	0.697332	0.00435689
1	1.92652e+07	0	0.0515021
1	1.92868e+07	0	2.4
1	1.93085e+07	0	0.171429
1	1.93301e+07	0	0.230769
1	1.93518e+07	0.080351	0.0100709
1	1.93734e+07	0	0.705882
1	1.93951e+07	0.135679	0.01532
1	1.94167e+07	1.67583	0.0119484
1	1.94383e+07	0	6
1	1.946e+07	0	0.375
1	1.94816e+07	0.305323	137.36
1	1.95033e+07	0.0934926	0.013271
1	1.95249e+07	0.815638	0.0407968
1	1.95466e+07	0	0.75
1	1.95682e+07	2.64086	0.000229365
1	1.95899e+07	0.869642	0.000609137
1	1.96115e+07	0	0.0239521
1	1.96331e+07	2.09056	0.0009475
1	1.96548e+07	6.78166	0.00075326
1	1.96764e+07	2.86265	0.00131956
1	1.96981e+07	0	0.0061665
1	1.97197e+07	0.141961	0.64948
1	1.97414e+07	5.26282	0.000340038
1	1.9763e+07	0.408247	0.000689459
1	1.97847e+07	0	0.0136519
1	1.98063e+07	0.141961	0.48711
1	1.98279e+07	4.84205	0.000310439
1	1.98496e+07	0.834939	0.00444322
1	1.98712e+07	0	0.00894188
1	1.98929e+07	0.0165435	0.00147562
1	1.99145e+07	0	1.71429
1	1.99362e+07	21.3657	0.000148977
1	1.99578e+07	5.43074	7.68489e-05
1	1.99795e+07	2.87692	0.00243055
1	2.00011e+07	1.27353	0.00135567
1	2.00227e+07	2.09445	0.00125311
1	2.00444e+07	0	0.444445
1	2.0066e+07	0	0.0227273
1	2.00877e+07	7.48291	0.000125326
1	2.01093e+07	6.84701	6.59253e-05
1	2.0131e+07	3.67469	3.43698e-05
1	2.01526e+07	5.92381	3.56835e-05
1	2.01743e+07	4.39987	5.04354e-05
1	2.01959e+07	36.0258	7.65243e-05
1	2.02175e+07	28.9729	0.000186549
1	2.02392e+07	21.5986	0.000118994
1	2.02608e+07	0	0.923077
1	2.02825e+07	0	0.923077
1	2.03041e+07	0	0.8
1	2.03258e+07	0	1.09091
1	2.03474e+07	0	0.2
1	2.03691e+07	0	0.00574713
1	2.03907e+07	1.2848	0.0373234
1	2.04123e+07	5.56869	7.30604e-05
1	2.0434e+07	21.3945	0.000161749
1	2.04556e+07	0	0.521739
1	2.04773e+07	0	1.09091
1	2.04989e+07	0	0.0869565
1	2.05206e+07	0	0.571429
1	2.05422e+07	0	0.0754717
1	2.05639e+07	1.38661	0.0236192
1	2.05855e+07	0	4
1	2.06071e+07	5.24411	0.00127589
1	2.06288e+07	0	0.137931
1	2.06504e+07	0	0.4
1	2.06721e+07	0.601244	0.00355944
1	2.06937e+07	0	0.00645856
1	2.07154e+07	0	0.923077
1	2.0737e+07	0	0.169014
1	2.07587e+07	0	0.08
1	2.07803e+07	0.00379414	0.00189394
1	2.08019e+07	5.86938	0.000331951
1	2.08236e+07	30.2404	4.30698e-05
1	2.08452e+07	0	1.33333
1	2.08669e+07	0.938724	0.00394869
1	2.08885e+07	0.313043	0.256169
1	2.09102e+07	0	0.4
1	2.09318e+07	7.13208	0.000527417
1	2.09534e+07	0	0.0625
1	2.09751e+07	4.71152	0.000983068
1	2.09967e+07	2.31758	0.0112756
1	2.10184e+07	0	0.166667
1	2.104e+07	0	1.71429
1	2.10617e+07	0	0.0264901
1	2.10833e+07	0	2
1	2.1105e+07	0	0.857143
1	2.11266e+07	0	0.151899
1	2.11482e+07	2.55441	0.00176716
1	2.11699e+07	0.217359	0.00250075
1	2.11915e+07	0	0.00654665
1	2.12132e+07	0.305251	0.000854338
1	2.12348e+07	0.811528	0.014383
1	2.12565e+07	0.769362	0.000982996
1	2.12781e+07	0.138025	0.0197485
1	2.12998e+07	2.61548	0.000148606
1	2.13214e+07	2.85987	0.000206347
1	2.1343e+07	0	0.235294
1	2.13647e+07	1.71098	0.0255517
1	2.13863e+07	1.6038	0.00061383
1	2.1408e+07	0.340054	0.000264839
1	2.14296e+07	0.527323	0.000891674
1	2.14513e+07	12.8192	0.000137635
1	2.14729e+07	0.10905	0.00311074
1	2.14946e+07	5.63841	0.000123188
1	2.15162e+07	10.0649	5.16291e-05
1	2.15378e+07	3.51699	9.00295e-05
1	2.15595e+07	2.734	0.000143519
1	2.15811e+07	1.27283	0.000205771
1	2.16028e+07	0.445317	0.00305355
1	2.16244e+07	18.4695	4.81471e-05
1	2.16461e+07	6.5967	0.000415409
1	2.16677e+07	3.03973	0.000417246
1	2.16894e+07	0.559738	0.00598395
1	2.1711e+07	16.889	3.6701e-05
1	2.17326e+07	7.69274	0.000122275
1	2.17543e+07	0.0601832	0.0128312
1	2.17759e+07	0.111687	0.00203175
1	2.17976e+07	0.67757	0.00172285
1	2.18192e+07	0.130157	0.00956737
1	2.18409e+07	0.245912	0.0260985
1	2.18625e+07	0.327799	0.00464001
1	2.18842e+07	1.36982	0.00143812
1	2.19058e+07	1.11756	0.000859291
1	2.19274e+07	0.142122	0.0105702
1	2.19491e+07	0	0.0542986
1	2.19707e+07	0	0.352941
1	2.19924e+07	0	0.0674157
1	2.2014e+07	0	0.48
1	2.20357e+07	0.23591	0.00985636
1	2.20573e+07	0.388066	0.0309896
1	2.2079e+07	0.0483751	0.00380488
1	2.21006e+07	0	0.151899
1	2.21222e+07	0	0.0368098
1	2.21439e+07	0	0.307692
1	22165536	0	0.0427046
1	2.21872e+07	0	4
1	2.22088e+07	0	0.8
1	2.22305e+07	46.5182	0.000125386
1	2.22521e+07	143.711	8.26109e-05
1	2.22738e+07	0	0.285714
1	2.22954e+07	14.2854	0.000314367
1	2.2317e+07	0	0.111111
1	2.23387e+07	0.215012	0.275083
1	2.23603e+07	0	1.2
1	2.2382e+07	0.121393	0.0525959
1	2.24036e+07	0	0.12766
1	2.24253e+07	0	0.086331
1	2.24469e+07	0	0.06
1	2.24686e+07	0	0.179105
1	2.24902e+07	0.265674	0.00155795
1	2.25118e+07	0	6
1	2.25335e+07	0.446464	0.00050585
1	2.25551e+07	0.721467	0.001832
1	2.25768e+07	0	0.105263
1	2.25984e+07	0	0.08
1	2.26201e+07	0	0.114286
1	2.26417e+07	0	0.0566038
1	2.26634e+07	0	0.075
1	2.2685e+07	0	1.09091
1	2.27066e+07	0	0.08
1	2.27283e+07	0	0.333333
1	2.27499e+07	3.0664	0.00137382
1	2.27716e+07	0	0.00932401
1	2.27932e+07	0	0.0545455
1	2.28149e+07	0	0.266667
1	2.28365e+07	9.62764	0.000220801
1	2.28582e+07	4.50542	0.000152771
1	2.28798e+07	0.152108	0.00112539
1	2.29014e+07	3.28274	0.000212102
1	2.29231e+07	1.04433	0.0128253
1	2.29447e+07	0.39805	0.121012
1	2.29664e+07	0.856069	0.000869171
1	2.2988e+07	0	0.285714
1	2.30097e+07	2.54197	0.000605012
1	2.30313e+07	0.657504	0.00806775
1	2.3053e+07	12.5005	0.000612114
1	2.30746e+07	0.821923	0.00308108
1	2.30962e+07	3.53896	0.0189381
1	2.31179e+07	0	0.545455
1	2.31395e+07	0.385791	0.00278971
1	2.31612e+07	1.27182	0.000396532
1	2.31828e+07	1.40438	0.00645616
1	2.32045e+07	0	0.0277778
1	2.32261e+07	0	0.117647
1	2.32478e+07	0	0.0923077
1	2.32694e+07	3.16676	0.00847972
1	2.3291e+07	4.03109	0.000370627
1	2.33127e+07	0	0.122449
1	2.33343e+07	0	1.09091
1	2.3356e+07	0	0.342857
1	2.33776e+07	0	0.104348
1	2.33993e+07	0.0989088	0.0865173
1	2.34209e+07	0	0.461539
1	2.34426e+07	0	0.00555042
1	2.34642e+07	11.2794	0.0003538
1	2.34858e+07	0.74435	0.0136543
1	2.35075e+07	0	0.0131148
1	2.35291e+07	0	0.5
1	2.35508e+07	0	2.4
1	2.35724e+07	0	0.244898
1	2.35941e+07	0.141756	0.00998276
1	2.36157e+07	1.82684	0.0114035
1	2.36374e+07	0.627613	0.0020103
1	2.3659e+07	1.99292	0.00114067
1	2.36806e+07	0	0.12
1	2.37023e+07	0	3
1	2.37239e+07	0.381266	0.00115196
1	2.37456e+07	0.107657	0.138202
1	2.37672e+07	0	0.0112676
1	2.37889e+07	0	1.09091
1	2.38105e+07	0	1.33333
1	2.38322e+07	26.8352	0.000355019
1	2.38538e+07	0	0.173913
1	2.38754e+07	0.175316	11.0845
1	2.38971e+07	13.7195	0.000659514
1	2.39187e+07	0.0989047	0.0165169
1	2.39404e+07	0	0.184615
1	2.3962e+07	0	1.5
1	2.39837e+07	0	0.387097
1	2.40053e+07	0.0660691	0.063241
1	2.4027e+07	0.560814	0.00322361
1	2.40486e+07	0	0.0016795
1	2.40702e+07	2.24773	0.000115257
1	2.40919e+07	2.61323	0.000304937
1	2.41135e+07	2.32017	0.000101858
1	2.41352e+07	0.737251	0.00111066
1	2.41568e+07	0	0.00177226
1	2.41785e+07	0	1.71429
1	2.42001e+07	1.18345	0.00245156
1	2.42218e+07	0	0.00947867
1	2.42434e+07	0	0.266667
1	2.4265e+07	1.69619	0.000691975
1	2.42867e+07	2.77632	5.1575e-05
1	2.43083e+07	7.0506	3.05137e-05
1	2.433e+07	9.86195	2.59123e-05
1	2.43516e+07	5.20873	3.18848e-05
1	2.43733e+07	1.53532	0.000128861
1	2.43949e+07	19.1861	2.90281e-05
1	2.44166e+07	8.71083	0.000275955
1	2.44382e+07	7.15425	9.77759e-05
1	2.44598e+07	13.5999	5.66896e-05
1	2.44815e+07	0	0.0261438
1	2.45031e+07	10.2413	0.000165228
1	2.45248e+07	0	0.0212766
1	2.45464e+07	0	0.190476
1	2.45681e+07	2.98069	1.99117e-05
1	2.45897e+07	0.236881	0.00956243
1	2.46114e+07	0	0.545455
1	2.4633e+07	11.4311	4.58032e-05
1	2.46546e+07	3.13062	0.000140603
1	2.46763e+07	0	0.857143
1	2.46979e+07	12.1181	0.000100109
1	2.47196e+07	0	0.631579
1	2.47412e+07	0	2.4
1	2.47629e+07	2.49197	1.78618e-05
1	2.47845e+07	0	0.218182
1	2.48062e+07	1.20315	0.0152523
1	2.48278e+07	0.18875	0.021205
1	2.48494e+07	2.42726	0.000836686
1	2.48711e+07	2.12948	0.00045301
1	2.48927e+07	0.102896	0.00277278
1	2.49144e+07	1.81022	0.0519787
1	2.4936e+07	0.372592	0.00224924
1	2.49577e+07	0	0.00873999
1	2.49793e+07	3.94632	3.0174e-05
1	2.5001e+07	0.320893	0.000626721
1	2.50226e+07	11.3491	1.79833e-05
1	2.50442e+07	2.29717	1.82723e-05
1	2.50659e+07	15.9215	2.49688e-05
1	2.50875e+07	1.36178	0.000431186
1	2.51092e+07	0.166057	0.00867519
1	2.51308e+07	0.389528	0.0351058
1	2.51525e+07	22.1256	4.12902e-05
1	2.51741e+07	10.0531	0.000281184
1	2.51958e+07	1.78228	0.000413562
1	2.52174e+07	0.14194	0.389688
1	2.5239e+07	0.313577	0.097422
1	2.52607e+07	17.5716	4.70881e-05
1	2.52823e+07	4.98939	9.12743e-05
1	2.5304e+07	2.96146	0.000601212
1	2.53256e+07	0.38307	0.00175034
1	2.53473e+07	1.76554	0.00176862
1	2.53689e+07	1.64616	0.000114599
1	2.53906e+07	1.91528	0.000460526
1	2.54122e+07	7.39166	6.99549e-05
1	2.54338e+07	1.60517	0.00045742
1	2.54555e+07	2.13079	0.000216311
1	2.54771e+07	2.74183	0.000170225
1	2.54988e+07	0.523673	0.000274824
1	2.55204e+07	1.01045	2.83502e-05
1	2.55421e+07	3.86152	3.91169e-05
1	2.55637e+07	0.798479	0.000287248
1	2.55854e+07	1.21017	0.000210792
1	2.5607e+07	0	2
1	2.56286e+07	2.00465	0.00133765
1	2.56503e+07	1.13232	0.00453831
1	2.56719e+07	0.145148	0.0697433
1	2.56936e+07	0.000689019	0.392048
1	2.57152e+07	33.0739	0.000330763
1	2.57369e+07	0.276996	0.0494517
1	2.57585e+07	0.19963	0.00275483
1	2.57801e+07	0.117422	0.00597566
1	2.58018e+07	0.141961	0.48711
1	2.58234e+07	0.0975684	0.0195009
1	2.58451e+07	2.12708	0.0246638
1	2.58667e+07	0	0.148148
1	2.58884e+07	1.5061	0.000733718
1	2.591e+07	0.198104	0.0129036
1	2.59317e+07	0	4
1	2.59533e+07	0.262761	0.154015
1	2.59749e+07	0	0.101695
1	2.59966e+07	0.000632333	0.980119
1	2.60182e+07	0.919149	0.0208335
1	2.60399e+07	0.120022	0.00896701
1	2.60615e+07	0.282911	0.097422
1	2.60832e+07	0.0843183	0.0122837
1	2.61048e+07	0.224878	0.0256374
1	2.61265e+07	0	0.428571
1	2.61481e+07	0	2
1	2.61697e+07	0.0213487	0.24349
1	2.61914e+07	0	0.031579
1	2.6213e+07	5.86198	0.000294057
1	2.62347e+07	0	2.4
1	2.62563e+07	0	0.0264317
1	2.6278e+07	0.91203	0.00393641
1	2.62996e+07	0.0615218	0.0141024
1	2.63213e+07	2.44988	0.00191351
1	2.63429e+07	0.243964	0.00815569
1	2.63645e+07	62.7016	6.12653e-05
1	2.63862e+07	54.9645	5.45548e-05
1	2.64078e+07	57.5147	3.31943e-05
1	2.64295e+07	76.2497	2.5784e-05
1	2.64511e+07	74.9849	3.71914e-05
1	2.64728e+07	69.6663	4.78876e-05
1	2.64944e+07	192.343	1.92085e-05
1	2.65161e+07	225.728	1.44842e-05
1	2.65377e+07	96.307	1.37031e-05
1	2.65593e+07	7.86709	0.00140001
1	2.6581e+07	200.448	9.7862e-06
1	2.66026e+07	269.725	8.0315e-06
1	2.66243e+07	140.068	8.28822e-06
1	2.66459e+07	2.96419	0.000103094
1	2.66676e+07	1.65929	0.0144049
1	2.66892e+07	0.920611	0.00866312
1	2.67109e+07	1.41128	0.000859634
1	2.67325e+07	3.06268	4.42061e-05
1	2.67541e+07	7.13795	0.000126329
1	2.67758e+07	7.96677	0.000131493
1	2.67974e+07	16.9691	3.35544e-05
1	2.68191e+07	46.6937	4.97711e-06
1	2.68407e+07	2.24063	0.000247743
1	2.68624e+07	1.5474	0.00017533
1	2.6884e+07	12.8684	0.000151332
1	2.69057e+07	1.98573	0.000320224
1	2.69273e+07	1.02556	0.000315468
1	2.69489e+07	1.73677	0.000656598
1	2.69706e+07	7.89241	0.00010625
1	2.69922e+07	0	0.0220994
1	2.70139e+07	6.58054	6.01901e-05
1	2.70355e+07	95.3018	3.27775e-06
1	2.70572e+07	184.701	3.05691e-06
1	2.70788e+07	283.215	2.93851e-06
1	2.71005e+07	308.657	2.87506e-06
1	2.71221e+07	361.278	2.88582e-06
1	2.71437e+07	338.99	2.90958e-06
1	2.71654e+07	121.275	2.9961e-06
1	2.7187e+07	244.502	3.10303e-06
1	2.72087e+07	63.1114	3.28412e-06
1	2.72303e+07	6.56498	3.92071e-06
1	2.7252e+07	0.539985	0.00233574
1	2.72736e+07	2.14954	8.11291e-05
1	2.72953e+07	1.48301	0.00014097
1	2.73169e+07	13.4431	0.000270579
1	2.73385e+07	19.3523	4.04401e-05
1	2.73602e+07	13.7857	0.000154744
1	2.73818e+07	13.2231	0.000176896
1	2.74035e+07	0.285481	0.03292
1	2.74251e+07	0.869847	0.000765208
1	2.74468e+07	8.90987	0.000411648
1	2.74684e+07	14.6421	0.00024174
1	2.74901e+07	0.168731	0.173081
1	2.75117e+07	96.5574	2.70907e-05
1	2.75333e+07	17.8555	0.000298147
1	2.7555e+07	20.6881	7.43328e-05
1	2.75766e+07	1.34609	0.000457072
1	2.75983e+07	176.544	1.00039e-05
1	2.76199e+07	134.655	1.06915e-05
1	2.76416e+07	17.3935	1.09015e-05
1	2.76632e+07	274.685	9.16093e-06
1	2.76849e+07	159.563	9.54796e-06
1	27706501	119.85	1.17506e-05
1	2.77281e+07	170.561	1.38642e-05
1	2.77498e+07	45.557	2.22975e-05
1	2.77714e+07	26.6844	0.000188009
1	2.77931e+07	0	1.5
1	2.78147e+07	5.89294	0.00222368
1	2.78364e+07	116.907	4.06126e-05
1	2.7858e+07	112.433	2.59412e-05
1	2.78797e+07	1.04411	0.0158415
1	2.79013e+07	30.5159	4.192e-05
1	2.79229e+07	3.97693	0.000231887
1	2.79446e+07	81.708	1.3773e-05
1	2.79662e+07	11.0059	6.59985e-06
1	2.79879e+07	0.15034	0.00183118
1	2.80095e+07	35.0041	6.05849e-06
1	2.80312e+07	26.9306	7.717e-06
1	2.80528e+07	0.0978512	0.0169595
1	2.80745e+07	0.183514	0.0113719
1	2.80961e+07	1.79208	0.000255682
1	2.81177e+07	0.0383639	0.00255917
1	2.81394e+07	0.413033	0.00554303
1	2.8161e+07	0.865907	0.00346348
1	2.81827e+07	14.3752	4.71596e-05
1	2.82043e+07	3.63536	0.000693395
1	2.8226e+07	1.6939	0.014837
1	2.82476e+07	0	0.0552996
1	2.82693e+07	0.272808	0.00141646
1	2.82909e+07	0	1.5
1	2.83125e+07	0.389528	0.263294
1	2.83342e+07	0.757809	0.0263294
1	2.83558e+07	0	3
1	2.83775e+07	0	0.0377359
1	2.83991e+07	1.10674	0.0687706
1	2.84208e+07	5.56358	0.00146909
1	2.84424e+07	0	0.193548
1	2.84641e+07	0.503145	0.00579855
1	2.84857e+07	0.13883	0.0443098
1	2.85073e+07	0.000688934	0.130683
1	2.8529e+07	0.95794	0.000445201
1	2.85506e+07	0.0989088	0.0698793
1	2.85723e+07	0	0.0603015
1	2.85939e+07	0	0.107143
1	2.86156e+07	0	0.144578
1	2.86372e+07	3.78652	0.000660386
1	2.86589e+07	0.149258	0.0164211
1	2.86805e+07	0	1.71429
1	2.87021e+07	2.61099	0.000458737
1	2.87238e+07	0	0.666667
1	2.87454e+07	0.0808069	0.00475618
1	2.87671e+07	6.18273	0.000194881
1	2.87887e+07	7.41081	5.03405e-05
1	2.88104e+07	3.49097	0.000697159
1	2.8832e+07	15.5627	5.70568e-05
1	2.88537e+07	8.2817	0.00024696
1	2.88753e+07	13.4289	5.67386e-05
1	2.88969e+07	19.8883	1.49066e-05
1	2.89186e+07	0	0.028777
1	2.89402e+07	4.26524	9.94911e-05
1	2.89619e+07	1.07558	0.000618469
1	2.89835e+07	14.1387	4.57246e-05
1	2.90052e+07	3.83394	0.000537922
1	2.90268e+07	20.9723	0.0002732
1	2.90485e+07	1.26529	0.000781806
1	2.90701e+07	21.3859	0.000173156
1	2.90917e+07	14.8469	0.000122233
1	2.91134e+07	0.149258	0.00111088
1	2.9135e+07	0.0154934	0.000398772
1	2.91567e+07	4.4048	0.000166892
1	2.91783e+07	0.0800317	0.112452
1	2.92e+07	0.0989088	0.00613805
1	2.92216e+07	5.7653	0.000373465
1	2.92433e+07	8.92896	5.28147e-05
1	2.92649e+07	0	0.015
1	2.92865e+07	0.285597	0.000327359
1	2.93082e+07	7.74683	3.13847e-05
1	2.93298e+07	0.288138	0.000291548
1	2.93515e+07	0	0.333334
1	2.93731e+07	1.25347	0.000490573
1	2.93948e+07	5.98442	8.48675e-05
1	2.94164e+07	0.970158	0.00016622
1	2.94381e+07	1.12633	6.08838e-05
1	2.94597e+07	2.95318	0.000224971
1	2.94813e+07	0	0.0185759
1	2.9503e+07	0.229582	0.000544721
1	2.95246e+07	0.00943717	0.122256
1	2.95463e+07	0.149591	0.000644937
1	2.95679e+07	5.2695	0.000140978
1	2.95896e+07	0.600691	0.00153078
1	2.96112e+07	0.000171473	0.0114726
1	2.96329e+07	0.270516	0.000662483
1	2.96545e+07	1.40122	6.87241e-05
1	2.96761e+07	0.285795	0.000961633
1	2.96978e+07	0	0.342857
1	2.97194e+07	8.39183	6.48396e-05
1	2.97411e+07	14.9311	0.000155235
1	2.97627e+07	9.7869	0.000125149
1	2.97844e+07	1.32426	0.000299652
1	2.9806e+07	12.8032	4.35605e-05
1	2.98277e+07	2.46126	6.30645e-05
1	2.98493e+07	0.147968	0.00236755
1	2.98709e+07	17.5562	0.000142899
1	2.98926e+07	0	0.00801068
1	2.99142e+07	0.967576	0.000243667
1	2.99359e+07	0	0.0363636
1	2.99575e+07	7.03101	0.00118038
1	2.99792e+07	2.62732	0.00174661
1	3.00008e+07	0.867149	0.0026148
1	3.00225e+07	0.000915013	0.012812
1	3.00441e+07	0.068564	0.00240194
1	3.00657e+07	0.0396594	0.00464912
1	3.00874e+07	0	0.0165062
1	3.0109e+07	0	0.0470588
1	3.01307e+07	0.155841	0.00305878
1	3.01523e+07	0.0693426	0.0250494
1	3.0174e+07	0.0947248	0.0286365
1	3.01956e+07	0.100994	0.00185737
1	3.02173e+07	0.000688202	0.0353196
1	3.02389e+07	0.821888	0.00753258
1	3.02605e+07	0	0.0833334
1	3.02822e+07	0	0.181818
1	3.03038e+07	0	0.0392157
1	3.03255e+07	0	0.096
1	3.03471e+07	0	0.0350877
1	3.03688e+07	2.69149	0.00134122
1	3.03904e+07	1.48636	0.00107119
1	3.04121e+07	0	0.15
1	3.04337e+07	0.100342	0.00338967
1	3.04553e+07	0	0.230769
1	3.0477e+07	0.0542954	0.0210099
1	3.04986e+07	0.0885056	0.00203386
1	3.05203e+07	0.301136	0.00199635
1	3.05419e+07	0.450199	0.0123748
1	3.05636e+07	1.13357	0.00233004
1	3.05852e+07	0.0159107	0.0396008
1	3.06068e+07	0	0.0269058
1	3.06285e+07	0.133153	0.216493
1	3.06501e+07	0.221603	0.00237449
1	3.06718e+07	0.472134	0.00509412
1	3.06934e+07	12.0374	0.000138284
1	3.07151e+07	0	0.0436364
1	3.07367e+07	6.96499	0.000346546
1	3.07584e+07	0.200186	0.195101
1	3.078e+07	0.243063	0.0519787
1	3.08016e+07	0.137701	0.0462146
1	3.08233e+07	0.78254	0.00159411
1	3.08449e+07	1.25064	0.0166169
1	3.08666e+07	0.224855	0.07494
1	3.08882e+07	0.310303	0.00341791
1	3.09099e+07	1.2248	0.00555431
1	3.09315e+07	7.19717	0.000598105
1	3.09532e+07	0	0.0306905
1	3.09748e+07	2.05453	0.000690265
1	3.09964e+07	0.0989088	0.0378513
1	3.10181e+07	0.0361568	0.0201687
1	3.10397e+07	0.068262	0.0297006
1	3.10614e+07	0.0825945	0.0104477
1	3.1083e+07	0.0989088	1.81686
1	3.11047e+07	0.0539669	0.00871764
1	3.11263e+07	0.836608	0.00156859
1	3.1148e+07	2.48973	0.000608471
1	3.11696e+07	0.013091	0.0116335
1	3.11912e+07	0.462026	0.00104321
1	3.12129e+07	0	1.71429
1	3.12345e+07	0	0.6
1	3.12562e+07	0.294263	0.00206005
1	3.12778e+07	0.141961	0.0278349
1	3.12995e+07	0.418988	0.00371474
1	3.13211e+07	0.102536	0.014601
1	3.13428e+07	0	0.056338
1	3.13644e+07	0	0.0416667
1	3.1386e+07	4.29991	0.000246583
1	3.14077e+07	0	0.0283688
1	3.14293e+07	0.0586707	0.00294971
1	3.1451e+07	0	0.0254237
1	3.14726e+07	0	0.108108
1	3.14943e+07	0	0.0416667
1	3.15159e+07	0.00122399	0.0311437
1	3.15376e+07	0.915129	0.0203984
1	3.15592e+07	0.389528	0.0438823
1	3.15808e+07	0.413946	0.00329142
1	3.16025e+07	0	0.2
1	3.16241e+07	0	0.444445
1	3.16458e+07	0.0215992	0.00766399
1	3.16674e+07	0	6
1	3.16891e+07	0	0.3
1	3.17107e+07	0	0.00600902
1	3.17324e+07	0.253087	0.0608888
1	3.1754e+07	0	0.0718563
1	3.17756e+07	0.0825762	0.0140176
1	3.17973e+07	0.00168888	0.0378775
1	3.18189e+07	0.0855229	0.216493
1	3.18406e+07	0.0868076	0.00912996
1	3.18622e+07	0.288577	0.0125883
1	3.18839e+07	0	2.4
1	3.19055e+07	0	0.0394737
1	3.19272e+07	0.152639	0.000278069
1	3.19488e+07	0	0.0322581
1	3.19704e+07	0	0.666667
1	3.19921e+07	0	0.0442804
1	3.20137e+07	0	0.118812
1	3.20354e+07	0	0.0909091
1	3.2057e+07	0.0855444	0.0082561
1	3.20787e+07	0.25736	0.00228
1	3.21003e+07	0.132378	0.00451324
1	3.2122e+07	0.141961	0.32474
1	3.21436e+07	0	0.0179372
1	3.21652e+07	0	0.25
1	3.21869e+07	0	0.0152284
1	3.22085e+07	0	0.4
1	3.22302e+07	0	0.0191083
1	3.22518e+07	0	0.0357143
1	3.22735e+07	0	0.342857
1	3.22951e+07	0	0.342857
1	3.23168e+07	4.25188	0.000235369
1	3.23384e+07	0.778626	0.0192654
1	3.236e+07	0	0.0342857
1	3.23817e+07	0	0.0117994
1	3.24033e+07	0.111667	0.00122225
1	3.2425e+07	0.143471	0.0109847
1	3.24466e+07	0.0682704	0.00893821
1	3.24683e+07	1.93791	0.000622311
1	3.24899e+07	0	0.157895
1	3.25116e+07	0.215864	0.00834997
1	3.25332e+07	0	6
1	3.25548e+07	0	0.0276498
1	3.25765e+07	1.53129	0.000303942
1	3.25981e+07	0	0.0576923
1	3.26198e+07	0.179062	0.00177255
1	3.26414e+07	3.26539	0.000245229
1	3.26631e+07	0.658826	0.00223211
1	3.26847e+07	0	0.0710059
1	3.27064e+07	0	0.521739
1	3.2728e+07	2.89031	0.00636397
1	3.27496e+07	0.0855264	0.974221
1	3.27713e+07	0.161302	0.00760732
1	3.27929e+07	0	0.0895523
1	3.28146e+07	4.44211	0.000222406
1	3.28362e+07	11.9284	0.00068109
1	3.28579e+07	0.141112	0.0107649
1	3.28795e+07	0.671238	0.00135771
1	3.29012e+07	0	0.023166
1	3.29228e+07	0.0855263	0.0192915
1	3.29444e+07	0	0.255319
1	3.29661e+07	0	0.0609137
1	3.29877e+07	0	0.230769
1	3.30094e+07	0.0599967	0.020376
1	3.3031e+07	0	0.461539
1	3.30527e+07	0.0288179	0.000905404
1	3.30743e+07	0	0.0555556
1	3.3096e+07	0	0.0491803
1	3.31176e+07	0	0.00546946
1	3.31392e+07	0	0.0364742
1	3.31609e+07	0.231004	0.0752268
1	3.31825e+07	0	0.0634921
1	3.32042e+07	0	0.0405406
1	3.32258e+07	0	0.0225141
1	33247466	0	0.0736196
1	3.32691e+07	1.09795	0.00214506
1	3.32908e+07	0.154193	0.00546446
1	3.33124e+07	1.38947	0.00549922
1	3.3334e+07	0.935671	0.0140516
1	3.33557e+07	0	0.571429
1	3.33773e+07	0.443965	0.00143198
1	3.3399e+07	1.24312	0.0513688
1	3.34206e+07	6.46367	0.000512118
1	3.34423e+07	20.6222	0.000101375
1	3.34639e+07	0.0989088	0.454216
1	3.34856e+07	0.0542429	0.00106414
1	3.35072e+07	0	0.244898
1	3.35288e+07	0	0.0339943
1	3.35505e+07	0.0791655	0.00109722
1	3.35721e+07	0	0.0174927
1	3.35938e+07	0.0384873	0.00208542
1	3.36154e+07	1.63719	0.000500785
1	3.36371e+07	3.43996	0.00143206
1	3.36587e+07	0.269627	0.00568757
1	3.36804e+07	1.93816	0.0112309
1	3.3702e+07	0.0432294	0.00230952
1	3.37236e+07	1.79393	0.00193298
1	3.37453e+07	1.04455	0.000523006
1	3.37669e+07	0.0989088	0.908431
1	3.37886e+07	0	0.24
1	3.38102e+07	1.34559	0.000431397
1	3.38319e+07	0.231006	0.012168
1	3.38535e+07	0.386996	0.000201218
1	3.38752e+07	5.47989	0.000467129
1	3.38968e+07	0.56297	0.00132738
1	3.39184e+07	0.0989087	0.0478122
1	3.39401e+07	0.627633	0.00484566
1	3.39617e+07	0.0878966	0.00437553
1	3.39834e+07	0.370694	0.0108486
1	3.4005e+07	0.745384	0.000992902
1	3.40267e+07	0.195261	0.00656696
1	3.40483e+07	3.05123	0.00140673
1	3.407e+07	0.0111773	0.050929
1	3.40916e+07	0.0445932	0.060315
1	3.41132e+07	0.0989088	0.908431
1	3.41349e+07	0.517816	0.00154882
1	3.41565e+07	0.191346	0.000631474
1	3.41782e+07	0.0855264	0.10255
1	3.41998e+07	0.00597163	0.0393089
1	3.42215e+07	0	0.2
1	3.42431e+07	0	0.00223922
1	3.42648e+07	0	0.113208
1	3.42864e+07	0.175316	11.0845
1	3.4308e+07	0.119113	0.00746757
1	3.43297e+07	0.362575	0.0105632
1	3.43513e+07	0	0.0779221
1	3.4373e+07	0.0837037	0.064948
1	3.43946e+07	0	1.2
1	3.44163e+07	0.302059	0.00458457
1	3.44379e+07	0	1.5
1	3.44596e+07	0.0700164	0.0114884
1	3.44812e+07	0	0.0283019
1	3.45028e+07	0.837674	0.0397641
1	3.45245e+07	0	0.0266076
1	3.45461e+07	0.234294	0.223607
1	3.45678e+07	0.155001	0.0273253
1	3.45894e+07	0.00266294	0.00183715
1	3.46111e+07	0	0.375
1	3.46327e+07	0.563318	0.00082973
1	3.46544e+07	0	0.0358209
1	3.4676e+07	0.0855251	0.243555
1	3.46976e+07	0.283481	0.011953
1	3.47193e+07	0.0873261	0.00480179
1	3.47409e+07	0	0.0241936
1	3.47626e+07	0	0.214286
1	3.47842e+07	0.311833	0.00138468
1	3.48059e+07	4.94877	0.000175755
1	3.48275e+07	1.92957	0.000383158
1	3.48492e+07	0	0.3
1	3.48708e+07	0.149292	0.0261397
1	3.48924e+07	0.304858	0.00528309
1	3.49141e+07	0	0.113208
1	3.49357e+07	0	0.631579
1	3.49574e+07	1.81463	0.000496078
1	3.4979e+07	1.4494	0.000396874
1	3.50007e+07	18.9306	6.26467e-05
1	3.50223e+07	0.226096	0.278349
1	3.5044e+07	2.71975	0.000427396
1	3.50656e+07	0.367961	0.00213277
1	3.50872e+07	0.141961	0.108247
1	3.51089e+07	0.30535	0.00663577
1	3.51305e+07	0.224855	0.48711
1	3.51522e+07	0.104172	0.0360462
1	3.51738e+07	0.305323	0.00974187
1	3.51955e+07	0.339187	0.00961561
1	3.52171e+07	1.1723	0.00460102
1	3.52388e+07	0.174297	0.000895012
1	3.52604e+07	0	0.0185759
1	3.5282e+07	2.88863	0.00139188
1	3.53037e+07	0.690732	0.0022185
1	3.53253e+07	1.792	0.000441491
1	3.5347e+07	0.285701	0.0052745
1	3.53686e+07	0.327697	0.00377032
1	3.53903e+07	0.228342	0.101858
1	3.54119e+07	0.141961	0.0196812
1	3.54335e+07	0.151432	0.00683664
1	3.54552e+07	1.74723	0.000907062
1	3.54768e+07	0	0.12
1	3.54985e+07	0.134707	0.0124378
1	3.55201e+07	0.744508	0.000306986
1	3.55418e+07	0.014143	0.081504
1	3.55634e+07	0	0.0133779
1	3.55851e+07	2.24756	0.000321398
1	3.56067e+07	0.308649	0.003353
1	3.56283e+07	0	0.103448
1	3.565e+07	0	0.0701755
1	3.56716e+07	0	0.0159575
1	3.56933e+07	0.0855264	0.0885655
1	3.57149e+07	0.366262	0.026691
1	3.57366e+07	0.0867008	0.00254107
1	3.57582e+07	0	0.0722892
1	3.57799e+07	0.145148	0.20923
1	3.58015e+07	4.40458	0.000227677
1	3.58231e+07	3.74394	9.76703e-05
1	3.58448e+07	4.43108	4.78771e-05
1	3.58664e+07	19.8279	2.38005e-05
1	3.58881e+07	0.0730266	0.000981683
1	3.59097e+07	13.5358	4.01737e-05
1	3.59314e+07	9.55288	0.000120462
1	3.5953e+07	0.559098	0.000788697
1	3.59747e+07	0	0.444445
1	3.59963e+07	0	0.0476191
1	3.60179e+07	0	0.0254237
1	3.60396e+07	0	0.0129171
1	3.60612e+07	0	0.0307692
1	3.60829e+07	0.300016	0.00422687
1	3.61045e+07	0.141961	0.0270617
1	3.61262e+07	0.26407	0.00330679
1	3.61478e+07	0.210821	0.0085017
1	3.61695e+07	0.145144	0.014945
1	3.61911e+07	0.223943	0.00356575
1	3.62127e+07	2.02416	0.00125391
1	3.62344e+07	0.340769	0.00498628
1	3.6256e+07	0.242271	0.01915
1	3.62777e+07	0	0.0309278
1	3.62993e+07	0.141961	0.0453126
1	3.6321e+07	26.4765	0.000195483
1	3.63426e+07	0	0.0234834
1	3.63643e+07	0.141961	0.0105321
1	3.63859e+07	4.97517	0.000234019
1	3.64075e+07	0.14153	0.216493
1	3.64292e+07	0.498525	0.00847763
1	3.64508e+07	0.327163	0.00118465
1	3.64725e+07	3.71645	0.000155098
1	3.64941e+07	0.149287	0.0512338
1	3.65158e+07	4.59302	0.00011456
1	3.65374e+07	2.73066	0.00124312
1	3.65591e+07	0.138025	0.165169
1	3.65807e+07	0.105941	0.28121
1	3.66023e+07	0.247825	0.0294852
1	3.6624e+07	0.141965	0.194844
1	3.66456e+07	1.38229	0.000202725
1	3.66673e+07	0.176954	0.00326922
1	3.66889e+07	0.807814	0.00039437
1	3.67106e+07	1.82763	0.000843444
1	3.67322e+07	0.141961	0.0104195
1	3.67539e+07	0.227932	0.023644
1	3.67755e+07	0.0482682	0.00309276
1	3.67971e+07	1.86948	0.00543016
1	3.68188e+07	0	0.00552741
1	3.68404e+07	0.787567	0.00122452
1	3.68621e+07	0.143123	0.0286535
1	3.68837e+07	0	0.244898
1	3.69054e+07	8.86971	0.000146152
1	3.6927e+07	1.33714	0.000894388
1	3.69487e+07	0.101983	0.181925
1	3.69703e+07	0.171731	0.0145838
1	3.69919e+07	0	0.20339
1	3.70136e+07	0.47473	0.00360526
1	3.70352e+07	2.23946	0.0010874
1	3.70569e+07	0.312443	0.00250003
1	3.70785e+07	0.929373	0.00157397
1	3.71002e+07	0	0.387097
1	3.71218e+07	0.55256	0.00429701
1	3.71435e+07	6.44281	0.00111624
1	3.71651e+07	0.16049	0.119435
1	3.71867e+07	36.8035	4.07817e-05
1	3.72084e+07	0.117414	0.000686831
1	3.723e+07	3.07242	0.0106385
1	3.72517e+07	1.11074	0.0101481
1	3.72733e+07	0.396834	0.00484436
1	3.7295e+07	16.8532	0.000178606
1	3.73166e+07	17.5931	8.62007e-05
1	3.73383e+07	0.172666	0.0412479
1	3.73599e+07	54.3949	2.98638e-05
1	3.73815e+07	39.5111	2.56125e-05
1	3.74032e+07	15.2254	0.000208948
1	3.74248e+07	46.0757	5.61811e-05
1	3.74465e+07	0	0.8
1	3.74681e+07	41.3252	3.64061e-05
1	3.74898e+07	26.8144	0.000138821
1	3.75114e+07	219.816	9.73957e-06
1	3.75331e+07	160.053	1.08486e-05
1	3.75547e+07	220.397	9.66106e-06
1	3.75763e+07	75.0379	1.07643e-05
1	3.7598e+07	42.8737	3.11559e-05
1	3.76196e+07	141.087	1.13622e-05
1	3.76413e+07	128.936	1.06422e-05
1	3.76629e+07	34.8702	1.28122e-05
1	3.76846e+07	3.9158	0.00186821
1	3.77062e+07	11.4404	0.000702136
1	3.77279e+07	45.8403	1.9327e-05
1	3.77495e+07	0.0655298	0.0106708
1	3.77711e+07	0.273597	0.00422655
1	3.77928e+07	0	0.342857
1	3.78144e+07	2.61666	0.000728699
1	3.78361e+07	0	0.105263
1	3.78577e+07	0	0.0465116
1	3.78794e+07	0	0.059406
1	3.7901e+07	0.389528	0.0119679
1	3.79227e+07	0	0.0278422
1	3.79443e+07	0.0847019	0.00495786
1	3.79659e+07	0.292531	0.00591599
1	3.79876e+07	0	0.0394737
1	3.80092e+07	1.27729	0.000389801
1	3.80309e+07	1.72752	0.000445152
1	3.80525e+07	1.40292	0.000703554
1	3.80742e+07	5.55786	0.000348291
1	3.80958e+07	1.94565	0.000708561
1	3.81175e+07	2.42224	0.000255367
1	3.81391e+07	0	0.109091
1	3.81607e+07	0.286745	0.0275282
1	3.81824e+07	0.128784	0.0133455
1	3.8204e+07	0	1.71429
1	3.82257e+07	0	0.040678
1	3.82473e+07	0	0.157895
1	3.8269e+07	0.138451	0.00432586
1	3.82906e+07	0	0.0413793
1	3.83123e+07	0.0360452	0.0101267
1	3.83339e+07	0.138025	0.0197485
1	3.83555e+07	0.225281	0.0105801
1	3.83772e+07	0	0.226415
1	3.83988e+07	0	6
1	3.84205e+07	0.224847	0.0253044
1	3.84421e+07	2.80358	0.00254203
1	3.84638e+07	0.246651	0.00122607
1	3.84854e+07	0	0.0184332
1	3.85071e+07	0.0599764	0.00822127
1	3.85287e+07	0	0.255319
1	3.85503e+07	6.86691	0.000244211
1	3.8572e+07	0	0.521739
1	3.85936e+07	2.45414	0.00212049
1	3.86153e+07	0.258209	0.00814737
1	3.86369e+07	0.00937249	0.0103812
1	3.86586e+07	0	0.0188088
1	3.86802e+07	36.2841	2.49025e-05
1	3.87019e+07	57.4256	2.55126e-05
1	3.87235e+07	0	0.461539
1	3.87451e+07	0.224855	0.0309276
1	3.87668e+07	0.224855	0.0885655
1	38788431	0.228304	0.032444
1	3.88101e+07	2.00567	0.000389346
1	3.88317e+07	0.0338036	0.00781138
1	3.88534e+07	26.4094	2.84423e-05
1	3.8875e+07	0	0.0361446
1	3.88967e+07	58.6363	1.668e-05
1	3.89183e+07	31.6085	1.48473e-05
1	3.89399e+07	40.2419	1.43118e-05
1	3.89616e+07	5.86384	0.000114947
1	3.89832e+07	23.892	2.99646e-05
1	3.90049e+07	19.6433	5.06781e-05
1	3.90265e+07	0.192309	0.000749348
1	3.90482e+07	0.29056	0.0165279
1	3.90698e+07	0.335006	0.0376482
1	3.90915e+07	0.220079	0.00375717
1	3.91131e+07	0.145148	0.20923
1	3.91347e+07	0.118571	0.0160273
1	3.91564e+07	0.88438	0.00156595
1	3.9178e+07	0.442126	0.00654273
1	3.91997e+07	0.224972	0.137541
1	3.92213e+07	0.145148	0.05978
1	3.9243e+07	0	0.0162382
1	3.92646e+07	0	0.00326886
1	3.92863e+07	0.405029	0.00034238
1	3.93079e+07	1.84645	0.000603956
1	3.93295e+07	6.50307	6.07488e-05
1	3.93512e+07	0.224855	0.0041812
1	3.93728e+07	2.8407	0.000216282
1	3.93945e+07	1.226	0.00015223
1	3.94161e+07	0.518977	0.00067383
1	3.94378e+07	3.5393	6.81119e-05
1	3.94594e+07	0.762792	0.000601258
1	3.94811e+07	8.114	0.000601056
1	3.95027e+07	1.50443	0.0047069
1	3.95243e+07	0.244962	0.006245
1	3.9546e+07	0.0631891	0.00380666
1	3.95676e+07	0.508731	0.00204935
1	3.95893e+07	0.0855264	0.0423574
1	3.96109e+07	0.0316753	0.00422131
1	3.96326e+07	0	0.0226415
1	3.96542e+07	0	0.0174673
1	3.96759e+07	0	0.571429
1	3.96975e+07	4.85339	0.000133675
1	3.97191e+07	0.528289	0.00968097
1	3.97408e+07	0	0.115385
1	3.97624e+07	0.138025	0.0288391
1	3.97841e+07	0.0841103	0.0130768
1	3.98057e+07	4.39556	0.000106987
1	3.98274e+07	4.76624	0.00047122
1	3.9849e+07	0	0.164384
1	3.98707e+07	0	6
1	3.98923e+07	0.169521	0.0177501
1	3.99139e+07	1.91533	0.000180898
1	3.99356e+07	6.35499	6.26495e-05
1	3.99572e+07	1.72223	0.0432703
1	3.99789e+07	1.6523	0.00186778
1	4.00005e+07	0	0.00513479
1	4.00222e+07	0.291405	0.000217925
1	4.00438e+07	0.0787841	0.048012
1	4.00655e+07	0.868378	0.000235717
1	4.00871e+07	0	0.00897532
1	4.01087e+07	4.36976	0.000186152
1	4.01304e+07	0	0.0689655
1	4.0152e+07	0.224855	0.00695872
1	4.01737e+07	0.224855	0.00328574
1	4.01953e+07	0	0.0229885
1	4.0217e+07	0.262207	0.00135785
1	4.02386e+07	5.97379	3.38636e-05
1	4.02602e+07	1.97853	0.000581372
1	4.02819e+07	12.2782	5.78803e-05
1	4.03035e+07	2.70369	0.000680504
1	4.03252e+07	7.0487	0.000222924
1	4.03468e+07	0	0.0542986
1	4.03685e+07	0.224972	0.275082
1	4.03901e+07	0.0275713	0.0384625
1	4.04118e+07	3.69619	0.00124643
1	4.04334e+07	3.24403	0.000328124
1	4.0455e+07	0.328756	0.00196439
1	4.04767e+07	0.325352	0.00667544
1	4.04983e+07	0	1.09091
1	4.052e+07	6.77699	0.000930647
1	4.05416e+07	11.3714	5.89706e-05
1	4.05633e+07	15.3217	3.66469e-05
1	4.05849e+07	1.72295	0.000183265
1	4.06066e+07	0.820651	0.000874458
1	4.06282e+07	0.692842	0.000161328
1	4.06498e+07	2.80318	0.000247587
1	4.06715e+07	7.05186	3.76477e-05
1	4.06931e+07	2.07264	0.000223702
1	4.07148e+07	2.44582	0.000100324
1	4.07364e+07	0.0855264	0.0042729
1	4.07581e+07	1.20797	0.000308883
1	4.07797e+07	5.69852	7.51481e-05
1	4.08014e+07	0.97247	0.00133774
1	4.0823e+07	0.355983	0.00106686
1	4.08446e+07	4.06879	8.51179e-05
1	4.08663e+07	3.98486	0.000111681
1	4.08879e+07	1.14915	0.00135757
1	4.09096e+07	0	0.0373832
1	4.09312e+07	10.8681	9.71859e-05
1	4.09529e+07	0.953698	0.014517
1	4.09745e+07	0	0.545455
1	4.09962e+07	0.138132	0.0204142
1	4.10178e+07	0.0691336	0.00194764
1	4.10394e+07	3.58061	0.000216742
1	4.10611e+07	3.78874	0.00010008
1	4.10827e+07	0.141961	0.00483484
1	4.11044e+07	0	6
1	4.1126e+07	0	0.0431655
1	4.11477e+07	0.19069	0.055743
1	4.11693e+07	0	0.0310078
1	4.1191e+07	0.145148	41.846
1	4.12126e+07	0.0912732	0.0062689
1	4.12342e+07	0.145132	0.0220242
1	4.12559e+07	0.03763	0.0111486
1	4.12775e+07	0.0108186	0.0108529
1	4.12992e+07	0	0.0223048
1	4.13208e+07	0.343667	0.00566407
1	4.13425e+07	0	0.0285036
1	4.13641e+07	1.91595	0.00142053
1	4.13858e+07	0	0.923077
1	4.14074e+07	0.408505	0.000740488
1	4.1429e+07	22.6443	0.000148264
1	4.14507e+07	17.3273	8.69379e-05
1	4.14723e+07	0.248224	0.00109191
1	4.1494e+07	0.151094	0.142316
1	4.15156e+07	0.424089	0.00278693
1	4.15373e+07	0	0.0705883
1	4.15589e+07	0.122063	0.0922493
1	4.15806e+07	0.120446	0.0245829
1	4.16022e+07	0	0.0710059
1	4.16238e+07	0	1
1	4.16455e+07	0.590484	0.000229788
1	4.16671e+07	0.00124149	0.00964572
1	4.16888e+07	0.000228384	0.00774531
1	4.17104e+07	0	0.0779221
1	4.17321e+07	0.044777	0.0549815
1	4.17537e+07	0.92443	0.00137903
1	4.17754e+07	0.451323	0.0158129
1	4.1797e+07	0.146356	0.000267897
1	4.18186e+07	0.146678	0.0175833
1	4.18403e+07	0.125536	0.0353196
1	4.18619e+07	0.249179	0.0928078
1	4.18836e+07	0.162222	0.091873
1	4.19052e+07	0.106186	0.0385375
1	4.19269e+07	0	0.0677966
1	4.19485e+07	0	0.15
1	4.19702e+07	0.56115	0.00506534
1	4.19918e+07	0	0.164384
1	4.20134e+07	0	0.75
1	4.20351e+07	0	0.521739
1	4.20567e+07	0.109468	0.0217092
1	4.20784e+07	0	0.27907
1	4.21e+07	0.14569	0.0806747
1	4.21217e+07	0.13589	0.0244213
1	4.21433e+07	1.27881	0.0050174
1	4.2165e+07	5.84811	0.000519937
1	4.21866e+07	0.0854879	0.0259792
1	4.22082e+07	0.414725	0.0143018
1	4.22299e+07	0.180282	0.00634949
1	4.22515e+07	0	0.705882
1	4.22732e+07	1.55827	0.00207296
1	4.22948e+07	0.29178	0.0119793
1	4.23165e+07	3.3769	0.000256129
1	4.23381e+07	0.0989088	0.201874
1	4.23598e+07	18.3157	2.8511e-05
1	4.23814e+07	0.0093161	0.0025833
1	4.2403e+07	4.44623	0.000931822
1	4.24247e+07	24.6001	0.000100193
1	4.24463e+07	0.530627	0.00506213
1	4.2468e+07	0	0.631579
1	4.24896e+07	0.187386	0.0301668
1	4.25113e+07	0	0.0154639
1	4.25329e+07	0	0.8
1	4.25546e+07	0	6
1	4.25762e+07	0.0878789	0.0079339
1	4.25978e+07	0	0.0147601
1	4.26195e+07	0	0.75
1	4.26411e+07	2.62786	0.00315833
1	4.26628e+07	0	0.00146987
1	4.26844e+07	0.293216	0.00137671
1	4.27061e+07	0	0.428571
1	4.27277e+07	0.342982	0.00425495
1	4.27494e+07	0.00130563	0.0408383
1	4.2771e+07	6.16324	0.000186425
1	4.27926e+07	4.93737	0.000517009
1	4.28143e+07	0.0418574	0.00290645
1	4.28359e+07	0.246095	0.113093
1	4.28576e+07	0.0877945	0.000933496
1	4.28792e+07	0	6
1	4.29009e+07	1.65392	0.00117569
1	4.29225e+07	4.43834	0.000167887
1	4.29442e+07	6.5272	6.97969e-05
1	4.29658e+07	2.0361	3.52726e-05
1	4.29874e+07	23.9663	2.4669e-05
1	4.30091e+07	2.20602	0.000150656
1	4.30307e+07	0.0989088	0.0121937
1	4.30524e+07	10.7149	2.48357e-05
1	4.3074e+07	0.8927	0.00015181
1	4.30957e+07	12.7248	0.000164743
1	4.31173e+07	1.23994	0.000123831
1	4.3139e+07	0.13808	0.00198781
1	4.31606e+07	6.9619	0.000123754
1	4.31822e+07	0.193918	0.010963
1	4.32039e+07	0.869702	7.75093e-05
1	4.32255e+07	0.213423	0.000792941
1	4.32472e+07	0	0.00543725
[truncated: 22,001 more rows]

## Sheet: Figure 5b
Chrom	Position	Likelihood	Alpha
1	5634	695.976	3.08714e-06
1	27276.4	671.138	3.33214e-06
1	48918.8	532.936	3.63497e-06
1	70561.2	443.201	4.02144e-06
1	92203.7	384.703	4.55629e-06
1	113846	311.724	5.37719e-06
1	135488	238.306	7.41348e-06
1	157131	139.824	1.44945e-05
1	178773	85.5019	2.77452e-05
1	200416	2.22692	0.00478502
1	222058	1.1759	0.0416244
1	243701	1.04596	0.00209391
1	265343	4.0079	0.00204727
1	286985	1.16562	0.003
1	308628	0.36315	0.00963185
1	330270	0.360635	0.0640422
1	351913	1.4518	0.0069726
1	373555	0.718595	0.0217154
1	395197	0.360646	0.013626
1	416840	5.62558	0.000289306
1	438482	2.35395	0.00454125
1	460125	0.359951	0.640422
1	481767	0.384344	0.05261
1	503410	1.13242	0.0108203
1	525052	1.83979	0.00165482
1	546694	138.683	2.03989e-05
1	568337	348.679	2.22982e-05
1	589979	63.4379	0.000178485
1	611622	69.0281	6.07617e-05
1	633264	52.782	5.61139e-05
1	654906	7.66331	0.00287461
1	676549	45.5413	1.24639e-05
1	698191	298.476	1.01099e-05
1	719834	225.864	1.03515e-05
1	741476	30.084	0.000268966
1	763118	1.42989	0.000789723
1	784761	22.7248	9.32832e-05
1	806403	18.0233	3.45915e-05
1	828046	60.3416	4.58083e-05
1	849688	0.393897	1.3736
1	871331	2.15783	0.0228071
1	892973	51.9558	4.77839e-05
1	914615	0	0.292683
1	936258	0	0.103448
1	957900	1.7686	0.0464955
1	979543	41.2791	6.12897e-05
1	1.00119e+06	22.2813	0.000893418
1	1.02283e+06	0	0.0794702
1	1.04447e+06	0.277379	0.0818378
1	1.06611e+06	0	12
1	1.08775e+06	0	0.0944882
1	1.1094e+06	0	6
1	1.13104e+06	0.840552	0.0808002
1	1.15268e+06	0	0.00892194
1	1.17432e+06	0	0.123711
1	1.19597e+06	0.329087	0.00334996
1	1.21761e+06	56.5854	4.28378e-06
1	1.23925e+06	311.962	3.61986e-06
1	1.26089e+06	390.699	3.35847e-06
1	1.28254e+06	373.748	3.26554e-06
1	1.30418e+06	333.618	3.24761e-06
1	1.32582e+06	331.55	3.45733e-06
1	1.34746e+06	343.951	1.3427e-05
1	1.36911e+06	11.674	0.000538097
1	1.39075e+06	25.7029	3.16776e-05
1	1.41239e+06	45.1093	3.72787e-05
1	1.43403e+06	18.6081	0.000134609
1	1.45568e+06	1.5357	0.00460248
1	1.47732e+06	0.319754	0.0257926
1	1.49896e+06	95.4949	4.36886e-05
1	1.5206e+06	0	0.428571
1	1.54225e+06	0.672535	0.0183294
1	1.56389e+06	4.68477	0.00110226
1	1.58553e+06	0	0.0662984
1	1.60717e+06	0	0.117647
1	1.62882e+06	0	0.0648649
1	1.65046e+06	83.6471	0.000117553
1	1.6721e+06	0	0.631579
1	1.69374e+06	0	0.0234834
1	1.71538e+06	0.549374	0.00793252
1	1.73703e+06	0	0.0086331
1	1.75867e+06	0	0.0506329
1	1.78031e+06	3.94403	4.96275e-05
1	1.80195e+06	12.9323	5.59492e-05
1	1.8236e+06	6.08378	0.000748623
1	1.84524e+06	8.90361	6.55314e-05
1	1.86688e+06	7.82623	4.16982e-05
1	1.88852e+06	10.103	3.58741e-05
1	1.91017e+06	3.74144	0.000174353
1	1.93181e+06	0	0.31579
1	1.95345e+06	0	0.00471328
1	1.97509e+06	0	0.0224299
1	1.99674e+06	1.72405	0.00603206
1	2.01838e+06	0.987763	0.00178878
1	2.04002e+06	0	0.0371517
1	2.06166e+06	0	0.0102041
1	2.08331e+06	0.313701	0.000861539
1	2.10495e+06	0.329091	0.00303651
1	2.12659e+06	6.2367	0.000984724
1	2.14823e+06	2.35069	0.000214554
1	2.16988e+06	0.865352	0.000486828
1	2.19152e+06	0.341054	0.00162942
1	2.21316e+06	0	0.00157501
1	2.2348e+06	0.554825	0.00461172
1	2.25645e+06	1.74659	0.00107612
1	2.27809e+06	14.2241	3.44463e-06
1	2.29973e+06	33.8419	3.3641e-06
1	2.32137e+06	0.329087	0.129811
1	2.34301e+06	111.115	3.50264e-06
1	2.36466e+06	164.67	3.56486e-06
1	2.3863e+06	189.345	3.72197e-06
1	2.40794e+06	84.8654	4.06172e-06
1	2.42958e+06	4.41493	0.00211074
1	2.45123e+06	148.188	4.7297e-06
1	2.47287e+06	137.065	5.16865e-06
1	2.49451e+06	223.233	5.85858e-06
1	2.51615e+06	57.3634	6.73502e-06
1	2.5378e+06	270.89	7.44525e-06
1	2.55944e+06	604.202	7.60199e-06
1	2.58108e+06	592.567	7.07296e-06
1	2.60272e+06	991.312	6.05065e-06
1	2.62437e+06	1029.67	5.8636e-06
1	2.64601e+06	1033.98	5.87621e-06
1	2.66765e+06	1065.41	5.98669e-06
1	2.68929e+06	981.546	6.36131e-06
1	2.71094e+06	714.54	6.77513e-06
1	2.73258e+06	2.97483	0.0023242
1	2.75422e+06	0	1.71429
1	2775863	0	0.0253165
1	2.79751e+06	0	0.0257511
1	2.81915e+06	0.0146674	0.00200759
1	2.84079e+06	67.1704	6.35005e-06
1	2.86243e+06	0.974296	0.000801242
1	2.88408e+06	0.0947176	0.00234007
1	2.90572e+06	0	0.142857
1	2.92736e+06	17.064	0.000102788
1	2.949e+06	0.384344	1.47308
1	2.97064e+06	0.0462522	0.00215269
1	2.99229e+06	0.0417401	0.000463564
1	3.01393e+06	8.4624	0.000286578
1	3.03557e+06	0.360633	0.00178889
1	3.05721e+06	0	0.0365854
1	3.07886e+06	0	0.164384
1	3.1005e+06	0	0.00426288
1	3.12214e+06	0.329087	0.259622
1	3.14378e+06	0	0.0170697
1	3.16543e+06	0	0.20339
1	3.18707e+06	0	0.15
1	3.20871e+06	1.82509	0.00639674
1	3.23035e+06	0.958591	0.00336808
1	3.252e+06	0.667326	0.000530478
1	3.27364e+06	0	0.00363857
1	3.29528e+06	0	1.5
1	3.31692e+06	0	0.112149
1	3.33857e+06	0	0.00186887
1	3.36021e+06	2.09052	0.000139857
1	3.38185e+06	1.25227	0.000201666
1	3.40349e+06	34.2122	3.34281e-05
1	3.42514e+06	49.5106	5.94522e-05
1	3.44678e+06	15.2924	0.000195489
1	3.46842e+06	39.8843	4.78021e-05
1	3.49006e+06	16.6496	2.56319e-05
1	3.51171e+06	45.8653	1.97988e-05
1	3.53335e+06	0.123727	0.0199783
1	3.55499e+06	12.2866	1.19508e-05
1	3.57663e+06	17.8576	1.0312e-05
1	3.59827e+06	0.251669	0.000560708
1	3.61992e+06	2.43331	0.00024356
1	3.64156e+06	0.213045	0.00076
1	3.6632e+06	1.45598	0.000144475
1	3.68484e+06	0.0826363	0.000718219
1	3.70649e+06	0	0.00201647
1	3.72813e+06	0.583453	0.00145171
1	3.74977e+06	9.46173	5.89707e-05
1	3.77141e+06	0.430299	0.0312373
1	3.79306e+06	4.76546	0.00211764
1	3.8147e+06	0	0.0470588
1	3.83634e+06	0	0.0401338
1	3.85798e+06	0.481885	0.00275208
1	3.87963e+06	0	0.103448
1	3.90127e+06	0.361922	0.00431261
1	3.92291e+06	1.43848	0.00609198
1	3.94455e+06	0	0.027088
1	3.9662e+06	0.0501112	0.0258303
1	3.98784e+06	1.3622	0.000407488
1	4.00948e+06	0	0.272727
1	4.03112e+06	0.128369	0.00290359
1	4.05277e+06	0	0.0142012
1	4.07441e+06	0.0273169	0.000697107
1	4.09605e+06	0.315904	0.010336
1	4.11769e+06	0.0824933	0.000563934
1	4.13934e+06	0	0.0177515
1	4.16098e+06	0	0.0193861
1	4.18262e+06	0	0.342857
1	4.20426e+06	1.04743	0.00952413
1	4.2259e+06	0	0.631579
1	4.24755e+06	0.0198159	0.00180965
1	4.26919e+06	5.73176	9.5296e-05
1	4.29083e+06	0.0014476	0.0032133
1	4.31247e+06	0	0.210526
1	4.33412e+06	0	0.0967742
1	4.35576e+06	0.915517	0.000205727
1	4.3774e+06	2.98662	0.000182794
1	4.39904e+06	0.67838	0.000277655
1	4.42069e+06	1.66773	0.000322563
1	4.44233e+06	0.385939	0.00123482
1	4.46397e+06	0	0.24
1	4.48561e+06	0.961896	0.0015708
1	4.50726e+06	0	0.0145103
1	4.5289e+06	0.829298	0.000315267
1	4.55054e+06	0	0.0129032
1	4.57218e+06	0	0.00492005
1	4.59383e+06	0	0.0221812
1	4.61547e+06	1.38277	0.000256413
1	4.63711e+06	0	0.0178306
1	4.65875e+06	0	0.0547945
1	4.6804e+06	0	0.0116054
1	4.70204e+06	0	0.0427046
1	4.72368e+06	0.564493	0.00174595
1	4.74532e+06	0	0.25
1	4.76697e+06	0	0.0207254
1	4.78861e+06	0	0.4
1	4.81025e+06	0	0.0710059
1	4.83189e+06	0	0.6
1	4.85353e+06	0	0.181818
1	4.87518e+06	0	0.26087
1	4.89682e+06	0	0.114286
1	4.91846e+06	0	0.16
1	4.9401e+06	0.674227	0.0416243
1	4.96175e+06	0	0.24
1	4.98339e+06	0	0.00781759
1	5.00503e+06	3.12774	0.000181835
1	5.02667e+06	0.32584	0.00336464
1	5.04832e+06	0	0.218182
1	5.06996e+06	1.04126	0.00157937
1	5.0916e+06	0.753949	0.0034673
1	5.11324e+06	0	0.00178068
1	5.13489e+06	0	0.0378549
1	5.15653e+06	3.44476	8.99729e-05
1	5.17817e+06	13.7206	0.000383707
1	5.19981e+06	1.0575	6.42097e-05
1	5.22146e+06	1.52336	5.10165e-05
1	5.2431e+06	0	0.0129171
1	5.26474e+06	0	0.0187793
1	5.28638e+06	0	0.25
1	5.30803e+06	0	0.0794702
1	5.32967e+06	0	0.00801068
1	5.35131e+06	0.940954	0.00346439
1	5.37295e+06	0	0.631579
1	5.3946e+06	0.395969	0.00561481
1	5.41624e+06	0	0.107143
1	5.43788e+06	0	0.0262009
1	5.45952e+06	1.92121	0.00118522
1	5.48116e+06	0.90072	0.000403203
1	5.50281e+06	10.631	6.75066e-05
1	5.52445e+06	0	0.00736648
1	5546092	0	0.0588235
1	5.56773e+06	0	0.285714
1	5.58938e+06	0	0.25
1	5.61102e+06	0	2
1	5.63266e+06	0	3
1	5.6543e+06	0	0.126316
1	5.67595e+06	0	0.139535
1	5.69759e+06	0	0.141177
1	5.71923e+06	0	0.0326087
1	5.74087e+06	0	2
1	5.76252e+06	0.643004	0.0496665
1	5.78416e+06	0	0.0229885
1	5.8058e+06	0.325091	0.00100521
1	5.82744e+06	1.34367	0.000404982
1	5.84909e+06	0	0.8
1	5.87073e+06	0	12
1	5.89237e+06	0	0.545455
1	5.91401e+06	0	0.923077
1	5.93566e+06	0	0.0363636
1	5.9573e+06	0	0.3
1	5.97894e+06	0	0.6
1	6.00058e+06	0.165478	0.0100956
1	6.02223e+06	0	0.272727
1	6.04387e+06	0	0.521739
1	6.06551e+06	0	0.0371517
1	6.08715e+06	0	4
1	6.10879e+06	0	0.114286
1	6.13044e+06	0	0.923077
1	6.15208e+06	0	0.096
1	6.17372e+06	2.92213	0.0040949
1	6.19536e+06	0.0819276	0.027879
1	6.21701e+06	0	4
1	6.23865e+06	0	0.0895523
1	6.26029e+06	0	1.2
1	6.28193e+06	0	0.342857
1	6.30358e+06	0	0.333333
1	6.32522e+06	0	1.2
1	6.34686e+06	1.42041	0.0207488
1	6.3685e+06	0	0.352941
1	6.39015e+06	0	0.0461539
1	6.41179e+06	0	0.0521739
1	6.43343e+06	0	1.33333
1	6.45507e+06	0.654745	0.0110755
1	6.47672e+06	0	0.8
1	6.49836e+06	0	0.0301508
1	6.52e+06	0	0.0740741
1	6.54164e+06	0	0.0519481
1	6.56329e+06	0	0.104348
1	6.58493e+06	0.707507	0.00341782
1	6.60657e+06	0.471806	0.00173968
1	6.62821e+06	0.894313	0.000348508
1	6.64986e+06	0	0.0313316
1	6.6715e+06	0	0.375
1	6.69314e+06	0	0.0401338
1	6.71478e+06	0	0.0952381
1	6.73642e+06	1.69474	0.00546506
1	6.75807e+06	2.27107	0.00582202
1	6.77971e+06	0.125602	0.0431501
1	6.80135e+06	0	6
1	6.82299e+06	5.1647	0.000588267
1	6.84464e+06	2.37656	0.00158142
1	6.86628e+06	0	0.148148
1	6.88792e+06	0.360635	0.0130698
1	6.90956e+06	3.39376	7.50216e-05
1	6.93121e+06	0	3
1	6.95285e+06	2.61846	0.000677839
1	6.97449e+06	0.363396	0.00220224
1	6.99613e+06	1.96257	0.00186693
1	7.01778e+06	0	2.4
1	7.03942e+06	0	0.03
1	7.06106e+06	0	0.923077
1	7.0827e+06	0	0.48
1	7.10435e+06	0	0.857143
1	7.12599e+06	1.50034	0.0260323
1	7.14763e+06	0	0.0504202
1	7.16927e+06	0.0877025	0.000713936
1	7.19092e+06	8.57748	0.000212485
1	7.21256e+06	0.42929	0.000814814
1	7.2342e+06	0.596746	0.00381379
1	7.25584e+06	0	0.0148883
1	7.27749e+06	0	0.0833334
1	7.29913e+06	0.0251964	0.00715913
1	7.32077e+06	3.01235	6.99714e-05
1	7.34241e+06	4.23128	0.000142247
1	7.36405e+06	0	0.029484
1	7.3857e+06	0.329513	0.00492174
1	7.40734e+06	0.490756	0.000945382
1	7.42898e+06	0.383109	0.000669887
1	7.45062e+06	0.248381	0.00080499
1	7.47227e+06	1.50728	8.18431e-05
1	7.49391e+06	0.273967	0.000757549
1	7.51555e+06	0	0.00833912
1	7.53719e+06	2.78545	0.000122951
1	7.55884e+06	0	0.0101095
1	7.58048e+06	1.40037	0.000536979
1	7.60212e+06	1.77754	0.000462189
1	7.62376e+06	4.98629	0.000170916
1	7.64541e+06	5.3674	0.000110495
1	7.66705e+06	0	0.0187208
1	7.68869e+06	0	0.0515022
1	7.71033e+06	0	1.2
1	7.73198e+06	0.360686	0.00191171
1	7.75362e+06	0.807546	3.43947e-05
1	7.77526e+06	2.93189	8.61387e-05
1	7.7969e+06	6.21794	8.4311e-05
1	7.81855e+06	3.2979	0.000220864
1	7.84019e+06	0.419229	0.000174971
1	7.86183e+06	2.31825	0.000154841
1	7.88347e+06	0.639095	0.0888689
1	7.90512e+06	0	0.0121704
1	7.92676e+06	1.25514	0.000178188
1	7.9484e+06	2.31112	0.000633145
1	7.97004e+06	0.361311	0.00021866
1	7.99168e+06	0	0.059406
1	8.01333e+06	2.099	0.000118102
1	8.03497e+06	2.32156	4.6021e-05
1	8.05661e+06	0.154585	0.00115787
1	8.07825e+06	0.151687	0.00278715
1	8.0999e+06	0	0.285714
1	8.12154e+06	38.7225	4.08938e-05
1	8.14318e+06	0	0.0275229
1	8.16482e+06	0.245864	0.0476782
1	8.18647e+06	0	0.00900901
1	8.20811e+06	1.40619	0.000166829
1	8.22975e+06	0	0.0155642
1	8.25139e+06	0.596361	0.00540789
1	8.27304e+06	0	0.0026584
1	8.29468e+06	0	0.000669046
1	8316321	0	0.206897
1	8.33796e+06	0	0.00885609
1	8.35961e+06	0	0.000922864
1	8.38125e+06	0.384297	0.00454655
1	8.40289e+06	0	0.00263505
1	8.42453e+06	0	0.0034823
1	8.44618e+06	0	0.0229885
1	8.46782e+06	1.2589	0.00195233
1	8.48946e+06	0	0.00264201
1	8.5111e+06	0	0.0267261
1	8.53275e+06	0	0.011236
1	8.55439e+06	0.730451	0.000996645
1	8.57603e+06	0	0.0075188
1	8.59767e+06	0.188333	0.000264195
1	8.61931e+06	0.0555929	0.00281969
1	8.64096e+06	3.38181	0.000362981
1	8.6626e+06	0.663592	0.000179048
1	8.68424e+06	4.55746	0.000115527
1	8.70588e+06	0	0.00512164
1	8.72753e+06	0	0.0103359
1	8.74917e+06	0	0.196721
1	8.77081e+06	0.154585	0.0144519
1	8.79245e+06	0	0.0345821
1	8.8141e+06	0	0.184615
1	8.83574e+06	0	0.012766
1	8.85738e+06	0	0.108108
1	8.87902e+06	0	0.104348
1	8.90067e+06	0	0.0121951
1	8.92231e+06	5.166	8.15207e-05
1	8.94395e+06	1.52216	0.000505949
1	8.96559e+06	0.453039	0.000536604
1	8.98724e+06	0.324064	0.00415558
1	9.00888e+06	3.66421	0.0042528
1	9.03052e+06	4.13448	8.52038e-05
1	9.05216e+06	0.865307	0.000832407
1	9.07381e+06	1.83832	0.000900935
1	9.09545e+06	0	12
1	9.11709e+06	0	0.096
1	9.13873e+06	0	0.0740741
1	9.16038e+06	0	0.0207254
1	9.18202e+06	0.860315	0.000428386
1	9.20366e+06	5.1269	0.000642701
1	9.2253e+06	0.511619	0.000175762
1	9.24694e+06	3.96644	0.000419347
1	9.26859e+06	0	0.0258065
1	9.29023e+06	0	1.33333
1	9.31187e+06	0	0.075
1	9.33351e+06	1.63415	0.000758521
1	9.35516e+06	1.89884	0.00168298
1	9.3768e+06	31.7445	5.04544e-05
1	9.39844e+06	2.11763	0.00732875
1	9.42008e+06	0	0.0212389
1	9.44173e+06	10.53	6.15684e-05
1	9.46337e+06	0.0727228	0.00347887
1	9.48501e+06	0	0.0625
1	9.50665e+06	0	0.0552996
1	9.5283e+06	0.360653	0.0011508
1	9.54994e+06	0.836239	0.000294729
1	9.57158e+06	11.2629	5.62543e-05
1	9.59322e+06	6.49032	0.000683615
1	9.61487e+06	0	0.0350877
1	9.63651e+06	0	0.00465116
1	9.65815e+06	0.251539	0.000308883
1	9.67979e+06	0	0.0294118
1	9.70144e+06	3.08986	0.000136528
1	9.72308e+06	2.15927	0.000143229
1	9.74472e+06	0	0.0212766
1	9.76636e+06	0	0.00881057
1	9.78801e+06	0	0.0591133
1	9.80965e+06	0.860426	0.000556233
1	9.83129e+06	2.74463	0.00040758
1	9.85293e+06	0.0289114	0.00112466
1	9.87457e+06	1.84804	0.000485483
1	9.89622e+06	0	0.00603622
1	9.91786e+06	3.83859	0.000156144
1	9.9395e+06	0	0.0159787
1	9.96114e+06	0	0.03125
1	9.98279e+06	0.384344	0.0161877
1	1.00044e+07	0.94456	0.000357862
1	1.00261e+07	0	0.0112994
1	1.00477e+07	0.769029	0.000713493
1	1.00694e+07	1.62821	0.000750187
1	1.0091e+07	0.36736	0.0443151
1	1.01126e+07	0	0.00393572
1	1.01343e+07	0.765444	0.00129886
1	1.01559e+07	0	0.00909091
1	1.01776e+07	2.2713	0.00669391
1	1.01992e+07	22.7611	5.62786e-05
1	1.02209e+07	0	0.0110193
1	1.02425e+07	0	0.00584226
1	1.02641e+07	0	0.0160858
1	1.02858e+07	2.39463	0.000347945
1	1.03074e+07	8.62026	4.52765e-05
1	1.03291e+07	13.6873	0.000181355
1	1.03507e+07	0	0.00617284
1	1.03724e+07	9.51144	0.000111755
1	1.0394e+07	5.21394	8.88624e-05
1	1.04156e+07	2.08261	0.00172828
1	1.04373e+07	8.98602	9.79166e-05
1	1.04589e+07	6.01081	0.000294543
1	1.04806e+07	0	0.428572
1	1.05022e+07	8.65392	0.000339866
1	1.05238e+07	0.0107528	0.0139137
1	1.05455e+07	0.014939	0.138192
1	1.05671e+07	0	0.104348
1	1.05888e+07	0	0.218182
1	1.06104e+07	0	4
1	1.06321e+07	0.655576	0.00837489
1	1.06537e+07	0	0.0857143
1	1.06753e+07	2.54658	0.000222102
1	1.0697e+07	0.249894	0.00134994
1	1.07186e+07	0	0.0436364
1	1.07403e+07	0	0.0506329
1	1.07619e+07	3.31523	0.000851448
1	1.07836e+07	3.72115	0.000693009
1	1.08052e+07	0	0.0821918
1	1.08268e+07	0	0.0383387
1	1.08485e+07	0	0.122449
1	1.08701e+07	0	0.0524018
1	1.08918e+07	0	0.0419581
1	1.09134e+07	0	0.666667
1	1.09351e+07	0	0.0641711
1	1.09567e+07	0	0.571429
1	1.09783e+07	0	0.0456274
1	1.1e+07	0	0.00692042
1	1.10216e+07	0	0.0294118
1	1.10433e+07	0	0.0670391
1	1.10649e+07	0	0.0362538
1	11086550	0	0.0902256
1	1.11082e+07	0	0.545455
1	1.11298e+07	0	0.0122449
1	1.11515e+07	2.47409	0.00200757
1	1.11731e+07	0	0.0409556
1	1.11948e+07	0	0.193549
1	1.12164e+07	0	0.266667
1	1.1238e+07	0.665925	0.0113894
1	1.12597e+07	0.559676	0.00428467
1	1.12813e+07	0	0.272727
1	1.1303e+07	4.79317	0.000449616
1	1.13246e+07	0.980999	0.00316112
1	1.13463e+07	0.0184854	0.00395608
1	1.13679e+07	0	0.0510638
1	1.13895e+07	0.516889	0.0403374
1	1.14112e+07	0	0.0621762
1	1.14328e+07	0	0.157895
1	1.14545e+07	0	0.705882
1	1.14761e+07	0	0.571429
1	1.14978e+07	0	0.31579
1	1.15194e+07	0.318416	0.0165421
1	1.1541e+07	0	0.324324
1	1.15627e+07	0.572463	0.00136363
1	1.15843e+07	0	0.0292683
1	1.1606e+07	0	0.046875
1	1.16276e+07	0	0.0244399
1	1.16493e+07	0	0.179104
1	1.16709e+07	0	0.193548
1	1.16925e+07	0	0.235294
1	1.17142e+07	0	0.0515022
1	1.17358e+07	0	0.181818
1	1.17575e+07	0	0.0248963
1	1.17791e+07	1.02252	0.0122757
1	1.18007e+07	0.0639628	0.00160457
1	1.18224e+07	0.0156356	0.0173826
1	1.1844e+07	0.785755	0.0739222
1	1.18657e+07	0	0.218182
1	1.18873e+07	0.720631	0.00068885
1	1.1909e+07	0	0.0145985
1	1.19306e+07	0.154562	0.390201
1	1.19522e+07	0	0.266667
1	1.19739e+07	0	6
1	1.19955e+07	0	0.1875
1	1.20172e+07	0.360658	0.00470898
1	1.20388e+07	0.237682	0.0384935
1	1.20605e+07	0	0.8
1	1.20821e+07	0	0.48
1	1.21037e+07	0	0.162162
1	1.21254e+07	0.455745	0.00522369
1	1.2147e+07	0	0.571429
1	1.21687e+07	0	0.142857
1	1.21903e+07	0	0.8
1	1.2212e+07	0	0.171429
1	1.22336e+07	0	0.169014
1	1.22552e+07	0.384348	0.00547614
1	1.22769e+07	0.135057	0.0435882
1	1.22985e+07	0	0.0641711
1	1.23202e+07	1.45853	0.00198434
1	1.23418e+07	16.2244	5.30503e-05
1	1.23635e+07	39.1475	0.000148701
1	1.23851e+07	0.51351	0.000791661
1	1.24067e+07	4.78206	4.95522e-05
1	1.24284e+07	0.0420665	0.00956129
1	1.245e+07	0.331101	0.0160105
1	1.24717e+07	0.306865	0.0346174
1	1.24933e+07	0.00613752	0.00111336
1	1.25149e+07	0.36272	0.0542886
1	1.25366e+07	4.56928	0.00104964
1	1.25582e+07	1.19557	0.00268343
1	1.25799e+07	0	0.0731708
1	1.26015e+07	0	0.0144753
1	1.26232e+07	0.158169	0.052
1	1.26448e+07	0	0.0902256
1	1.26664e+07	0.000293071	0.0140147
1	1.26881e+07	0	0.266667
1	1.27097e+07	0	0.0491803
1	1.27314e+07	0	0.0631579
1	1.2753e+07	0	0.176471
1	1.27747e+07	0	0.631579
1	1.27963e+07	1.13995	0.000526654
1	1.28179e+07	0.605256	0.0177397
1	1.28396e+07	0	1200
1	1.28612e+07	0.162958	0.00170712
1	1.28829e+07	0	0.24
1	1.29045e+07	0	1.5
1	1.29262e+07	0	6
1	1.29478e+07	0.724997	0.00441533
1	1.29694e+07	1.08504	0.00320245
1	1.29911e+07	0.086976	0.000771739
1	1.30127e+07	0.670334	0.0683567
1	1.30344e+07	0	0.571429
1	1.3056e+07	0.77801	0.0101812
1	1.30777e+07	0	2
1	1.30993e+07	1.29157	0.00615522
1	1.31209e+07	0	0.130435
1	1.31426e+07	0	1.71429
1	1.31642e+07	1.93117	0.0177972
1	1.31859e+07	1.17582	0.00585097
1	1.32075e+07	0	0.20339
1	1.32291e+07	0	0.571429
1	1.32508e+07	0	0.0242915
1	1.32724e+07	0	0.31579
1	1.32941e+07	0	0.235294
1	1.33157e+07	0	0.307692
1	1.33374e+07	0	2
1	1.3359e+07	0	0.0542986
1	1.33806e+07	0	4
1	1.34023e+07	0	0.705882
1	1.34239e+07	0	0.0326087
1	1.34456e+07	0	0.169014
1	1.34672e+07	0	0.4
1	1.34889e+07	0	0.0552996
1	1.35105e+07	0	0.206897
1	1.35321e+07	0	0.342857
1	1.35538e+07	0	0.162162
1	1.35754e+07	0	0.666667
1	1.35971e+07	0	0.2
1	1.36187e+07	0	1.71429
1	1.36404e+07	0	2.4
1	1.3662e+07	0	0.0930233
1	1.36836e+07	0.562531	0.00823689
1	1.37053e+07	0	0.00390244
1	1.37269e+07	3.22467	0.000279477
1	1.37486e+07	0.239459	0.0186985
1	1.37702e+07	0.26362	0.00481399
1	1.37919e+07	0	1.33333
1	1.38135e+07	0	0.4
1	1.38351e+07	0.0577439	0.0216571
1	13856779	0	0.097561
1	1.38784e+07	2.1911	0.00195572
1	1.39001e+07	0.180193	0.214766
1	1.39217e+07	0	1.09091
1	1.39433e+07	0	0.0408163
1	1.3965e+07	0	0.461539
1	1.39866e+07	0	1.71429
1	1.40083e+07	0	0.0839161
1	1.40299e+07	0	0.115385
1	1.40516e+07	0	0.705883
1	1.40732e+07	0	0.097561
1	1.40948e+07	0	0.8
1	1.41165e+07	0	6
1	1.41381e+07	1.50362	0.000460842
1	1.41598e+07	0.923314	0.00331149
1	1.41814e+07	0	0.00572793
1	1.42031e+07	2.69376	0.000346157
1	1.42247e+07	0	0.571429
1	1.42463e+07	0	0.190476
1	1.4268e+07	0	0.0152091
1	1.42896e+07	0.0131135	0.00323421
1	1.43113e+07	0.290352	0.00727381
1	1.43329e+07	0	0.705882
1	1.43546e+07	0	0.137931
1	1.43762e+07	0	0.521739
1	1.43978e+07	0	0.133333
1	1.44195e+07	0	3
1	1.44411e+07	0.587155	0.0812894
1	1.44628e+07	0	0.461539
1	1.44844e+07	0	0.545455
1	1.45061e+07	0	0.0718563
1	1.45277e+07	0	0.113208
1	1.45493e+07	0	0.333333
1	1.4571e+07	0.864662	0.00106734
1	1.45926e+07	0.768119	0.00333617
1	1.46143e+07	0	0.056872
1	1.46359e+07	0	0.162162
1	1.46575e+07	0.658361	0.0746468
1	1.46792e+07	0	0.0895522
1	1.47008e+07	0	2.4
1	1.47225e+07	0	0.387097
1	1.47441e+07	0	0.045283
1	1.47658e+07	0.180193	0.859066
1	1.47874e+07	0	0.122449
1	1.4809e+07	2.7248	0.00560303
1	1.48307e+07	1.45744	0.00150568
1	1.48523e+07	0	0.0127524
1	1.4874e+07	0	0.00807537
1	1.48956e+07	0	0.75
1	1.49173e+07	0.986009	0.000637326
1	1.49389e+07	0	0.428571
1	1.49605e+07	1.97326	0.000197083
1	1.49822e+07	0	0.272727
1	1.50038e+07	0.0123099	0.00590438
1	1.50255e+07	0	2.4
1	1.50471e+07	0	0.0383387
1	1.50688e+07	0	0.181818
1	1.50904e+07	0	12
1	1.5112e+07	0.384344	0.122757
1	1.51337e+07	0	0.0220588
1	1.51553e+07	0	0.0550459
1	1.5177e+07	0.364667	0.0656937
1	1.51986e+07	0.345127	0.00516345
1	1.52203e+07	0.347577	0.0153144
1	1.52419e+07	0	0.0413793
1	1.52635e+07	0.00241611	0.00344545
1	1.52852e+07	0.0453623	0.00500566
1	1.53068e+07	0.135723	0.00666798
1	1.53285e+07	0	0.0731708
1	1.53501e+07	0.358165	0.00317041
1	1.53717e+07	3.40111	0.00294207
1	1.53934e+07	0	0.342857
1	1.5415e+07	0	0.0869565
1	1.54367e+07	0	0.307692
1	1.54583e+07	0	0.00734844
1	1.548e+07	1.97253	0.000916269
1	1.55016e+07	0	0.1875
1	1.55232e+07	1.47634	0.00261709
1	1.55449e+07	0	0.0714286
1	1.55665e+07	0	0.164384
1	1.55882e+07	0	0.6
1	1.56098e+07	0	0.0875912
1	1.56315e+07	1.48936	0.00155846
1	1.56531e+07	0.368598	0.0144585
1	1.56747e+07	0	0.0223048
1	1.56964e+07	0.65184	0.000640649
1	1.5718e+07	0.607512	0.00167586
1	1.57397e+07	0	0.0204082
1	1.57613e+07	2.54694	0.000977205
1	1.5783e+07	0.360635	0.640422
1	1.58046e+07	0	0.0370371
1	1.58262e+07	2.71319	0.00430937
1	1.58479e+07	3.14942	0.000596436
1	1.58695e+07	0	0.0458015
1	1.58912e+07	0	0.545455
1	1.59128e+07	2.95826	0.000881093
1	1.59345e+07	0.0798145	0.0242442
1	1.59561e+07	0.218212	0.00262999
1	1.59777e+07	0	0.196721
1	1.59994e+07	0	0.0232108
1	1.6021e+07	0	0.857143
1	1.60427e+07	0.302892	0.245513
1	1.60643e+07	0	1.33333
1	1.60859e+07	0	0.0214286
1	1.61076e+07	0	0.857143
1	1.61292e+07	0	0.272727
1	1.61509e+07	0	0.0278422
1	1.61725e+07	0	3
1	1.61942e+07	0.77058	0.00806987
1	1.62158e+07	2.54773	0.00105673
1	1.62374e+07	0	0.12766
1	1.62591e+07	0	0.0648649
1	1.62807e+07	0	0.12766
1	1.63024e+07	0	0.6
1	1.6324e+07	0.0159867	0.0110755
1	1.63457e+07	0	0.130435
1	1.63673e+07	0	0.118812
1	1.63889e+07	0	0.0916031
1	1.64106e+07	0.805947	0.0105192
1	1.64322e+07	0	0.104348
1	1.64539e+07	0	0.0902256
1	1.64755e+07	0	0.4
1	1.64972e+07	0	0.0264317
1	1.65188e+07	0.171196	0.0298099
1	1.65404e+07	0	0.122449
1	1.65621e+07	1.57387	0.00520858
1	1.65837e+07	2.70995	0.00274046
1	1.66054e+07	0.302428	0.00402306
1	16627008	0.666135	0.00253258
1	1.66487e+07	0.26075	0.00741672
1	1.66703e+07	0.295161	0.00366832
1	1.66919e+07	0.318914	0.0242107
1	1.67136e+07	0.453737	0.0123401
1	1.67352e+07	0	0.0759494
1	1.67569e+07	0	0.4
1	1.67785e+07	4.32373	0.000622198
1	1.68001e+07	0.029749	0.00466078
1	1.68218e+07	0	0.0504202
1	1.68434e+07	1.43294	0.00208343
1	1.68651e+07	2.66208	0.00109564
1	1.68867e+07	6.99751	0.000158596
1	1.69084e+07	14.4284	0.000147595
1	1.693e+07	3.97357	0.000783095
1	1.69516e+07	2.02564	0.000483731
1	1.69733e+07	0	0.0923077
1	1.69949e+07	0.0125416	0.00755843
1	1.70166e+07	0	0.222222
1	1.70382e+07	0.758871	0.00497428
1	1.70599e+07	0	6
1	1.70815e+07	0.384345	0.147308
1	1.71031e+07	0	0.027972
1	1.71248e+07	2.65774	0.00256438
1	1.71464e+07	0	0.20339
1	1.71681e+07	0	0.111111
1	1.71897e+07	0.392108	0.13111
1	1.72114e+07	0	0.0193237
1	1.7233e+07	0	0.5
1	1.72546e+07	0.672653	0.00154324
1	1.72763e+07	0	0.0597015
1	1.72979e+07	0	0.923077
1	1.73196e+07	0	0.0225141
1	1.73412e+07	0	0.118812
1	1.73629e+07	0.449119	0.280662
1	1.73845e+07	0	0.0308483
1	1.74061e+07	0	1
1	1.74278e+07	0	0.144578
1	1.74494e+07	0	0.0576923
1	1.74711e+07	0	0.521739
1	1.74927e+07	0	0.8
1	1.75143e+07	0.00108657	0.00686111
1	1.7536e+07	0	0.0366973
1	1.75576e+07	0	0.413793
1	1.75793e+07	3.93244	0.00721629
1	1.76009e+07	0	0.0875913
1	1.76226e+07	0	0.00730371
1	1.76442e+07	0.375747	0.00488311
1	1.76658e+07	0	0.153846
1	1.76875e+07	0.118485	0.0349031
1	1.77091e+07	0	0.00983607
1	1.77308e+07	0.329087	1.03849
1	1.77524e+07	0	0.0674157
1	1.77741e+07	0	12
1	1.77957e+07	0	0.0265487
1	1.78173e+07	0.338173	0.00969102
1	1.7839e+07	0	4
1	1.78606e+07	0	0.157895
1	1.78823e+07	0	0.108108
1	1.79039e+07	0	0.705883
1	1.79256e+07	0	0.292683
1	1.79472e+07	0	0.0952381
1	1.79688e+07	0	1.5
1	1.79905e+07	0	1.5
1	1.80121e+07	0	0.26087
1	1.80338e+07	0.0691687	0.0278973
1	1.80554e+07	0.265266	0.151405
1	1.8077e+07	1.38623	0.0156333
1	1.80987e+07	0.872897	0.00417103
1	1.81203e+07	0.0868576	0.0497972
1	1.8142e+07	0.144699	0.0464955
1	1.81636e+07	42.9806	2.00865e-05
1	1.81853e+07	49.3338	2.28326e-05
1	1.82069e+07	28.2122	3.45598e-05
1	1.82285e+07	109.244	6.57323e-05
1	1.82502e+07	8.39263	0.00105698
1	1.82718e+07	41.5053	0.000111724
1	1.82935e+07	20.2453	3.75671e-05
1	1.83151e+07	4.78563	0.00418815
1	1.83368e+07	0	0.521739
1	1.83584e+07	0.328588	0.207697
1	1.838e+07	0.70987	0.00888401
1	1.84017e+07	0.320805	0.0333034
1	1.84233e+07	3.39156	0.00468373
1	1.8445e+07	0	0.8
1	1.84666e+07	0.788373	0.0240693
1	1.84883e+07	0.122073	0.0304963
1	1.85099e+07	0.923748	0.00031148
1	1.85315e+07	0	0.0437956
1	1.85532e+07	0.360635	0.182978
1	1.85748e+07	0	0.122449
1	1.85965e+07	0.916753	0.0159767
1	1.86181e+07	0.488424	0.0228942
1	1.86398e+07	0	0.190476
1	1.86614e+07	0.892368	0.0127146
1	1.8683e+07	1.1336	0.0148355
1	1.87047e+07	3.5677	0.00131335
1	1.87263e+07	0	12
1	1.8748e+07	0.119415	0.00821357
1	1.87696e+07	0	0.0839161
1	1.87912e+07	0	0.272727
1	1.88129e+07	1.27125	0.0027355
1	1.88345e+07	0.360635	0.0753438
1	1.88562e+07	0.293356	0.00577044
1	1.88778e+07	0	0.292683
1	1.88995e+07	0.407466	0.00361842
1	1.89211e+07	0.472686	0.0245241
1	1.89427e+07	0.511679	0.00118562
1	1.89644e+07	0.560474	0.0195048
1	1.8986e+07	0	0.75
1	1.90077e+07	0	0.545455
1	1.90293e+07	0.266245	0.0120995
1	1.9051e+07	0	0.545455
1	1.90726e+07	0.330281	0.148355
1	1.90942e+07	1.41159	0.0183027
1	1.91159e+07	1.26114	0.00740195
1	1.91375e+07	0	0.141177
1	1.91592e+07	0.373166	0.0613619
1	1.91808e+07	0	0.266667
1	1.92025e+07	3.05576	0.00586908
1	1.92241e+07	0	0.5
1	1.92457e+07	1.20386	0.0151487
1	1.92674e+07	0	0.27907
1	1.9289e+07	0	6
1	1.93107e+07	0.558026	0.00596922
1	1.93323e+07	1.93436	0.0184377
1	1.9354e+07	0.360635	0.11644
1	1.93756e+07	0.150299	0.406192
1	19397237	0	0.0784314
1	1.94189e+07	0	2
1	1.94405e+07	0.505135	0.0177545
1	1.94622e+07	0	0.31579
1	1.94838e+07	5.64745	0.000482858
1	1.95054e+07	1.12568	0.0640422
1	1.95271e+07	0.900629	0.0243745
1	1.95487e+07	0	0.923077
1	1.95704e+07	1.7422	0.00850148
1	1.9592e+07	2.93528	0.000502249
1	1.96137e+07	41.6266	6.72237e-05
1	1.96353e+07	0.868044	0.0203224
1	1.96569e+07	0.3887	0.0264155
1	1.96786e+07	0.360635	0.256169
1	1.97002e+07	6.39561	0.000177644
1	1.97219e+07	0.192469	0.000198672
1	1.97435e+07	0	0.0491803
1	1.97652e+07	0.372978	0.0142184
1	1.97868e+07	0.690455	0.00401975
1	1.98084e+07	0.681362	0.0294616
1	1.98301e+07	0.182131	0.00527402
1	1.98517e+07	2.59589	0.000392148
1	1.98734e+07	13.8545	3.42455e-05
1	1.9895e+07	0	0.09375
1	1.99167e+07	1.80713	0.00476425
1	1.99383e+07	118.253	3.9677e-05
1	1.99599e+07	107.987	3.53098e-05
1	1.99816e+07	0.384344	0.294616
1	2.00032e+07	0.656932	0.00377215
1	2.00249e+07	1.55616	0.0909627
1	2.00465e+07	0	0.0714286
1	2.00682e+07	0.192462	0.00120404
1	2.00898e+07	0.329102	0.0649054
1	2.01114e+07	1.17857	0.00167351
1	2.01331e+07	0	0.00959233
1	2.01547e+07	0	0.181818
1	2.01764e+07	3.71276	0.000243734
1	2.0198e+07	0	0.0731708
1	2.02196e+07	0.0547612	0.00424553
1	2.02413e+07	0	0.0991736
1	2.02629e+07	0	0.857143
1	2.02846e+07	0	0.461539
1	2.03062e+07	0.329049	0.0649054
1	2.03279e+07	0	0.444445
1	2.03495e+07	0	0.210526
1	2.03711e+07	0	2
1	2.03928e+07	0.384344	1.47308
1	2.04144e+07	2.24208	0.0220081
1	2.04361e+07	0	0.324324
1	2.04577e+07	1.03032	0.0338473
1	2.04794e+07	0.0989604	0.0259171
1	2.0501e+07	0	1.33333
1	2.05226e+07	0	0.26087
1	2.05443e+07	0	0.545455
1	2.05659e+07	1.50929	0.000712383
1	2.05876e+07	0	0.857143
1	2.06092e+07	0	1.71429
1	2.06309e+07	0.628597	0.0370888
1	2.06525e+07	1.13621	0.0192637
1	2.06741e+07	32.7196	7.00058e-05
1	2.06958e+07	187.71	3.01924e-05
1	2.07174e+07	84.201	0.000181672
1	2.07391e+07	5.00961	0.000158868
1	2.07607e+07	13.7778	0.000170382
1	2.07824e+07	0.606154	0.00639965
1	2.0804e+07	0.00606821	0.003558
1	2.08256e+07	24.87	4.27274e-05
1	2.08473e+07	0.374123	0.0920676
1	2.08689e+07	0	4
1	2.08906e+07	0.452136	0.0694218
1	2.09122e+07	1.62772	0.00224987
1	2.09338e+07	16.9593	0.000163139
1	2.09555e+07	0.523982	0.128869
1	2.09771e+07	0.567606	0.00220534
1	2.09988e+07	0.15056	0.00215862
1	2.10204e+07	0.953137	0.00882058
1	2.10421e+07	15.2323	0.000139891
1	2.10637e+07	149.13	3.25776e-05
1	2.10853e+07	0.417216	0.0560805
1	2.1107e+07	45.1249	8.38095e-05
1	2.11286e+07	0.329064	1.03849
1	2.11503e+07	21.8869	0.000200275
1	2.11719e+07	98.504	6.82342e-06
1	2.11936e+07	315.906	5.51686e-06
1	2.12152e+07	462.46	4.83302e-06
1	2.12368e+07	548.715	4.54255e-06
1	2.12585e+07	552.263	4.35347e-06
1	2.12801e+07	442.833	4.27476e-06
1	2.13018e+07	238.994	4.31109e-06
1	2.13234e+07	18.8518	4.4828e-06
1	2.13451e+07	0	0.8
1	2.13667e+07	0	0.171429
1	2.13883e+07	0.346922	0.00888879
1	2.141e+07	0	0.00145226
1	2.14316e+07	16.1742	3.4368e-05
1	2.14533e+07	42.1402	7.73344e-05
1	2.14749e+07	3.18453	0.00255156
1	2.14966e+07	20.6848	6.58796e-05
1	2.15182e+07	5.1448	0.000173713
1	2.15398e+07	0.694998	0.000321498
1	2.15615e+07	0	0.0412371
1	2.15831e+07	1.94388	0.00186174
1	2.16048e+07	0.360635	1.28084
1	2.16264e+07	0	0.324324
1	2.1648e+07	1.27323	0.0352793
1	2.16697e+07	24.2284	0.000235473
1	2.16913e+07	204.028	2.02806e-05
1	2.1713e+07	443.965	2.15898e-05
1	2.17346e+07	174.054	3.03209e-05
1	2.17563e+07	41.8795	0.000201722
1	2.17779e+07	190.598	2.11052e-05
1	2.17995e+07	2.56633	0.00741673
1	2.18212e+07	9.77613	0.000441485
1	2.18428e+07	0	0.106195
1	2.18645e+07	0.548339	0.0436182
1	2.18861e+07	1.20329	0.00880325
1	2.19078e+07	0.713948	0.0094856
1	2.19294e+07	0.552729	0.00188071
1	2.1951e+07	0.656487	0.00209316
1	2.19727e+07	0.150277	0.0167277
1	2.19943e+07	0	0.108108
1	2.2016e+07	0	1200
1	2.20376e+07	0.344646	0.0132077
1	2.20593e+07	0.932332	0.000795496
1	2.20809e+07	0.067337	0.00363642
1	2.21025e+07	1.6805	0.0174583
1	2.21242e+07	3.33213	0.000187596
1	2.21458e+07	0.162798	0.0093373
1	22167466	2.47457	0.00417021
1	2.21891e+07	1.49254	0.0193671
1	2.22108e+07	10.4106	0.000375042
1	2.22324e+07	50.8353	2.75653e-05
1	2.2254e+07	38.795	4.85028e-05
1	2.22757e+07	0	0.8
1	2.22973e+07	15.3201	4.61026e-05
1	2.2319e+07	0.0364442	0.0658234
1	2.23406e+07	0.334653	0.0763113
1	2.23622e+07	35.7162	0.000238024
1	2.23839e+07	0.172875	0.0122544
1	2.24055e+07	0	3
1	2.24272e+07	0	1.33333
1	2.24488e+07	0	0.214286
1	2.24705e+07	3.78037	0.000997934
1	2.24921e+07	0.255653	0.0235604
1	2.25137e+07	10.5272	0.000668648
1	2.25354e+07	0	0.521739
1	2.2557e+07	0.53016	0.0070487
1	2.25787e+07	0	1.33333
1	2.26003e+07	41.5996	0.00015856
1	2.2622e+07	0.379994	0.00023778
1	2.26436e+07	0	0.75
1	2.26652e+07	0.357372	0.0237193
1	2.26869e+07	0	1.09091
1	2.27085e+07	0.181499	0.00737024
1	2.27302e+07	8.02146	0.00244834
1	2.27518e+07	0.348023	0.261123
1	2.27735e+07	0.758809	0.0480632
1	2.27951e+07	0.40687	0.0500987
1	2.28167e+07	0.796111	0.040752
1	2.28384e+07	0	0.218182
1	2.286e+07	0	0.25
1	2.28817e+07	1.23493	0.0135963
1	2.29033e+07	0.656389	0.00476946
1	2.2925e+07	1.27096	0.0166343
1	2.29466e+07	27.651	0.000161791
1	2.29682e+07	3.59685	0.000667907
1	2.29899e+07	0	0.375
1	2.30115e+07	0.217446	0.0320421
1	2.30332e+07	0	0.157895
1	2.30548e+07	3.77952	0.00221858
1	2.30764e+07	5.0997	0.00048112
1	2.30981e+07	4.33001	0.000869207
1	2.31197e+07	3.07526	0.00750387
1	2.31414e+07	2.58932	0.00261872
1	2.3163e+07	24.266	0.00026293
1	2.31847e+07	391.525	6.62528e-06
1	2.32063e+07	612.639	6.13358e-06
1	2.32279e+07	523.742	6.31752e-06
1	2.32496e+07	464.07	6.88563e-06
1	2.32712e+07	29.2522	8.97226e-06
1	2.32929e+07	130.673	1.19204e-05
1	2.33145e+07	178.756	1.13676e-05
1	2.33362e+07	328.44	1.10949e-05
1	2.33578e+07	219.339	1.21261e-05
1	2.33794e+07	123.753	1.06012e-05
1	2.34011e+07	83.7153	1.08308e-05
1	2.34227e+07	0	0.571429
1	2.34444e+07	38.0493	5.78e-05
1	2.3466e+07	1.23029	0.0153772
1	2.34877e+07	1.24028	0.0160273
1	2.35093e+07	9.63831	0.000251735
1	2.35309e+07	1.94056	0.0129821
1	2.35526e+07	1.87001	0.0320843
1	2.35742e+07	32.2806	4.14378e-05
1	2.35959e+07	14.4081	0.000101824
1	2.36175e+07	0	0.6
1	2.36392e+07	10.4329	0.000728995
1	2.36608e+07	0	0.210526
1	2.36824e+07	0	0.8
1	2.37041e+07	1.26671	0.0258079
1	2.37257e+07	6.72064	0.000905824
1	2.37474e+07	0	0.5
1	2.3769e+07	0.804262	0.0433557
1	2.37906e+07	0	0.210526
1	2.38123e+07	0	0.108108
1	2.38339e+07	1.85108	0.0050216
1	2.38556e+07	0.000224447	0.0214393
1	2.38772e+07	13.1733	0.00032979
1	2.38989e+07	22.4196	3.01244e-06
1	2.39205e+07	865.978	2.46739e-06
1	2.39421e+07	1686.2	2.11458e-06
1	2.39638e+07	2083.69	1.9043e-06
1	2.39854e+07	2288.59	1.76701e-06
1	2.40071e+07	2300.13	1.65063e-06
1	2.40287e+07	2582.38	1.56285e-06
1	2.40504e+07	2879.08	1.49109e-06
1	2.4072e+07	3130.38	1.42549e-06
1	2.40936e+07	3051.39	1.35726e-06
1	2.41153e+07	3351.61	1.30159e-06
1	2.41369e+07	3709.53	1.24701e-06
1	2.41586e+07	4198.25	1.17656e-06
1	2.41802e+07	4470.17	1.13716e-06
1	2.42019e+07	4600.12	1.08993e-06
1	2.42235e+07	4771.09	1.04965e-06
1	2.42451e+07	4921.19	1.00835e-06
1	2.42668e+07	4894.54	9.782e-07
1	2.42884e+07	5045.47	9.53965e-07
1	2.43101e+07	5013.15	9.18768e-07
1	2.43317e+07	4987.98	9.01352e-07
1	2.43533e+07	4877.48	8.88942e-07
1	2.4375e+07	4698.19	8.68827e-07
1	2.43966e+07	4412.61	8.5998e-07
1	2.44183e+07	3988.61	8.52419e-07
1	2.44399e+07	4038.01	8.4536e-07
1	2.44616e+07	4060.67	8.3574e-07
1	2.44832e+07	3853.9	8.30378e-07
1	2.45048e+07	3716.21	8.30512e-07
1	2.45265e+07	3445.12	8.25613e-07
1	2.45481e+07	3240.69	8.24246e-07
1	2.45698e+07	2989.89	8.28867e-07
1	2.45914e+07	2855.05	8.37117e-07
1	2.46131e+07	2481.34	8.37996e-07
1	2.46347e+07	1988.77	8.40533e-07
1	2.46563e+07	1119.36	8.50677e-07
1	2.4678e+07	566.008	8.75385e-07
1	2.46996e+07	248.06	8.81215e-07
1	2.47213e+07	0.431773	0.0163609
1	2.47429e+07	0	0.0148148
1	2.47646e+07	12.5463	0.000143163
1	2.47862e+07	0.563779	0.0309359
1	2.48078e+07	1.1338	0.000524343
1	2.48295e+07	0.139952	0.0949795
1	2.48511e+07	0.360635	1.28084
1	2.48728e+07	0.417421	0.0388135
1	2.48944e+07	47.8205	5.69747e-05
1	2.49161e+07	423.845	1.13184e-06
1	24937695	967.481	1.14542e-06
1	2.49593e+07	1354.44	1.15108e-06
1	2.4981e+07	1670.63	1.16745e-06
1	2.50026e+07	1959.23	1.18108e-06
1	2.50243e+07	2074.62	1.20682e-06
1	2.50459e+07	2072.92	1.24107e-06
1	2.50675e+07	1888.95	1.27674e-06
1	2.50892e+07	1557.29	1.30777e-06
1	2.51108e+07	1324.34	1.35248e-06
1	2.51325e+07	1557.73	1.40964e-06
1	2.51541e+07	1620.83	1.47993e-06
1	2.51758e+07	1448.07	1.5778e-06
1	2.51974e+07	1200.96	1.78303e-06
1	2.5219e+07	865.257	2.02309e-06
1	2.52407e+07	979.574	2.46175e-06
1	2.52623e+07	882.053	3.34044e-06
1	2.5284e+07	528.658	4.56073e-06
1	2.53056e+07	69.7903	0.000167098
1	2.53273e+07	71.4344	7.26642e-06
1	2.53489e+07	0.215697	0.00903032
1	2.53705e+07	233.251	6.71857e-06
1	2.53922e+07	125.023	6.50842e-06
1	2.54138e+07	399.922	4.62452e-06
1	2.54355e+07	463.662	3.54798e-06
1	2.54571e+07	558.838	3.14454e-06
1	2.54788e+07	453.228	2.89375e-06
1	2.55004e+07	571.254	2.68941e-06
1	2.5522e+07	979.894	2.51374e-06
1	2.55437e+07	1043.62	2.45111e-06
1	2.55653e+07	943.896	2.43127e-06
1	2.5587e+07	662.222	2.54133e-06
1	2.56086e+07	110.309	2.82815e-06
1	2.56303e+07	5.54905	0.00498645
1	2.56519e+07	45.5366	1.85981e-05
1	2.56735e+07	130.892	3.69381e-05
1	2.56952e+07	79.4654	4.14286e-05
1	2.57168e+07	27.5577	0.000187723
1	2.57385e+07	5.63046	0.000576168
1	2.57601e+07	420.451	1.49309e-06
1	2.57817e+07	632.584	1.36387e-06
1	2.58034e+07	654.626	1.27278e-06
1	2.5825e+07	697.471	1.22331e-06
1	2.58467e+07	710.019	1.15289e-06
1	2.58683e+07	653.052	1.12091e-06
1	2.589e+07	533.598	1.07819e-06
1	2.59116e+07	499.726	1.0521e-06
1	2.59332e+07	431.784	1.02229e-06
1	2.59549e+07	244.563	1.01076e-06
1	2.59765e+07	7.14038	5.45189e-05
1	2.59982e+07	3.53776	0.000124379
1	2.60198e+07	4.10038	0.002814
1	2.60415e+07	21.7176	5.58678e-05
1	2.60631e+07	3.37027	0.000307276
1	2.60847e+07	6.03853	3.21702e-05
1	2.61064e+07	1.40325	0.000246003
1	2.6128e+07	0.329087	103.849
1	2.61497e+07	0	0.0141177
1	2.61713e+07	0.443697	0.000823694
1	2.6193e+07	1.86624	0.000142195
1	2.62146e+07	4.60543	9.29163e-05
1	2.62362e+07	3.3822	0.000111608
1	2.62579e+07	4.09279	0.000156359
1	2.62795e+07	0	2
1	2.63012e+07	0.384344	0.00105673
1	2.63228e+07	7.49441	0.000176476
1	2.63445e+07	0.566464	0.00105405
1	2.63661e+07	1.5497	5.47458e-05
1	2.63877e+07	0	1.5
1	2.64094e+07	0.36649	0.000179584
1	2.6431e+07	0	0.00470404
1	2.64527e+07	8.25575e-05	0.00217249
1	2.64743e+07	0.93822	0.000412144
1	2.64959e+07	0.286736	0.00106686
1	2.65176e+07	5.06675	3.24754e-05
1	2.65392e+07	3.70606	9.19002e-05
1	2.65609e+07	11.0822	8.42561e-05
1	2.65825e+07	1.6309	0.000468765
1	2.66042e+07	1.29798	3.25674e-05
1	2.66258e+07	0.397774	0.000665602
1	2.66474e+07	0.360635	0.00660229
1	2.66691e+07	1.28346	0.00641041
1	2.66907e+07	2.29873	7.97563e-05
1	2.67124e+07	1.36989	0.0119527
1	2.6734e+07	21.5716	4.22033e-05
1	2.67557e+07	13.8594	0.000154415
1	2.67773e+07	11.7075	0.000114601
1	2.67989e+07	0.377092	0.00111197
1	2.68206e+07	0	0.0096463
1	2.68422e+07	0.152845	0.130067
1	2.68639e+07	4.11296	0.000303926
1	2.68855e+07	5.43848	0.000141205
1	2.69072e+07	1.0217	0.000225417
1	2.69288e+07	3.62718	0.000240331
1	2.69504e+07	0	0.0311688
1	2.69721e+07	2.35507	7.98559e-05
1	2.69937e+07	0	0.4
1	2.70154e+07	4.95613	4.67956e-05
1	2.7037e+07	1.82627	0.000847385
1	2.70587e+07	5.15411	3.37916e-05
1	2.70803e+07	2.00904	0.00211504
1	2.71019e+07	0.159476	0.000761468
1	2.71236e+07	0	0.057971
1	2.71452e+07	2.4228	0.000239703
1	2.71669e+07	0	0.272727
1	2.71885e+07	0.628124	0.000110474
1	2.72101e+07	0.355906	0.00493423
1	2.72318e+07	0	0.00769724
1	2.72534e+07	3.16513	0.000642349
1	2.72751e+07	2.6871	0.000218409
1	2.72967e+07	3.84825	0.000103098
1	2.73184e+07	5.12044	2.69206e-05
1	2.734e+07	10.011	2.90131e-05
1	2.73616e+07	2.67469	6.09109e-05
1	2.73833e+07	0	0.00749064
1	2.74049e+07	10.0524	0.00044594
1	2.74266e+07	0.0490349	0.0187226
1	2.74482e+07	4.90925	0.000268899
1	2.74699e+07	2.49965	0.000220847
1	2.74915e+07	1.29121	0.000497425
1	2.75131e+07	0	0.0373832
1	2.75348e+07	0	0.118812
1	2.75564e+07	1.8434	0.000298241
1	2.75781e+07	0.0116232	0.00064742
1	2.75997e+07	24.4538	1.36302e-05
1	2.76214e+07	0	0.0186047
1	2.7643e+07	2.2973	0.0370204
1	2.76646e+07	0	0.0107431
1	2.76863e+07	0.0635132	0.00106942
1	27707924	1.72196	0.000220093
1	2.77296e+07	9.32701	2.78717e-05
1	2.77512e+07	1.43261	0.000226072
1	2.77729e+07	0.15164	0.00236969
1	2.77945e+07	0	0.11215
1	2.78161e+07	0.0673815	0.00348219
1	2.78378e+07	13.1119	6.86476e-05
1	2.78594e+07	2.2288	0.00343204
1	2.78811e+07	0	0.705883
1	2.79027e+07	0.384344	0.0288839
1	2.79243e+07	0.360309	0.0130698
1	2.7946e+07	1.11392	0.000131222
1	2.79676e+07	2.23606	0.000465181
1	2.79893e+07	0	0.0075188
1	2.80109e+07	4.44135	0.000227747
1	2.80326e+07	0	0.0111732
1	2.80542e+07	0	0.285714
1	2.80758e+07	0	0.324324
1	2.80975e+07	0	0.0392157
1	2.81191e+07	0.384313	0.0327351
1	2.81408e+07	0.383877	0.0818378
1	2.81624e+07	0.313772	0.00261648
1	2.81841e+07	0	0.00303413
1	2.82057e+07	0	2
1	2.82273e+07	0.206118	0.000779676
1	2.8249e+07	0.112395	0.000886407
1	2.82706e+07	0	0.106195
1	2.82923e+07	0	0.0628273
1	2.83139e+07	0.439571	0.110642
1	2.83356e+07	0	2.4
1	2.83572e+07	0	12
1	2.83788e+07	0	0.75
1	2.84005e+07	0	0.15
1	2.84221e+07	0	0.0385852
1	2.84438e+07	0.384005	0.0245513
1	2.84654e+07	0	0.0487805
1	2.84871e+07	0	0.0519481
1	2.85087e+07	0	0.134831
1	2.85303e+07	0	0.244898
1	2.8552e+07	0	0.0205479
1	2.85736e+07	0	0.0115496
1	2.85953e+07	0	0.117647
1	2.86169e+07	1.37709	0.0214172
1	2.86385e+07	0	0.0606061
1	2.86602e+07	0	0.206897
1	2.86818e+07	0	2.4
1	2.87035e+07	1.44338	0.00699682
1	2.87251e+07	0	0.0433213
1	2.87468e+07	0	0.108108
1	2.87684e+07	0.305806	0.00230337
1	2.879e+07	0.610315	0.000302141
1	2.88117e+07	2.14461	0.000584083
1	2.88333e+07	6.43464	8.11295e-05
1	2.8855e+07	0.868428	0.0048593
1	2.88766e+07	1.29995	0.0001534
1	2.88983e+07	0.0967207	0.0087615
1	2.89199e+07	1.2006	0.00076979
1	2.89415e+07	1.43731	0.000135325
1	2.89632e+07	0	0.292683
1	2.89848e+07	0	1.71429
1	2.90065e+07	0	0.169014
1	2.90281e+07	0.188605	0.000828206
1	2.90498e+07	0	0.00484653
1	2.90714e+07	11.7424	0.000155385
1	2.9093e+07	0	0.00916031
1	2.91147e+07	0	0.0851064
1	2.91363e+07	0	0.00507185
1	2.9158e+07	5.19665	0.000140626
1	2.91796e+07	2.77678	0.00720505
1	2.92013e+07	0	0.0184049
1	2.92229e+07	10.7026	0.000256085
1	2.92445e+07	2.32398	0.000947267
1	2.92662e+07	0.469243	0.00275015
1	2.92878e+07	0.154585	0.0260134
1	2.93095e+07	9.07538	4.6198e-05
1	2.93311e+07	0.34895	0.000213201
1	2.93527e+07	4.41279	0.00158995
1	2.93744e+07	1.4216	0.000314822
1	2.9396e+07	0	0.00359928
1	2.94177e+07	12.9079	2.53872e-05
1	2.94393e+07	8.1175	7.65301e-05
1	2.9461e+07	0.736579	0.00106448
1	2.94826e+07	0	0.019544
1	2.95042e+07	0	0.00254507
1	2.95259e+07	0	0.144578
1	2.95475e+07	0.446788	0.00117108
1	2.95692e+07	0	0.010772
1	2.95908e+07	0	0.0302267
1	2.96125e+07	1.28708	0.00368059
1	2.96341e+07	0.527879	0.00132433
1	2.96557e+07	5.43258	4.88303e-05
1	2.96774e+07	7.4385	0.000138733
1	2.9699e+07	0	0.0540541
1	2.97207e+07	0	0.0239044
1	2.97423e+07	9.67952	0.000228671
1	2.9764e+07	5.14036	0.000114522
1	2.97856e+07	0	0.00654665
1	2.98072e+07	0.50144	0.000139366
1	2.98289e+07	0.348246	0.001945
1	2.98505e+07	0	0.193548
1	2.98722e+07	2.08078	0.000151886
1	2.98938e+07	0	0.20339
1	2.99155e+07	0.93576	0.00181832
1	2.99371e+07	0.345911	0.00281892
1	2.99587e+07	1.54991	0.000613598
1	2.99804e+07	0	0.0413793
1	3.0002e+07	0	0.0122574
1	3.00237e+07	0	0.00315126
1	3.00453e+07	0	0.00948617
1	3.00669e+07	0.387358	0.00128012
1	3.00886e+07	0	0.02537
1	3.01102e+07	2.4701	0.000291175
1	3.01319e+07	1.87307	7.76777e-05
1	3.01535e+07	7.97471	0.00100608
1	3.01752e+07	0.618772	0.00487775
1	3.01968e+07	6.25405	7.04239e-05
1	3.02184e+07	2.79848	0.000123088
1	3.02401e+07	0.726649	0.00107838
1	3.02617e+07	15.2746	5.8706e-05
1	3.02834e+07	4.35617	0.000758573
1	3.0305e+07	1.06585	0.000715435
1	3.03267e+07	4.54648	0.000652161
1	3.03483e+07	1.62721	0.000700437
1	3.03699e+07	0	0.0225564
1	3.03916e+07	0.461341	0.0847972
1	3.04132e+07	1.72224	0.000194536
1	3.04349e+07	4.23637	0.0013385
1	3.04565e+07	0	0.0222222
1	30478153	0	0.116505
1	3.04998e+07	0	1.71429
1	3.05214e+07	0	0.324324
1	3.05431e+07	0.581553	0.00142869
1	3.05647e+07	0	0.108108
1	3.05864e+07	4.51221	0.000417426
1	3.0608e+07	11.6195	6.00742e-05
1	3.06296e+07	0.0654627	0.00129901
1	3.06513e+07	0.765346	0.000883813
1	3.06729e+07	0	0.0220184
1	3.06946e+07	0	0.030303
1	3.07162e+07	5.77818	0.000458821
1	3.07379e+07	2.41278	0.000507424
1	3.07595e+07	13.6059	0.000998475
1	3.07811e+07	0.847637	0.000457667
1	3.08028e+07	5.61268	0.000423355
1	3.08244e+07	0.365994	0.00150886
1	3.08461e+07	1.15218	0.000801457
1	3.08677e+07	5.35612	7.31502e-05
1	3.08894e+07	0	0.521739
1	3.0911e+07	0.125758	0.0946904
1	3.09326e+07	2.14649	8.57985e-05
1	3.09543e+07	0	0.48
1	3.09759e+07	1.19195	0.00112848
1	3.09976e+07	0.890784	0.000626954
1	3.10192e+07	2.13827	0.000250021
1	3.10409e+07	0.0899453	0.0197417
1	3.10625e+07	0.15162	0.0354729
1	3.10841e+07	0.030466	0.000780496
1	3.11058e+07	0	0.0504202
1	3.11274e+07	0.309304	0.000671166
1	3.11491e+07	0.26368	0.00161686
1	3.11707e+07	0	0.116505
1	3.11924e+07	0	0.00599101
1	3.1214e+07	0.709852	0.00253796
1	3.12356e+07	0.222656	0.00171713
1	3.12573e+07	0.135043	0.0186985
1	3.12789e+07	0	0.0272109
1	3.13006e+07	0	0.0301508
1	3.13222e+07	0	1.33333
1	3.13438e+07	0	0.0306906
1	3.13655e+07	1.31299	0.00087744
1	3.13871e+07	0.383362	0.0120744
1	3.14088e+07	0.0289744	0.000570207
1	3.14304e+07	1.30654	0.00164531
1	3.14521e+07	0.834192	0.000531657
1	3.14737e+07	0	0.05
1	3.14953e+07	5.78478	0.000888877
1	3.1517e+07	0	0.155844
1	3.15386e+07	2.30656	0.00385815
1	3.15603e+07	0.124161	0.00115054
1	3.15819e+07	0	0.0232558
1	3.16036e+07	0	0.0394737
1	3.16252e+07	0.149044	0.00996333
1	3.16468e+07	0.338683	0.00156647
1	3.16685e+07	0	0.029703
1	3.16901e+07	0	0.075
1	3.17118e+07	0	0.0113744
1	3.17334e+07	2.7882	0.000866667
1	3.17551e+07	0	0.0338028
1	3.17767e+07	0.593347	0.00315656
1	3.17983e+07	0	0.0224719
1	3.182e+07	0.101681	0.113093
1	3.18416e+07	0	0.0967742
1	3.18633e+07	0.706647	0.00116038
1	3.18849e+07	0.401913	0.00125834
1	3.19066e+07	0.154459	0.055743
1	3.19282e+07	0	0.0108794
1	3.19498e+07	5.07088	0.000244155
1	3.19715e+07	0.08203	0.0103203
1	3.19931e+07	0	0.0710059
1	3.20148e+07	0.0101616	0.00228188
1	3.20364e+07	2.29256	0.000160856
1	3.2058e+07	5.23989	0.000121279
1	3.20797e+07	1.03318	0.000428179
1	3.21013e+07	0	0.0297767
1	3.2123e+07	0	0.0754717
1	3.21446e+07	0	0.0345821
1	3.21663e+07	0	0.333333
1	3.21879e+07	0.48964	7.1886e-05
1	3.22095e+07	1.62092	0.000916135
1	3.22312e+07	0	0.0594059
1	3.22528e+07	0.0473535	0.000127454
1	3.22745e+07	3.45925	0.00136341
1	3.22961e+07	0.898593	0.00296078
1	3.23178e+07	0	0.00279135
1	3.23394e+07	1.4886	0.00198381
1	3.2361e+07	0.690398	0.00490745
1	3.23827e+07	0	0.571429
1	3.24043e+07	1.04623	0.0916942
1	3.2426e+07	0.000872265	0.0470476
1	3.24476e+07	0	0.023166
1	3.24693e+07	0	0.0731707
1	3.24909e+07	1.91183	0.00172266
1	3.25125e+07	0	0.0497925
1	3.25342e+07	0.567355	0.000473913
1	3.25558e+07	0	0.0220588
1	3.25775e+07	0	0.00587084
1	3.25991e+07	0	0.0550459
1	3.26208e+07	0	0.0416667
1	3.26424e+07	0	0.0134983
1	3.2664e+07	0	0.292683
1	3.26857e+07	0	0.0258065
1	3.27073e+07	0.065967	0.00388117
1	3.2729e+07	0	0.0165746
1	3.27506e+07	0	0.342857
1	3.27722e+07	0	0.142857
1	3.27939e+07	0	0.0648649
1	3.28155e+07	0	0.00733496
1	3.28372e+07	0	1.09091
1	3.28588e+07	0.939051	0.000655897
1	3.28805e+07	1.25873	0.000521918
1	3.29021e+07	0.920614	0.000106468
1	3.29237e+07	0.83211	0.00130622
1	3.29454e+07	0.302153	0.00125799
1	3.2967e+07	0	0.118812
1	3.29887e+07	0	0.0967742
1	3.30103e+07	0	0.118812
1	3.3032e+07	2.65695	0.0026707
1	3.30536e+07	0	0.0262582
1	3.30752e+07	0	0.0269663
1	3.30969e+07	2.34364	0.00156205
1	3.31185e+07	8.61584	0.000122757
1	3.31402e+07	0.871856	0.00276136
1	3.31618e+07	0	0.413793
1	3.31835e+07	0	0.0491803
1	3.32051e+07	0	0.0425532
1	3.32267e+07	0	0.0535714
1	33248382	0	0.0685714
1	3.327e+07	0	0.179104
1	3.32917e+07	0	1.33333
1	3.33133e+07	0	12
1	3.3335e+07	0	0.2
1	3.33566e+07	0	0.0662983
1	3.33782e+07	0.331862	0.00200346
1	3.33999e+07	0.154585	0.0487752
1	3.34215e+07	1.58936	0.00995979
1	3.34432e+07	0.359444	0.00595741
1	3.34648e+07	0	2
1	3.34864e+07	0.360635	0.256169
1	3.35081e+07	0.354444	0.00114977
1	3.35297e+07	0.627045	0.0039077
1	3.35514e+07	0	0.0103181
1	3.3573e+07	0	0.0606061
1	3.35947e+07	0	0.0857143
1	3.36163e+07	0	0.0810811
1	3.36379e+07	0	0.134831
1	3.36596e+07	0	0.130435
1	3.36812e+07	0	0.6
1	3.37029e+07	0.283446	0.0014544
1	3.37245e+07	0	0.244898
1	3.37462e+07	0	0.0213523
1	3.37678e+07	0	0.0412371
1	3.37894e+07	0.243147	0.0307498
1	3.38111e+07	0	0.035503
1	3.38327e+07	0	0.0285714
1	3.38544e+07	0.707973	0.000391013
1	3.3876e+07	0.0643666	0.0198136
1	3.38977e+07	0.418301	0.00242248
1	3.39193e+07	0	0.0363636
1	3.39409e+07	0	0.0769231
1	3.39626e+07	0	0.272727
1	3.39842e+07	0.712795	0.0545585
1	3.40059e+07	0.430907	0.00176038
1	3.40275e+07	0	0.24
1	3.40492e+07	3.90444	0.00131674
1	3.40708e+07	0.360635	0.640422
1	3.40924e+07	0	1.5
1	3.41141e+07	0.100087	0.00350595
1	3.41357e+07	0	0.0310078
1	3.41574e+07	0	0.00702576
1	3.4179e+07	0	0.0550459
1	3.42006e+07	0	0.0805369
1	3.42223e+07	0	0.0648649
1	3.42439e+07	3.43466	0.000169531
1	3.42656e+07	1.15004	0.00156142
1	3.42872e+07	0	0.8
1	3.43089e+07	0	0.0428571
1	3.43305e+07	0	0.193548
1	3.43521e+07	0.131101	0.0129366
1	3.43738e+07	0	0.10084
1	3.43954e+07	0.000106858	0.0174013
1	3.44171e+07	0	0.0222222
1	3.44387e+07	0	0.0916031
1	3.44604e+07	0	0.48
1	3.4482e+07	0	0.0160214
1	3.45036e+07	0	0.0213144
1	3.45253e+07	0	0.0277136
1	3.45469e+07	9.69469	0.000389768
1	3.45686e+07	0	0.923077
1	3.45902e+07	0.113702	0.00134616
1	3.46119e+07	0	0.0200669
1	3.46335e+07	0	0.00854093
1	3.46551e+07	0	1.71429
1	3.46768e+07	0.390523	0.00122509
1	3.46984e+07	0	0.0542986
1	3.47201e+07	0	0.0754717
1	3.47417e+07	0	0.0416667
1	3.47634e+07	0.643021	0.0116095
1	3.4785e+07	0.312058	0.00137493
1	3.48066e+07	0.979127	0.000748344
1	3.48283e+07	5.30608	0.00153222
1	3.48499e+07	5.70291	0.000498645
1	3.48716e+07	0	0.00707965
1	3.48932e+07	0	0.0705883
1	3.49148e+07	0	0.166667
1	3.49365e+07	0.384311	0.0669582
1	3.49581e+07	0	0.0207612
1	3.49798e+07	0.373603	0.000932662
1	3.50014e+07	0.247263	0.000977313
1	3.50231e+07	2.56182	0.0015977
1	3.50447e+07	3.13215	0.000463942
1	3.50663e+07	0	0.0178838
1	3.5088e+07	0.741742	0.00141169
1	3.51096e+07	1.07586	0.000330797
1	3.51313e+07	0.0410427	0.00349078
1	3.51529e+07	0	0.00565771
1	3.51746e+07	0.956461	0.000304293
1	3.51962e+07	4.49313	0.000347378
1	3.52178e+07	2.22383	0.0142659
1	3.52395e+07	0.384342	0.00437116
1	3.52611e+07	4.42465	4.16614e-05
1	3.52828e+07	0.388685	0.163676
1	3.53044e+07	0.796711	0.000340806
1	3.53261e+07	0	0.0101351
1	3.53477e+07	0.0979792	0.00111936
1	3.53693e+07	4.21008	5.79615e-05
1	3.5391e+07	0.120886	0.0047288
1	3.54126e+07	0	0.00257843
1	3.54343e+07	6.52836	6.74633e-05
1	3.54559e+07	0.13623	0.000228598
1	3.54776e+07	1.04175	0.000313371
1	3.54992e+07	0.173781	0.000260151
1	3.55208e+07	0.0308717	0.000205423
1	3.55425e+07	0.634262	0.027794
1	3.55641e+07	0	2
1	3.55858e+07	7.91881	9.61729e-05
1	3.56074e+07	0.900744	0.0132077
1	3.5629e+07	1.26247	0.00556098
1	3.56507e+07	0	0.0398671
1	3.56723e+07	0.360635	0.0228722
1	3.5694e+07	1.09919	0.00323167
1	3.57156e+07	0	0.142857
1	3.57373e+07	0	0.387097
1	3.57589e+07	0	0.097561
1	3.57805e+07	0	0.0293399
1	3.58022e+07	0	0.0510638
1	3.58238e+07	0	0.0574163
1	3.58455e+07	0	0.0049403
1	3.58671e+07	0	0.10084
1	3.58888e+07	0	0.046332
1	3.59104e+07	0.481359	0.000744946
1	3.5932e+07	0	0.176471
1	3.59537e+07	0	0.00743955
1	3.59753e+07	0	0.11215
1	3.5997e+07	0	0.0710059
1	36018611	0	0.0437956
1	3.60403e+07	0	0.0117647
1	3.60619e+07	0	0.3
1	3.60835e+07	0	12
1	3.61052e+07	0	0.0784314
1	3.61268e+07	0	1.5
1	3.61485e+07	0	0.108108
1	3.61701e+07	0	0.428571
1	3.61918e+07	0	0.235294
1	3.62134e+07	0	0.0278422
1	3.6235e+07	0	0.0888889
1	3.62567e+07	0	0.0308483
1	3.62783e+07	0	0.110092
1	3.63e+07	0	0.0693642
1	3.63216e+07	0	0.324324
1	3.63432e+07	0	0.0463321
1	3.63649e+07	0	0.0433213
1	3.63865e+07	1.77043	0.000204221
1	3.64082e+07	0	0.0628272
1	3.64298e+07	0	0.0769231
1	3.64515e+07	0	1.33333
1	3.64731e+07	0	0.0528634
1	3.64947e+07	0	0.210526
1	3.65164e+07	0	0.0125392
1	3.6538e+07	0.854291	0.334546
1	3.65597e+07	1.05592	0.0825846
1	3.65813e+07	3.56812	0.00451722
1	3.6603e+07	2.32304	0.00116039
1	3.66246e+07	0	0.196721
1	3.66462e+07	0	0.164384
1	3.66679e+07	0	0.363636
1	3.66895e+07	0	0.0705882
1	3.67112e+07	1.67416	0.00182037
1	3.67328e+07	0	0.0296296
1	3.67545e+07	0	0.026087
1	3.67761e+07	0	0.0470588
1	3.67977e+07	0	0.210526
1	3.68194e+07	0	0.00551724
1	3.6841e+07	0.435645	0.00410127
1	3.68627e+07	0	0.0324324
1	3.68843e+07	1.93056	0.0136813
1	3.69059e+07	0	0.0857143
1	3.69276e+07	0.651614	0.000713335
1	3.69492e+07	0.384344	1.47308
1	3.69709e+07	1.3057	0.00755867
1	3.69925e+07	0	0.0631579
1	3.70142e+07	0	1.71429
1	3.70358e+07	0	0.923077
1	3.70574e+07	0	0.222222
1	3.70791e+07	0	0.0377359
1	3.71007e+07	0	6
1	3.71224e+07	0	2.4
1	3.7144e+07	0	0.8
1	3.71657e+07	0	0.115385
1	3.71873e+07	0	0.5
1	3.72089e+07	0.52019	0.0072364
1	3.72306e+07	0.113765	0.00551847
1	3.72522e+07	6.00111	0.00251492
1	3.72739e+07	0	0.218182
1	3.72955e+07	0	0.101695
1	3.73172e+07	0	0.0412371
1	3.73388e+07	0	0.4
1	3.73604e+07	0	0.0508475
1	3.73821e+07	0	1.71429
1	3.74037e+07	0	0.285714
1	3.74254e+07	0	0.104348
1	3.7447e+07	0	0.134831
1	3.74687e+07	0	0.0666667
1	3.74903e+07	0.374316	0.00244376
1	3.75119e+07	0	0.0415225
1	3.75336e+07	0.0415765	0.0158656
1	3.75552e+07	0	0.545455
1	3.75769e+07	0	0.292683
1	3.75985e+07	0	0.75
1	3.76201e+07	0	0.057971
1	3.76418e+07	0.122041	0.00764317
1	3.76634e+07	0	0.0293399
1	3.76851e+07	0.868036	0.0161349
1	3.77067e+07	0	0.923077
1	3.77284e+07	0	0.387097
1	3.775e+07	0	0.48
1	3.77716e+07	0	1
1	3.77933e+07	0	0.857143
1	3.78149e+07	0	0.8
1	3.78366e+07	0	0.0754717
1	3.78582e+07	0	0.166667
1	3.78799e+07	0.543752	0.00655023
1	3.79015e+07	0	0.0983607
1	3.79231e+07	0	0.210526
1	3.79448e+07	0.115207	0.00544853
1	3.79664e+07	0	0.428572
1	3.79881e+07	0	0.0489796
1	3.80097e+07	0	0.0192926
1	3.80314e+07	0	0.27907
1	3.8053e+07	0	0.0512821
1	3.80746e+07	0	1200
1	3.80963e+07	0	1.5
1	3.81179e+07	0	0.118812
1	3.81396e+07	0	3
1	3.81612e+07	0	0.032345
1	3.81829e+07	0	0.4
1	3.82045e+07	1.85128	0.00602385
1	3.82261e+07	0	0.0916031
1	3.82478e+07	0	0.705883
1	3.82694e+07	0	0.0144058
1	3.82911e+07	0	12
1	3.83127e+07	0	0.48
1	3.83343e+07	0	0.130435
1	3.8356e+07	0	0.134831
1	3.83776e+07	0	1
1	3.83993e+07	0.527844	0.0125659
1	3.84209e+07	0	0.0875912
1	3.84426e+07	0	0.0875912
1	3.84642e+07	2.82152	0.000905084
1	3.84858e+07	0	0.75
1	3.85075e+07	0	0.16
1	3.85291e+07	0	0.169014
1	3.85508e+07	0	0.00620155
1	3.85724e+07	0	0.923077
1	3.85941e+07	0	0.039088
1	3.86157e+07	0	1.2
1	3.86373e+07	0	0.75
1	3.8659e+07	0	0.179104
1	3.86806e+07	0	1.71429
1	3.87023e+07	0	2.4
1	3.87239e+07	0	12
1	3.87456e+07	0	0.148148
1	3.87672e+07	0	0.0810811
1	38788840	0	0.363636
1	3.88105e+07	0.314168	0.00240561
1	3.88321e+07	2.71541	0.00114467
1	3.88538e+07	0	0.0789474
1	3.88754e+07	1.0118	0.000666949
1	3.88971e+07	1.95004	9.8847e-05
1	3.89187e+07	0	0.0287081
1	3.89403e+07	3.64315	0.00111066
1	3.8962e+07	0	0.00809171
1	3.89836e+07	1.15414	0.000641573
1	3.90053e+07	0	0.0217391
1	3.90269e+07	0	0.046332
1	3.90485e+07	0	0.0103359
1	3.90702e+07	0	0.0216607
1	3.90918e+07	4.92372	0.000138825
1	3.91135e+07	0	0.0218182
1	3.91351e+07	1.28882	6.74925e-05
1	3.91568e+07	0.901303	0.00305068
1	3.91784e+07	1.36776	0.0020721
1	3.92e+07	0	0.00846263
1	3.92217e+07	0	0.033241
1	3.92433e+07	0	0.032
1	3.9265e+07	0.0775679	0.00074323
1	3.92866e+07	0.447898	0.000490745
1	3.93083e+07	1.9662	0.0005419
1	3.93299e+07	0.360635	0.0213474
1	3.93515e+07	1.18874	0.00028219
1	3.93732e+07	1.45141	0.000193891
1	3.93948e+07	4.3778	0.00010229
1	3.94165e+07	2.245	0.000258685
1	3.94381e+07	24.1177	2.70959e-05
1	3.94598e+07	11.169	4.27462e-05
1	3.94814e+07	11.1157	0.00044479
1	3.9503e+07	10.1182	9.07511e-05
1	3.95247e+07	4.97526	0.000140477
1	3.95463e+07	0.0207261	0.011859
1	3.9568e+07	0	0.0200669
1	3.95896e+07	0	0.0413793
1	3.96113e+07	0.142705	0.0107521
1	3.96329e+07	0	0.0606061
1	3.96545e+07	0.263634	0.00130763
1	3.96762e+07	1.04631	0.0017262
1	3.96978e+07	6.63271	0.000108642
1	3.97195e+07	4.12186	0.000294317
1	3.97411e+07	0	0.31579
1	3.97627e+07	2.277	0.000346917
1	3.97844e+07	0.0317615	0.0162326
1	3.9806e+07	0	0.307692
1	3.98277e+07	0	0.116505
1	3.98493e+07	0	0.0827586
1	3.9871e+07	0.360635	1.28084
1	3.98926e+07	0	0.0882353
1	3.99142e+07	0.185539	0.000319071
1	3.99359e+07	0.98941	0.00120921
1	3.99575e+07	0.398544	0.00320521
1	3.99792e+07	2.37651	0.00583366
1	4.00008e+07	13.4839	3.9222e-05
1	4.00225e+07	0	0.00225394
1	4.00441e+07	0.866574	0.00140677
1	4.00657e+07	0.000184871	0.00829696
1	4.00874e+07	8.92591	0.000321877
1	4.0109e+07	2.66243	7.24702e-05
1	4.01307e+07	3.33287	3.06118e-05
1	4.01523e+07	16.4093	1.66113e-05
1	4.0174e+07	14.9546	1.46943e-05
1	4.01956e+07	0.611686	0.00136587
1	4.02172e+07	0.470303	0.00191306
1	4.02389e+07	0.461992	0.000173081
1	4.02605e+07	0	0.0161943
1	4.02822e+07	1.16815	0.00167265
1	4.03038e+07	3.28613	0.000810246
1	4.03255e+07	0	0.0412371
1	4.03471e+07	0	0.0442805
1	4.03687e+07	0.856168	0.00741831
1	4.03904e+07	0	0.118812
1	4.0412e+07	0.141498	0.000869838
1	4.04337e+07	1.56211	0.00107284
1	4.04553e+07	0.364586	0.0129821
1	4.04769e+07	0.717078	0.0442351
1	4.04986e+07	1.83213	0.00432186
1	4.05202e+07	0.673394	0.00353894
1	4.05419e+07	0	0.012987
1	4.05635e+07	0	0.0659341
1	4.05852e+07	4.59415	0.000160494
1	4.06068e+07	0	0.0216216
1	4.06284e+07	0	0.048583
1	4.06501e+07	0.210955	0.000563044
1	4.06717e+07	48.9435	6.57095e-06
1	4.06934e+07	12.788	6.11065e-06
1	4.0715e+07	27.6523	6.10027e-06
1	4.07367e+07	24.0536	6.16806e-06
1	4.07583e+07	71.4811	6.47499e-06
1	4.07799e+07	23.377	7.22759e-06
1	4.08016e+07	5.21992	0.000601997
1	4.08232e+07	9.40948	0.000118557
1	4.08449e+07	10.2856	0.000136479
1	4.08665e+07	17.5246	3.41341e-05
1	4.08882e+07	2.65833	4.83695e-05
1	4.09098e+07	0.423759	0.000311717
1	4.09314e+07	13.9624	0.000144284
1	4.09531e+07	0	1.71429
1	4.09747e+07	8.36732	0.000137124
1	4.09964e+07	62.2736	2.5895e-05
1	4.1018e+07	20.369	3.43718e-05
1	4.10397e+07	0.38525	0.0201792
1	4.10613e+07	0.916599	0.00492138
1	4.10829e+07	14.481	0.000206856
1	4.11046e+07	0.873937	0.00332582
1	4.11262e+07	4.8672	0.000660988
1	4.11479e+07	8.03289	0.000395689
1	4.11695e+07	0.92031	0.00267502
1	4.11911e+07	4.3684	0.00117478
1	4.12128e+07	0.415081	0.0328422
1	4.12344e+07	38.3222	3.53002e-05
1	4.12561e+07	53.3166	1.75531e-05
1	4.12777e+07	4.30965	0.000804083
1	4.12994e+07	18.2265	1.59205e-05
1	4.1321e+07	0	0.0401338
1	4.13426e+07	0	0.0066482
1	4.13643e+07	3.2432	0.00089304
1	4.13859e+07	0	0.0759494
1	4.14076e+07	0	0.00743956
1	4.14292e+07	0.586552	0.000499103
1	4.14509e+07	0	0.00319234
1	4.14725e+07	0	0.00262525
1	4.14941e+07	0	0.181818
1	4.15158e+07	0	0.0196721
1	4.15374e+07	0.440681	0.00141915
1	41559069	0	0.0267857
1	4.15807e+07	0	0.0615385
1	4.16024e+07	3.10936	0.00130816
1	4.1624e+07	0.329087	0.207697
1	4.16456e+07	3.60646	0.000107294
1	4.16673e+07	3.6734	0.00164963
1	4.16889e+07	12.1213	0.000104445
1	4.17106e+07	2.62192	0.00268282
1	4.17322e+07	5.14559	0.000510754
1	4.17539e+07	15.8442	0.000175924
1	4.17755e+07	0.384339	0.184135
1	4.17971e+07	66.2711	5.63926e-05
1	4.18188e+07	0.384344	0.0306892
1	4.18404e+07	0.419869	0.0144531
1	4.18621e+07	9.29597	0.000295331
1	4.18837e+07	0.71624	0.00667933
1	4.19053e+07	0.382368	0.491027
1	4.1927e+07	4.40503	0.000169175
1	4.19486e+07	8.67705	0.000143965
1	4.19703e+07	0	0.0659341
1	4.19919e+07	0.360436	0.0291101
1	4.20136e+07	1.22709	0.0185444
1	4.20352e+07	32.1033	8.54549e-05
1	4.20568e+07	1.32727	0.0737312
1	4.20785e+07	0	0.106195
1	4.21001e+07	0	1.09091
1	4.21218e+07	0	0.0681818
1	4.21434e+07	0	0.126316
1	4.21651e+07	6.14563	9.41542e-05
1	4.21867e+07	0.81781	0.000336565
1	4.22083e+07	0.154585	0.130067
1	4.223e+07	0.00493546	0.00211246
1	4.22516e+07	2.37518	0.00357658
1	4.22733e+07	0	0.631579
1	4.22949e+07	0	0.631579
1	4.23166e+07	0	0.0805369
1	4.23382e+07	0	1.5
1	4.23598e+07	0	0.173913
1	4.23815e+07	0	0.285714
1	4.24031e+07	0	0.25
1	4.24248e+07	0	1.2
1	4.24464e+07	0	0.055814
1	4.24681e+07	0.311086	0.609288
1	4.24897e+07	1.10179	0.00174265
1	4.25113e+07	0.212412	0.0017285
1	4.2533e+07	0	0.0615385
1	4.25546e+07	0	1.71429
1	4.25763e+07	0.0853391	0.0317865
1	4.25979e+07	0.360636	0.0582202
1	4.26195e+07	0	0.31579
1	4.26412e+07	0	0.461539
1	4.26628e+07	0.36062	0.000877892
1	4.26845e+07	1.1719	0.000522836
1	4.27061e+07	0	1.2
1	4.27278e+07	0	0.0821918
1	4.27494e+07	0	0.230769
1	4.2771e+07	0	0.0201005
1	4.27927e+07	0.433807	0.000580108
1	4.28143e+07	0	0.146342
1	4.2836e+07	0.142676	0.0152863
1	4.28576e+07	0	0.0357143
1	4.28793e+07	0	0.31579
1	4.29009e+07	1.11896	0.00132431
1	4.29225e+07	0.347639	0.000543875
1	4.29442e+07	0	0.0736196
1	4.29658e+07	0	0.272727
1	4.29875e+07	0.773432	0.00153458
1	4.30091e+07	0	0.0176471
1	4.30308e+07	2.37192	0.00377064
1	4.30524e+07	0.349193	0.000864474
1	4.3074e+07	0	0.0621762
1	4.30957e+07	0	0.0574163
1	4.31173e+07	0	0.0237624
1	4.3139e+07	0.0404778	0.00123469
1	4.31606e+07	0	0.0655738
1	4.31823e+07	0.88539	0.00912939
1	4.32039e+07	0	0.705883
1	4.32255e+07	0	0.0247934
1	4.32472e+07	5.20183	0.000832821
[truncated: 22,001 more rows]

## Sheet: Figure 5c
Chrom	Position	Likelihood	Alpha
1	61	3.10481	0.021119
1	21706.2	0	0.857143
1	43351.4	0.0988532	0.0338834
1	64996.6	0.102687	0.0216493
1	86641.8	0.339594	0.013897
1	108287	1.32776	0.000172022
1	129932	0.111505	0.564723
1	151577	0.142111	0.0173304
1	173223	0.111934	0.0941205
1	194868	0.0994575	0.0290812
1	216513	0	0.0805369
1	238158	0.0161548	0.23032
1	259803	0.120669	181.686
1	281449	0	0.266667
1	303094	0	0.0424028
1	324739	0.0162631	0.11516
1	346384	1.00908	0.00242422
1	368029	0	0.117647
1	389675	0.545141	0.0775213
1	411320	0.0729092	0.00856142
1	432965	0.00040651	0.326706
1	454610	0.000398766	0.490059
1	476255	0	0.0152866
1	497901	0.128157	0.0223194
1	519546	0	0.0454546
1	541191	0	0.151899
1	562836	0.0259267	0.0285372
1	584481	2.7585	0.0134932
1	606127	0	1
1	627772	0	4
1	649417	0	1200
1	671062	0	0.0165289
1	692707	0.25472	0.0628604
1	714353	0.644518	0.020249
1	735998	0.310259	0.0131525
1	757643	0	0.00653595
1	779288	3.012	0.000572584
1	800933	0	1200
1	822579	2.03963	0.00410725
1	844224	0.25472	0.108577
1	865869	0	12
1	887514	0.658987	0.00175414
1	909159	0.101771	0.278349
1	930805	0.111505	0.0308031
1	952450	0.00657882	0.00626628
1	974095	2.21942	0.000318225
1	995740	0.699179	0.0870645
1	1.01739e+06	0	0.3
1	1.03903e+06	0.0441679	0.00667529
1	1.06068e+06	0.0116643	0.332339
1	1.08232e+06	0	0.108108
1	1.10397e+06	0.42048	0.0151949
1	1.12561e+06	0	3
1	1.14726e+06	0	0.0228137
1	1.1689e+06	1.64503	0.00394608
1	1.19055e+06	0	1.71429
1	1.21219e+06	0	2
1	1.23384e+06	0	0.461539
1	1.25548e+06	0.0612811	0.00160219
1	1.27713e+06	0	0.0148515
1	1.29877e+06	0.0161548	0.0953048
1	1.32042e+06	1.41747	0.000961739
1	1.34206e+06	0.0167453	0.212603
1	1.36371e+06	0	0.342857
1	1.38535e+06	0.145311	0.0928079
1	1.407e+06	0.481921	0.00942839
1	1.42864e+06	0.969867	0.00801576
1	1.45029e+06	0	0.0465116
1	1.47193e+06	0.202464	0.0134667
1	1.49358e+06	0.393923	0.0165837
1	1.51523e+06	0.111506	0.0228942
1	1.53687e+06	1.11531	0.00411475
1	1.55852e+06	0.725524	0.0106893
1	1.58016e+06	4.08691	0.00141172
1	1.60181e+06	0.486523	0.0147502
1	1.62345e+06	0.553082	0.00156503
1	1.6451e+06	0.208908	0.00180124
1	1.66674e+06	0	4
1	1.68839e+06	0	0.666667
1	1.71003e+06	0.0165083	2.76384
1	1.73168e+06	0.337979	0.0113281
1	1.75332e+06	0.486268	0.00746917
1	1.77497e+06	0	0.171429
1	1.79661e+06	0.531087	0.0641265
1	1.81826e+06	8.34988	0.00250881
1	1.8399e+06	0	1200
1	1.86155e+06	0	0.521739
1	1.88319e+06	0	1.71429
1	1.90484e+06	0.000166694	0.0203169
1	1.92648e+06	1.88039	0.00135262
1	1.94813e+06	0.528243	0.275083
1	1.96977e+06	0.1322	0.00751163
1	1.99142e+06	0.000398766	3.92048
1	2.01306e+06	0.69357	0.00923459
1	2.03471e+06	0.279447	0.0197127
1	2.05636e+06	0	0.0875913
1	2.078e+06	0	0.196721
1	2.09965e+06	46.1929	3.14655e-05
1	2.12129e+06	2.62074	0.000556698
1	2.14294e+06	3.04259	0.000545806
1	2.16458e+06	17.7783	0.000129837
1	2.18623e+06	12.7323	3.24279e-05
1	2.20787e+06	7.04936	0.000448437
1	2.22952e+06	1.81578	0.000305225
1	2.25116e+06	21.0158	8.76894e-05
1	2.27281e+06	81.787	1.80933e-05
1	2.29445e+06	50.2792	1.85553e-05
1	2.3161e+06	1.49971	0.00803139
1	2.33774e+06	23.1332	9.00104e-05
1	2.35939e+06	12.8133	0.000304274
1	2.38103e+06	12.1732	0.000224129
1	2.40268e+06	54.0094	3.61722e-05
1	2.42432e+06	0.0348366	0.139303
1	2.44597e+06	2.79234	0.000637971
1	2.46761e+06	10.9858	0.000168566
1	2.48926e+06	0.419085	0.00240035
1	2.5109e+06	1.48086	0.00982701
1	2.53255e+06	12.204	0.000532012
1	2.55419e+06	64.9728	4.56849e-05
1	2.57584e+06	0.439142	0.0325168
1	2.59749e+06	15.856	0.000420712
1	2.61913e+06	28.7934	5.09581e-05
1	2.64078e+06	4.51573	0.000394154
1	2.66242e+06	105.234	3.94212e-05
1	2.68407e+06	0	1
1	2.70571e+06	58.3012	4.49072e-05
1	2.72736e+06	0.0161615	0.34548
1	2.749e+06	0.0359064	0.00735799
1	2.77065e+06	13.6093	0.000134273
1	2.79229e+06	6.30073	4.40638e-05
1	2.81394e+06	1.02129	0.0230623
1	2.83558e+06	327.961	7.4464e-06
1	2.85723e+06	424.374	6.86748e-06
1	2.87887e+06	251.004	8.08478e-06
1	2.90052e+06	121.033	3.26652e-05
1	2.92216e+06	107.104	3.82868e-05
1	2.94381e+06	0.21126	0.013736
1	2.96545e+06	43.8611	9.93702e-05
1	2.9871e+06	15.6232	2.4979e-05
1	3.00874e+06	1.07717	0.0180667
1	3.03039e+06	196.612	1.76061e-05
1	3.05203e+06	172.625	2.88504e-05
1	3.07368e+06	0	0.8
1	3.09532e+06	181.726	4.09027e-05
1	3.11697e+06	0.487643	0.00326746
1	3.13862e+06	7.65789	0.00150134
1	3.16026e+06	0	0.352941
1	3.18191e+06	23.6108	0.000376215
1	3.20355e+06	1.16548	0.00185157
1	3.2252e+06	0	0.029484
1	3.24684e+06	0.0247739	0.0924292
1	3.26849e+06	0.21375	0.00615966
1	3.29013e+06	2.11667	0.00368059
1	3.31178e+06	0	3
1	3.33342e+06	7.65891e-05	0.00384594
1	3.35507e+06	1.63515	0.000944305
1	3.37671e+06	0	0.0666667
1	3.39836e+06	0	0.0311688
1	3.42e+06	6.96464	6.79428e-05
1	3.44165e+06	0.190756	0.0337064
1	3.46329e+06	0.000398766	0.0142563
1	3.48494e+06	0.0942351	0.00741673
1	3.50658e+06	1.00271	0.0516798
1	3.52823e+06	0.111482	0.338834
1	3.54987e+06	60.3789	3.36584e-05
1	3.57152e+06	151.268	8.71796e-06
1	3.59316e+06	228.382	5.39172e-06
1	3.61481e+06	472.021	3.21253e-06
1	3.63645e+06	708.572	2.75847e-06
1	3.6581e+06	793.456	2.52861e-06
1	3.67975e+06	844.437	2.36291e-06
1	3.70139e+06	1007.18	2.22103e-06
1	3.72304e+06	1060.64	2.16418e-06
1	3.74468e+06	852.189	2.18795e-06
1	3.76633e+06	24.024	0.00016641
1	3.78797e+06	200.506	3.79479e-05
1	3.80962e+06	286.475	3.78232e-05
1	3.83126e+06	256.438	2.34234e-06
1	3.85291e+06	211.816	2.18501e-06
1	3.87455e+06	150.356	2.14572e-06
1	3.8962e+06	262.224	2.13031e-06
1	3.91784e+06	494.565	2.09194e-06
1	3.93949e+06	697.142	2.10953e-06
1	3.96113e+06	761.056	2.11749e-06
1	3.98278e+06	723.712	2.24627e-06
1	4.00442e+06	579.633	2.19455e-06
1	4.02607e+06	5.94258	0.00166641
1	4.04771e+06	374.989	1.85523e-06
1	4.06936e+06	971.476	1.75938e-06
1	4.091e+06	1294.29	1.69218e-06
1	4.11265e+06	1454.95	1.58039e-06
1	4.13429e+06	1531.6	1.62261e-06
1	4.15594e+06	1443.61	1.57571e-06
1	4.17758e+06	1224.36	1.64477e-06
1	4.19923e+06	1152.59	1.67065e-06
1	4.22088e+06	1382.7	1.78715e-06
1	4.24252e+06	1443.64	1.84187e-06
1	4.26417e+06	1341.73	1.96743e-06
1	4.28581e+06	1068.69	2.29257e-06
1	4.30746e+06	989.605	2.71156e-06
1	4.3291e+06	858.603	3.20607e-06
1	4.35075e+06	339.691	3.89663e-06
1	4.37239e+06	40.3749	0.000200125
1	4.39404e+06	132.346	1.28686e-05
1	4.41568e+06	4.51905	0.000399303
1	4.43733e+06	0.11151	0.0770077
1	4.45897e+06	0	0.27907
1	4.48062e+06	0	0.75
1	4.50226e+06	164.749	7.18072e-06
1	4.52391e+06	454.473	6.55526e-06
1	4.54555e+06	379.896	6.30008e-06
1	4.5672e+06	420.646	6.56716e-06
1	4.58884e+06	604.513	5.79062e-06
1	4.61049e+06	496.238	5.68578e-06
1	4.63213e+06	600.634	7.5428e-06
1	4.65378e+06	350.334	1.11379e-05
1	4.67542e+06	283.556	1.70419e-05
1	4.69707e+06	10.3129	0.000578118
1	4.71871e+06	0.120669	0.151405
1	4.74036e+06	168.597	2.66487e-05
1	4.76201e+06	15.055	2.62447e-05
1	4.78365e+06	1.12879	0.00127456
1	4.8053e+06	0.0248191	0.0227721
1	4.82694e+06	0.437424	0.00126668
1	4.84859e+06	2.25294	0.000346618
1	4.87023e+06	2.25405	0.0055961
1	4.89188e+06	0	0.0285714
1	4.91352e+06	16.4539	0.000120969
1	4.93517e+06	0.10732	0.00638426
1	4.95681e+06	0.0433335	0.0322174
1	4.97846e+06	0.111505	1.69417
1	5.0001e+06	12.0106	0.000347579
1	5.02175e+06	86.471	1.21068e-05
1	5.04339e+06	0	0.705882
1	5.06504e+06	6.4853	3.7126e-05
1	5.08668e+06	59.3044	4.75639e-05
1	5.10833e+06	102.233	1.68326e-05
1	5.12997e+06	40.3091	5.45531e-05
1	5.15162e+06	0.0161548	0.125629
1	5.17326e+06	3.92822	0.00140182
1	5.19491e+06	57.6968	2.80074e-05
1	5.21655e+06	11.7551	4.64516e-05
1	5.2382e+06	15.0162	7.40108e-05
1	5.25984e+06	1.60171	0.00166749
1	5.28149e+06	2.32917	0.00561364
1	5.30314e+06	0.136959	0.00669404
1	5.32478e+06	0.627737	0.0199065
1	5.34643e+06	1.06301	0.00818407
1	5.36807e+06	0.380356	0.0216351
1	5.38972e+06	0.146925	0.00625671
1	5.41136e+06	0.0160825	0.0163575
1	5.43301e+06	0.00681753	0.00773191
1	5.45465e+06	0.0161548	0.110554
1	5.4763e+06	0	0.292683
1	5.49794e+06	0.0170637	0.00821358
1	5.51959e+06	17.9556	0.00014947
1	5.54123e+06	2.87408	0.00155427
1	5.56288e+06	2.88936	0.000413344
1	5.58452e+06	0	6
1	5.60617e+06	5.95123	0.000279434
1	5.62781e+06	0.569001	0.0201741
1	5.64946e+06	0.000398766	0.980119
1	5.6711e+06	0.0325138	0.0168742
1	5.69275e+06	1.73121	0.00910953
1	5.71439e+06	0.954933	0.0098812
1	5.73604e+06	0	0.235294
1	5.75768e+06	0.0629227	0.00683313
1	5.77933e+06	0	0.0810811
1	5.80097e+06	0.0396338	0.00827933
1	5.82262e+06	0	0.181818
1	5.84427e+06	0.0426077	0.00780969
1	5.86591e+06	0.0157012	0.161393
1	5.88756e+06	0.2045	0.0117019
1	5.9092e+06	0	0.375
1	5.93085e+06	0.0161548	0.69096
1	5.95249e+06	0	0.133333
1	5.97414e+06	0.175231	0.0686853
1	5.99578e+06	0.134657	0.0491027
1	6.01743e+06	0	6
1	6.03907e+06	0	1200
1	6.06072e+06	0.171247	0.0178554
1	6.08236e+06	0.266752	0.0213277
1	6.10401e+06	0.25462	0.0568737
1	6.12565e+06	0	0.461539
1	6.1473e+06	0.0161548	0.251258
1	6.16894e+06	0.142701	0.0378513
1	6.19059e+06	0.471527	128.084
1	6.21223e+06	0.811922	0.0519243
1	6.23388e+06	0.618076	0.00880325
1	6.25552e+06	0	0.153846
1	6.27717e+06	0.00479557	0.097422
1	6.29881e+06	0.213804	0.0170667
1	6.32046e+06	11.1756	0.00025918
1	6.3421e+06	0.332917	0.0228934
1	6.36375e+06	0.523756	0.00596832
1	6.3854e+06	0.977169	0.0224709
1	6.40704e+06	0.158274	0.173081
1	6.42869e+06	0.453267	0.161393
1	6.45033e+06	0	12
1	6.47198e+06	0.179908	0.00995365
1	6.49362e+06	0.807006	0.00444942
1	6.51527e+06	0.600253	0.00954819
1	6.53691e+06	8.29151	0.0006135
1	6.55856e+06	0	0.0944882
1	6.5802e+06	0.693049	0.121284
1	6.60185e+06	1.67452	0.00169459
1	6.62349e+06	10.5334	8.14444e-05
1	6.64514e+06	0	0.705882
1	6.66678e+06	1.50565	0.00117507
1	6.68843e+06	0.0159501	0.247
1	6.71007e+06	0	0.266667
1	6.73172e+06	0.112082	0.0941205
1	6.75336e+06	0.614705	0.00140677
1	6.77501e+06	0.401553	0.0106413
1	6.79665e+06	0.254667	0.0568738
1	6.8183e+06	0	2.4
1	6.83994e+06	0.000398768	0.112014
1	6.86159e+06	0.0767311	0.0103128
1	6.88323e+06	0.00525958	0.139174
1	6.90488e+06	0.748711	0.010094
1	6.92653e+06	0.00484753	0.0243555
1	6.94817e+06	13.0745	0.000301527
1	6.96982e+06	0.202978	0.0111257
1	6.99146e+06	0.0161022	0.00774185
1	7.01311e+06	0.00481737	0.0457444
1	7.03475e+06	0	0.230769
1	7.0564e+06	0	0.521739
1	7.07804e+06	0	0.545455
1	7.09969e+06	0	0.196721
1	7.12133e+06	0	0.115385
1	7.14298e+06	2.64495	0.000193616
1	7.16462e+06	116.704	1.77646e-05
1	7.18627e+06	104.352	1.9118e-05
1	7.20791e+06	172.073	1.90168e-05
1	7.22956e+06	143.053	1.58759e-05
1	7.2512e+06	235.922	1.2393e-05
1	7.27285e+06	219.873	8.24298e-06
1	7.29449e+06	212.712	8.84389e-06
1	7.31614e+06	252.812	9.34122e-06
1	7.33778e+06	175.385	1.1838e-05
1	7.35943e+06	0.593772	0.000238191
1	7.38107e+06	0	0.0421053
1	7.40272e+06	139.383	3.29908e-05
1	7.42437e+06	274.533	1.33498e-05
1	7.44601e+06	202.157	9.32424e-06
1	7.46766e+06	414.833	6.18185e-06
1	7.4893e+06	486.24	5.30957e-06
1	7.51095e+06	469.103	4.99135e-06
1	7.53259e+06	266.128	4.97845e-06
1	7.55424e+06	811.212	4.44612e-06
1	7.57588e+06	989.129	4.43334e-06
1	7.59753e+06	584.254	4.90599e-06
1	7.61917e+06	252.786	6.41401e-06
1	7.64082e+06	319.971	1.02177e-05
1	7.66246e+06	455.349	5.22181e-06
1	7.68411e+06	850.623	4.23798e-06
1	7.70575e+06	516.231	4.16542e-06
1	7.7274e+06	205.181	4.47441e-06
1	7.74904e+06	548.517	4.63023e-06
1	7.77069e+06	621.331	5.02508e-06
1	7.79233e+06	214.361	6.13494e-06
1	7.81398e+06	85.6422	2.91238e-05
1	7.83562e+06	0	0.144578
1	7.85727e+06	250.934	1.56473e-05
1	7.87891e+06	134.801	6.68335e-05
1	7.90056e+06	180.144	8.82693e-06
1	7.9222e+06	111.748	1.63735e-05
1	7.94385e+06	21.4317	0.000110454
1	7.9655e+06	0.0161548	0.276384
1	7.98714e+06	2.06839	0.00208146
1	8.00879e+06	5.76217	7.72572e-06
1	8.03043e+06	155.486	4.87018e-06
1	8.05208e+06	234.864	4.39376e-06
1	8.07372e+06	93.0237	9.65198e-06
1	8.09537e+06	17.9414	0.000317721
1	8.11701e+06	0.0157726	0.156
1	8.13866e+06	61.3665	1.91227e-05
1	8.1603e+06	0.184059	0.0183737
1	8.18195e+06	1.51846	0.00423096
1	8.20359e+06	21.6277	0.000146875
1	8.22524e+06	0.327531	0.00741716
1	8.24688e+06	0.93269	0.0202462
1	8.26853e+06	0.111505	0.282362
1	8.29017e+06	0.014945	0.0417465
1	8.31182e+06	2.04247	0.00448412
1	8.33346e+06	1.00991	0.000594684
1	8.35511e+06	0.0161634	0.212603
1	8.37675e+06	0.0704701	0.0189381
1	8.3984e+06	0.113582	0.00677001
1	8.42004e+06	44.9332	5.03216e-05
1	8.44169e+06	1.9542	0.00271677
1	8.46333e+06	0	12
1	8.48498e+06	0.176391	0.00675016
1	8.50663e+06	6.37453	0.000821105
1	8.52827e+06	2.34676	0.00106413
1	8.54992e+06	0	0.0135288
1	8.57156e+06	0.0161557	0.251258
1	8.59321e+06	0	0.387097
1	8.61485e+06	0.370202	0.012869
1	8.6365e+06	0	0.8
1	8.65814e+06	0.11637	0.045214
1	8.67979e+06	0	0.0888889
1	8.70143e+06	0.0161755	0.394834
1	8.72308e+06	0.101771	0.129896
1	8.74472e+06	0.467253	0.00924579
1	8.76637e+06	0.416834	0.181925
1	8.78801e+06	0.0161547	0.0139588
1	8.80966e+06	1.52444	0.000864392
1	8.8313e+06	0.60979	0.000754503
1	8.85295e+06	4.12998	0.0023607
1	8.87459e+06	2.61111	0.00117162
1	8.89624e+06	0.219736	0.00505567
1	8.91788e+06	0	0.6
1	8.93953e+06	0	0.352941
1	8.96117e+06	0	1
1	8.98282e+06	0.441151	33.928
1	9.00446e+06	6.87588	0.000229645
1	9.02611e+06	2.18119	0.000328176
1	9.04776e+06	0.0161426	0.0234224
1	9.0694e+06	0.363394	0.00441127
1	9.09105e+06	1.51842	0.00636202
1	9.11269e+06	0	12
1	9.13434e+06	2.05068	0.000497107
1	9.15598e+06	1.21563	0.019932
1	9.17763e+06	0	0.144578
1	9.19927e+06	2.31724	0.00633243
1	9.22092e+06	0	4
1	9.24256e+06	0	3
1	9.26421e+06	147.251	2.85629e-05
1	9.28585e+06	0	0.571429
1	9.3075e+06	3.77061	0.00220453
1	9.32914e+06	0	4
1	9.35079e+06	0.290441	0.00822657
1	9.37243e+06	54.9101	4.6247e-05
1	9.39408e+06	79.0907	6.88851e-05
1	9.41572e+06	0	0.2
1	9.43737e+06	8.85165	0.000333582
1	9.45901e+06	1.21972	0.0361924
1	9.48066e+06	0.26256	0.0142146
1	9.5023e+06	0.0169647	0.23032
1	9.52395e+06	2.18809	0.00366727
1	9.54559e+06	0.0298921	2.08955
1	9.56724e+06	0	0.631579
1	9.58889e+06	1.15439	0.00957628
1	9.61053e+06	0.114067	0.0831454
1	9.63218e+06	0	0.0528634
1	9.65382e+06	0	12
1	9.67547e+06	0	0.857143
1	9.69711e+06	2.27933	0.00093711
1	9.71876e+06	0.747806	0.124493
1	9.7404e+06	27.5869	9.25234e-05
1	9.76205e+06	0.0681587	0.0104477
1	9.78369e+06	0.885315	0.0082295
1	9.80534e+06	0	0.244898
1	9.82698e+06	0.120668	0.454216
1	9.84863e+06	0	0.521739
1	9.87027e+06	0.0283262	0.166739
1	9.89192e+06	0	1.5
1	9.91356e+06	0	0.0508475
1	9.93521e+06	0	1
1	9.95685e+06	0.141493	0.00169194
1	9.9785e+06	2.29826	0.00643785
1	1.00001e+07	0	1
1	1.00218e+07	0	0.1875
1	1.00434e+07	0.0137624	0.0284932
1	1.00651e+07	0	0.8
1	1.00867e+07	3.61218	0.00924896
1	1.01084e+07	0	1200
1	1.013e+07	0	0.705883
1	1.01517e+07	0.366354	0.213474
1	1.01733e+07	0.171302	0.0701467
1	1.0195e+07	0	1.2
1	1.02166e+07	0	0.097561
1	1.02382e+07	0	0.631579
1	1.02599e+07	0	1.5
1	1.02815e+07	0	6
1	1.03032e+07	0.0233677	0.012
1	1.03248e+07	0.238526	0.00279887
1	1.03465e+07	0.915012	0.00474403
1	1.03681e+07	58.3805	4.74164e-05
1	1.03898e+07	15.2804	8.29379e-05
1	1.04114e+07	0.0694104	0.0115281
1	1.0433e+07	43.8565	5.62439e-05
1	1.04547e+07	2.699	0.00427625
1	1.04763e+07	37.3718	2.3524e-05
1	1.0498e+07	92.3259	3.23332e-05
1	1.05196e+07	14.577	0.000284469
1	1.05413e+07	0.453937	0.0853106
1	1.05629e+07	0.157569	0.0193827
1	1.05846e+07	0.472973	0.0519282
1	1.06062e+07	0.168096	0.0156091
1	1.06279e+07	0	0.0206186
1	1.06495e+07	0.0100891	0.00538755
1	1.06711e+07	0.00521081	0.00377628
1	1.06928e+07	3.33021	0.000188737
1	1.07144e+07	4.43649	0.00150004
1	1.07361e+07	0.677102	0.0184378
1	1.07577e+07	0	4
1	1.07794e+07	0.281767	0.000782465
1	1.0801e+07	4.04553	0.000260567
1	1.08227e+07	0	0.101695
1	1.08443e+07	0.175742	0.0188165
1	1.0866e+07	0.55105	0.0191171
1	1.08876e+07	0.970939	0.0407968
1	1.09092e+07	1.26222	0.0128187
1	1.09309e+07	0	0.571429
1	1.09525e+07	16.3088	0.000884065
1	1.09742e+07	0.000443078	0.0359677
1	1.09958e+07	0.484666	0.00813453
1	1.10175e+07	0.0362463	0.00918686
1	1.10391e+07	0	0.230769
1	1.10608e+07	1.31455	0.00199474
1	11082404	0.924419	0.0550889
1	1.1104e+07	0.000398766	0.326706
1	1.11257e+07	0.0170236	0.00267751
1	1.11473e+07	0.635023	0.04241
1	1.1169e+07	0	0.0413793
1	1.11906e+07	1.34635	0.0001647
1	1.12123e+07	0.468401	0.0126547
1	1.12339e+07	0	2
1	1.12556e+07	0	0.75
1	1.12772e+07	0	12
1	1.12989e+07	0.0298921	2.08955
1	1.13205e+07	0.567903	0.0188538
1	1.13421e+07	1.25328	0.00679103
1	1.13638e+07	0.00405906	0.000337042
1	1.13854e+07	0.50025	0.0378608
1	1.14071e+07	1.31399	0.0116159
1	1.14287e+07	0	0.27907
1	1.14504e+07	3.37844	0.00174789
1	1.1472e+07	0.430582	0.0328422
1	1.14937e+07	0.693381	0.0233282
1	1.15153e+07	0.0161548	2.76384
1	1.1537e+07	0.0298921	208.955
1	1.15586e+07	0	0.705883
1	1.15802e+07	1.89589	0.00200974
1	1.16019e+07	0	0.5
1	1.16235e+07	0.101771	0.0721645
1	1.16452e+07	0.0161514	0.34548
1	1.16668e+07	0.198518	0.171701
1	1.16885e+07	0.00194197	0.0219021
1	1.17101e+07	0.0024962	0.037519
1	1.17318e+07	0	0.105263
1	1.17534e+07	0.0158428	0.0120979
1	1.17751e+07	2.06256	0.00125257
1	1.17967e+07	0.441151	0.113093
1	1.18183e+07	3.17722	0.000929943
1	1.184e+07	1.39753	0.00108076
1	1.18616e+07	0.276091	0.00469064
1	1.18833e+07	0	0.235294
1	1.19049e+07	6.17532	0.000688478
1	1.19266e+07	0.637014	0.0519243
1	1.19482e+07	8.59782e-05	0.109896
1	1.19699e+07	0	0.1875
1	1.19915e+07	0.546074	0.00324962
1	1.20131e+07	0.0849947	0.00976924
1	1.20348e+07	8.47614	0.000470121
1	1.20564e+07	0	6
1	1.20781e+07	0.944392	0.00343256
1	1.20997e+07	0	0.631579
1	1.21214e+07	0.593937	0.00116662
1	1.2143e+07	0.407835	0.0324527
1	1.21647e+07	3.31749	0.056316
1	1.21863e+07	0.109304	0.0169417
1	1.2208e+07	0.988809	0.0273086
1	1.22296e+07	0	1
1	1.22512e+07	0.38763	0.00134011
1	1.22729e+07	0.512588	0.0114618
1	1.22945e+07	0	0.244898
1	1.23162e+07	1.75864	0.00194364
1	1.23378e+07	0.357188	41.846
1	1.23595e+07	0.468257	0.112191
1	1.23811e+07	0.238322	0.00168072
1	1.24028e+07	81.3081	6.21323e-05
1	1.24244e+07	0.255975	0.0484179
1	1.24461e+07	23.9431	0.000155901
1	1.24677e+07	1.97297	0.0026836
1	1.24893e+07	0.0161548	0.552768
1	1.2511e+07	0	0.27907
1	1.25326e+07	0.00484466	0.0104755
1	1.25543e+07	0	0.0571429
1	1.25759e+07	0.000398766	0.0335083
1	1.25976e+07	0.00259968	0.00557678
1	1.26192e+07	0.0161895	0.069096
1	1.26409e+07	0.489825	0.00453126
1	1.26625e+07	0.111509	0.0156868
1	1.26841e+07	0.667932	0.0136639
1	1.27058e+07	25.5516	6.95613e-05
1	1.27274e+07	2.48416	0.000582162
1	1.27491e+07	0.225543	0.0393993
1	1.27707e+07	0.0477201	0.0470476
1	1.27924e+07	0.00495136	0.00601371
1	1.2814e+07	0.237718	0.0706812
1	1.28357e+07	0.124895	0.108247
1	1.28573e+07	0	0.25
1	1.2879e+07	0.103302	0.0159708
1	1.29006e+07	0.102109	0.139174
1	1.29222e+07	0	1.09091
1	1.29439e+07	0.193104	0.0125886
1	1.29655e+07	0.0576143	0.0111146
1	1.29872e+07	0	0.193548
1	1.30088e+07	0.0161548	0.92128
1	1.30305e+07	2.3367	0.000963933
1	1.30521e+07	1.79755	0.00196741
1	1.30738e+07	0.40471	0.000980123
1	1.30954e+07	1.22485	0.0196669
1	1.31171e+07	0.172931	0.0254371
1	1.31387e+07	0	0.111111
1	1.31603e+07	1.66456	0.000430593
1	1.3182e+07	5.35429	0.000491123
1	1.32036e+07	0.310225	0.00127006
1	1.32253e+07	0.795937	0.0115979
1	1.32469e+07	0	0.155844
1	1.32686e+07	0	0.705882
1	1.32902e+07	2.70035	0.0058239
1	1.33119e+07	0	0.130435
1	1.33335e+07	0	0.923077
1	1.33552e+07	0.026894	0.00477066
1	1.33768e+07	0.0161717	0.69096
1	1.33984e+07	0	1.5
1	1.34201e+07	0.607798	0.0213698
1	1.34417e+07	0	1200
1	1.34634e+07	3.25705	0.00449743
1	1.3485e+07	0	0.4
1	1.35067e+07	0.202533	0.0097422
1	1.35283e+07	0.120669	0.227108
1	1.355e+07	0.915558	0.00832482
1	1.35716e+07	0	0.521739
1	1.35932e+07	0.38059	0.0347936
1	1.36149e+07	0.100081	0.0221176
1	1.36365e+07	0.399705	0.0135901
1	1.36582e+07	0	1
1	1.36798e+07	0	0.230769
1	1.37015e+07	0	0.387097
1	1.37231e+07	7.25067	0.000523974
1	1.37448e+07	1.23583	0.000637326
1	1.37664e+07	0	0.0774194
1	1.37881e+07	0.0199246	0.552768
1	1.38097e+07	0.9311	0.00907237
1	1.38313e+07	0.104561	0.000658103
1	1.3853e+07	0.000737988	0.0365362
1	1.38746e+07	0	0.10084
1	1.38963e+07	0	0.148148
1	1.39179e+07	0.159106	0.00870645
1	1.39396e+07	0.00851058	0.00442923
1	1.39612e+07	2.001	0.0079786
1	1.39829e+07	0.231333	0.0120492
1	1.40045e+07	0	3
1	1.40262e+07	0.0161548	0.276384
1	1.40478e+07	0	0.139535
1	1.40694e+07	0.12067	0.30281
1	1.40911e+07	0	1.71429
1	1.41127e+07	0.12073	0.151405
1	1.41344e+07	0.11734	0.00626508
1	1.4156e+07	134.238	9.02654e-05
1	1.41777e+07	0.473187	0.000774212
1	1.41993e+07	1.92356	0.00233668
1	1.4221e+07	0.142349	0.159099
1	1.42426e+07	0.673691	0.121124
1	1.42642e+07	77.8295	6.14485e-05
1	1.42859e+07	2.44587	0.00114884
1	1.43075e+07	4.30563	9.08264e-05
1	1.43292e+07	0	0.0902256
1	1.43508e+07	0.000398766	0.0816766
1	1.43725e+07	0.120669	0.0491044
1	1.43941e+07	0	0.166667
1	1.44158e+07	0.589514	0.0233187
1	1.44374e+07	0.0846988	0.0261193
1	1.44591e+07	0	0.0697674
1	1.44807e+07	2.04203	0.00440831
1	1.45023e+07	0	0.631579
1	1.4524e+07	0.778494	0.0103094
1	1.45456e+07	0.529429	0.282361
1	1.45673e+07	1.30081	0.000639914
1	1.45889e+07	0.0811036	0.0278444
1	1.46106e+07	0	2
1	1.46322e+07	0.455202	0.0117231
1	1.46539e+07	4.7271	0.00150352
1	1.46755e+07	12.2574	0.000481265
1	1.46972e+07	0.0958642	0.0522387
1	1.47188e+07	0	2
1	1.47404e+07	1.197	0.988
1	1.47621e+07	1.22558	0.00319417
1	1.47837e+07	1.36342	0.00153983
1	1.48054e+07	34.3914	0.00032467
1	1.4827e+07	0	0.923077
1	1.48487e+07	4.23138	0.00103638
1	1.48703e+07	0	0.4
1	1.4892e+07	0.227023	0.0133593
1	1.49136e+07	0.913444	0.000616875
1	1.49352e+07	0.414292	0.0773907
1	1.49569e+07	0.0872722	0.00048497
1	1.49785e+07	1.63177	0.00198826
1	1.50002e+07	1.18037	0.0028715
1	1.50218e+07	0.249018	0.00196224
1	1.50435e+07	7.59499	0.000245959
1	1.50651e+07	0	0.0631579
1	1.50868e+07	0.0161548	0.138192
1	1.51084e+07	0.877569	0.00072424
1	1.51301e+07	0.471402	0.0297871
1	1.51517e+07	0.268217	0.000669567
1	1.51733e+07	0.00486116	0.0270617
1	1.5195e+07	0.452399	0.0242107
1	1.52166e+07	0	0.857143
1	1.52383e+07	0.964971	0.00320843
1	1.52599e+07	0.469855	0.00817836
1	1.52816e+07	0.168782	0.0186223
1	1.53032e+07	1.48519	0.000538181
1	1.53249e+07	0.324859	0.00860171
1	1.53465e+07	0	0.3
1	1.53682e+07	0.715608	0.00785756
1	1.53898e+07	0.912409	0.222739
1	1.54114e+07	0.0165063	0.0109093
1	1.54331e+07	0.546369	0.0248885
1	1.54547e+07	0	0.179104
1	1.54764e+07	0	0.0489796
1	1.5498e+07	0	0.244898
1	1.55197e+07	0.590481	0.00106826
1	1.55413e+07	0	0.0774194
1	1.5563e+07	0.61635	0.0026691
1	1.55846e+07	4.96458	0.000238496
1	1.56063e+07	2.28206	0.00644574
1	1.56279e+07	0.654725	0.0271633
1	1.56495e+07	0	4
1	1.56712e+07	2.53798	0.00112011
1	1.56928e+07	0.990564	0.000819887
1	1.57145e+07	2.37984	0.0142199
1	1.57361e+07	0.325119	0.00170437
1	1.57578e+07	0.176977	0.010661
1	1.57794e+07	0	0.122449
1	1.58011e+07	1.28941	0.00380555
1	1.58227e+07	0	6
1	1.58443e+07	0	0.631579
1	1.5866e+07	0.515452	0.00885608
1	1.58876e+07	0.147662	0.0011678
1	1.59093e+07	0.000398766	0.00626274
1	1.59309e+07	0.698153	0.00215581
1	1.59526e+07	0.750816	0.00193027
1	1.59742e+07	0.592343	0.00181327
1	1.59959e+07	0.0407904	0.00815824
1	1.60175e+07	0.0459423	0.000424591
1	1.60392e+07	0	0.222222
1	1.60608e+07	0.00484455	0.0590437
1	1.60824e+07	0.804489	0.0245286
1	1.61041e+07	0.00039902	0.00488837
1	1.61257e+07	0	0.2
1	1.61474e+07	0.00223141	0.00784127
1	1.6169e+07	1.00051	0.00323933
1	1.61907e+07	0.0161548	0.110554
1	1.62123e+07	0.429104	0.00136028
1	1.6234e+07	0.0161546	0.0521479
1	1.62556e+07	0.554659	0.0272793
1	1.62773e+07	0.000398766	0.0350043
1	1.62989e+07	0	1.33333
1	1.63205e+07	0	0.0839161
1	1.63422e+07	0	0.428571
1	1.63638e+07	0.124545	0.00221599
1	1.63855e+07	0	0.8
1	1.64071e+07	0.852877	0.00489175
1	1.64288e+07	0.0180475	0.00991304
1	1.64504e+07	0.271027	0.0949932
1	1.64721e+07	0	0.0662984
1	1.64937e+07	0	4
1	1.65153e+07	0	0.333333
1	1.6537e+07	0	0.0408163
1	1.65586e+07	0.00139587	0.116789
1	1.65803e+07	0.111333	0.0204117
1	1.66019e+07	0.363481	0.00271904
1	1.66236e+07	0.831816	0.00061565
1	1.66452e+07	0.000487204	0.00205042
1	1.66669e+07	5.45066	0.000459907
1	1.66885e+07	0.201556	0.00278332
1	1.67102e+07	0	0.0697675
1	1.67318e+07	0	0.0183767
1	1.67534e+07	0.678173	0.000565467
1	1.67751e+07	0	0.0510638
1	1.67967e+07	1.78062	0.000167418
1	1.68184e+07	0.00484459	0.0475229
1	1.684e+07	0.509873	0.00101243
1	1.68617e+07	1.72572	0.0106234
1	1.68833e+07	0	0.101695
1	1.6905e+07	0.00604576	0.00215795
1	1.69266e+07	0	0.0648649
1	1.69483e+07	0	0.20339
1	1.69699e+07	3.01463	0.00133311
1	1.69915e+07	0.0610155	0.0508742
1	1.70132e+07	0.0203364	0.23032
1	1.70348e+07	1.4716	0.000652794
1	1.70565e+07	0	0.255319
1	1.70781e+07	0	0.141177
1	1.70998e+07	0	0.31579
1	1.71214e+07	0.0311516	0.033111
1	1.71431e+07	0	0.375
1	1.71647e+07	0	0.521739
1	1.71864e+07	2.1369e-06	0.0110779
1	1.7208e+07	0	1.71429
1	1.72296e+07	0	0.0397351
1	1.72513e+07	0.0154534	0.0233386
1	1.72729e+07	1.43246	0.000364814
1	1.72946e+07	0.4856	0.0185493
1	1.73162e+07	0.0295956	0.00623569
1	1.73379e+07	0	0.173913
1	1.73595e+07	0.000398766	0.206341
1	1.73812e+07	0	0.0382166
1	1.74028e+07	0.0140034	0.00651263
1	1.74244e+07	0	0.117647
1	1.74461e+07	0	12
1	1.74677e+07	0	0.324324
1	1.74894e+07	0	0.0465116
1	1.7511e+07	0	0.0439561
1	1.75327e+07	0.0967668	0.0100344
1	1.75543e+07	0.454655	0.0165515
1	1.7576e+07	2.39059	0.000685701
1	1.75976e+07	0.0144495	0.0204414
1	1.76193e+07	0	0.0244399
1	1.76409e+07	0.276161	0.004435
1	1.76625e+07	0	0.0465116
1	1.76842e+07	0	0.307692
1	1.77058e+07	0	0.352941
1	1.77275e+07	0	0.1875
1	1.77491e+07	0.0061158	0.00970993
1	1.77708e+07	0	0.136364
1	1.77924e+07	0	0.244898
1	1.78141e+07	0.19454	0.00356492
1	1.78357e+07	0.172458	0.00521831
1	1.78574e+07	0.248182	0.23887
1	1.7879e+07	3.89244	0.00220139
1	1.79006e+07	0.0201079	0.0234224
1	1.79223e+07	0.0955215	0.0605061
1	1.79439e+07	0	0.193549
1	1.79656e+07	0.0729681	0.00276666
1	1.79872e+07	0.111906	0.0228483
1	1.80089e+07	0.0805913	0.0632411
1	1.80305e+07	0.379864	0.0225889
1	1.80522e+07	3.07027	0.000557019
1	1.80738e+07	1.60735	0.0102868
1	1.80954e+07	0	0.164384
1	1.81171e+07	0.0388378	0.0298587
1	1.81387e+07	0.00781468	0.0166739
1	1.81604e+07	0.0161548	0.23032
1	1.8182e+07	0	0.148148
1	1.82037e+07	0	0.206897
1	1.82253e+07	0.249208	0.0211263
1	1.8247e+07	0.0234075	0.060079
1	1.82686e+07	0.120669	0.908431
1	1.82903e+07	0.0104511	0.00171189
1	1.83119e+07	1.11061	0.000520472
1	1.83335e+07	0.57187	0.0150671
1	1.83552e+07	0.0467468	0.037926
1	1.83768e+07	0.073956	0.160735
1	1.83985e+07	2.69563	0.00130343
1	1.84201e+07	0	0.0839161
1	1.84418e+07	0.726143	0.00646831
1	1.84634e+07	0	1
1	1.84851e+07	3.99617	0.00179837
1	1.85067e+07	0	0.00834492
1	1.85284e+07	14.7693	0.000875803
1	1.855e+07	1.25672	0.0157232
1	1.85716e+07	0.082474	0.00356629
1	1.85933e+07	0.51178	0.0135272
1	1.86149e+07	0.0159964	0.0801081
1	1.86366e+07	0	0.230769
1	1.86582e+07	2.60308	0.00259873
1	1.86799e+07	1.15068	0.00458348
1	1.87015e+07	0.985663	0.000234826
1	1.87232e+07	1.05281	0.00236744
1	1.87448e+07	0	0.545455
1	1.87665e+07	0	0.114286
1	1.87881e+07	0	12
1	1.88097e+07	0.0161533	0.138192
1	1.88314e+07	0.531087	25.6506
1	1.8853e+07	0	0.1
1	1.88747e+07	2.24844	0.00990235
1	1.88963e+07	0	0.923077
1	1.8918e+07	1.7488	0.00248075
1	1.89396e+07	0	0.0504202
1	1.89613e+07	0.00484363	0.0382047
1	1.89829e+07	0	0.0930233
1	1.90045e+07	0	0.0524018
1	1.90262e+07	0.965008	0.127146
1	1.90478e+07	1.59928	0.0216406
1	1.90695e+07	1.00276	10.336
1	1.90911e+07	0.0110945	0.0493543
1	1.91128e+07	0.00988843	0.00319863
1	1.91344e+07	0.822186	0.00719647
1	1.91561e+07	0	0.09375
1	1.91777e+07	3.57436	0.00034372
1	1.91994e+07	0.974912	0.0120404
1	1.9221e+07	0.21714	0.000997621
1	1.92426e+07	0	0.111111
1	1.92643e+07	0	0.142857
1	1.92859e+07	0.946743	0.0234599
1	1.93076e+07	0	0.0416667
1	1.93292e+07	5.37888	0.00213484
1	1.93509e+07	0.304755	0.0433207
1	1.93725e+07	0.0161226	0.394834
1	1.93942e+07	0.14713	0.222739
1	1.94158e+07	0.0188899	0.0279176
1	1.94375e+07	0	0.210526
1	1.94591e+07	0.00251287	0.139174
1	1.94807e+07	0	12
1	1.95024e+07	1.39746	0.00225138
1	1.9524e+07	0.0157959	0.057
1	1.95457e+07	0	0.155844
1	1.95673e+07	0.142503	0.0100333
1	1.9589e+07	0.00861078	0.0282049
1	1.96106e+07	0.0453315	0.0015107
1	1.96323e+07	1.5694	0.000636488
1	1.96539e+07	0.846656	0.00175617
1	1.96755e+07	0	0.8
1	1.96972e+07	0	2
1	1.97188e+07	0.000182359	0.0877043
1	1.97405e+07	2.01041	0.000529158
1	1.97621e+07	0.142385	0.00292559
1	1.97838e+07	0	0.05
1	1.98054e+07	0.576324	0.00738562
1	1.98271e+07	0.000435736	0.00956214
1	1.98487e+07	0	0.155844
1	1.98704e+07	0.674509	0.000297407
1	1.9892e+07	0	0.428571
1	1.99136e+07	0	6
1	1.99353e+07	0.101771	0.0129896
1	1.99569e+07	0	0.00615385
1	1.99786e+07	0.336449	0.00941206
1	2.00002e+07	0.0455069	0.00195856
1	2.00219e+07	0	1200
1	2.00435e+07	1.30974	0.0105977
1	2.00652e+07	0	0.631579
1	2.00868e+07	0	0.00741656
1	2.01085e+07	0	6
1	2.01301e+07	0	0.00777706
1	2.01517e+07	0.101771	0.0556697
1	2.01734e+07	0	0.123711
1	2.0195e+07	0	0.521739
1	2.02167e+07	1.58234	0.0291101
1	2.02383e+07	0.521325	0.137541
1	2.026e+07	0.0161548	276.384
1	2.02816e+07	1.17254	0.0184378
1	2.03033e+07	0	1.33333
1	2.03249e+07	0.527624	0.0229235
1	2.03466e+07	0	0.210526
1	2.03682e+07	0.027568	0.00184903
1	2.03898e+07	0	4
1	2.04115e+07	1.01554	0.0519927
1	2.04331e+07	0	0.0550459
1	2.04548e+07	0.381855	0.020624
1	2.04764e+07	0.448715	0.00579325
1	2.04981e+07	0.120122	0.0211324
1	2.05197e+07	0.0165502	0.106302
1	2.05414e+07	0	0.0566038
1	2.0563e+07	0.0179632	0.0167924
1	2.05846e+07	0.411143	0.00845211
1	2.06063e+07	0.192626	0.035152
1	2.06279e+07	0	0.545455
1	2.06496e+07	0.000398766	0.392048
1	2.06712e+07	0.0116665	0.00744141
1	2.06929e+07	0.532513	0.000430683
1	2.07145e+07	0.0298921	2.08955
1	2.07362e+07	0.618399	0.195101
1	2.07578e+07	0.432308	0.0102685
1	2.07795e+07	0.530894	0.000813053
1	2.08011e+07	4.12064	0.00546304
1	2.08227e+07	0.761721	0.0024015
1	2.08444e+07	0.25472	0.0217154
1	2.0866e+07	0	2
1	2.08877e+07	0.00484451	0.081185
1	2.09093e+07	0	2.4
1	2.0931e+07	0	4
1	2.09526e+07	0	0.571429
1	2.09743e+07	0.0752893	0.0116615
1	2.09959e+07	0.000398766	0.356407
1	2.10176e+07	0	4
1	2.10392e+07	0	0.0340909
1	2.10608e+07	0.132979	0.0189905
1	2.10825e+07	0.101772	0.243555
1	2.11041e+07	0.039196	0.0573071
1	2.11258e+07	0	2.4
1	2.11474e+07	0.313013	0.0263294
1	2.11691e+07	0.18721	0.0200132
1	2.11907e+07	0.268123	0.0246153
1	2.12124e+07	0	0.0203046
1	2.1234e+07	0.094685	0.114614
1	2.12556e+07	0.174221	0.00385122
1	2.12773e+07	0.465839	0.0171288
1	2.12989e+07	0.439848	0.000355392
1	2.13206e+07	0.867803	0.000305025
1	2.13422e+07	0.178799	0.00551847
1	2.13639e+07	2.36124	0.0105321
1	2.13855e+07	0.0918524	0.00103709
1	2.14072e+07	0.210838	0.000304421
1	2.14288e+07	0.742548	0.000499167
1	2.14505e+07	0	0.0112254
1	2.14721e+07	0.0131538	0.423428
1	2.14937e+07	2.32357	0.000140116
1	2.15154e+07	0	0.0116279
1	2.1537e+07	0.153513	0.000764294
1	2.15587e+07	0	0.461539
1	2.15803e+07	0	0.292683
1	2.1602e+07	0.111295	0.0806747
1	2.16236e+07	0.00752822	0.0721255
1	2.16453e+07	1.85887	0.00224399
1	2.16669e+07	0.58034	0.0190778
1	2.16886e+07	0.441723	0.00181395
1	2.17102e+07	0	2
1	2.17318e+07	0.360883	0.0464955
1	2.17535e+07	0.66532	0.0322574
1	2.17751e+07	1.00351	0.010312
1	2.17968e+07	0	0.461539
1	2.18184e+07	0	0.413793
1	2.18401e+07	0	0.521739
1	2.18617e+07	0.000398766	1.96024
1	2.18834e+07	0.106448	0.216494
1	2.1905e+07	0.531936	0.256506
1	2.19266e+07	0	0.352941
1	2.19483e+07	0	2
1	2.19699e+07	1.40159e-06	0.0651936
1	2.19916e+07	0	0.05
1	2.20132e+07	0	0.0967742
1	2.20349e+07	0.1857	0.0445834
1	2.20565e+07	0.39531	0.00707649
1	2.20782e+07	0	0.0625
1	2.20998e+07	0.101771	0.216493
1	2.21215e+07	0	1.71429
1	2.21431e+07	0	0.705882
1	22164747	0	0.5
1	2.21864e+07	0.509027	0.00719152
1	2.2208e+07	0.416569	0.0116673
1	2.22297e+07	0.000398766	0.0221496
1	2.22513e+07	0	1.5
1	2.2273e+07	0	6
1	2.22946e+07	0.122422	0.00282601
1	2.23163e+07	0	0.8
1	2.23379e+07	2.0127	0.001929
1	2.23596e+07	0	0.6
1	2.23812e+07	0	0.136364
1	2.24028e+07	0.120669	0.605621
1	2.24245e+07	0.0322879	0.0282025
1	2.24461e+07	0.0298939	0.174129
1	2.24678e+07	0.485789	0.00356605
1	2.24894e+07	0	0.24
1	2.25111e+07	1.63613	0.00629099
1	2.25327e+07	0	12
1	2.25544e+07	0	0.666667
1	2.2576e+07	0.469662	0.00969293
1	2.25977e+07	0.271463	0.0614187
1	2.26193e+07	0.0961349	0.0245829
1	2.26409e+07	0	1.09091
1	2.26626e+07	0.238004	0.0541234
1	2.26842e+07	0	0.0923077
1	2.27059e+07	0	0.0547945
1	2.27275e+07	0	0.25
1	2.27492e+07	0.121486	0.141181
1	2.27708e+07	0	0.235294
1	2.27925e+07	0.156434	0.0221569
1	2.28141e+07	0	0.461539
1	2.28357e+07	0	0.110092
1	2.28574e+07	0	1.71429
1	2.2879e+07	0	6
1	2.29007e+07	0.135968	0.0110758
1	2.29223e+07	0	0.413793
1	2.2944e+07	0.687576	0.0133878
1	2.29656e+07	0	0.0718563
1	2.29873e+07	0	0.133333
1	2.30089e+07	0.000398754	0.0726014
1	2.30306e+07	0.000287435	0.11078
1	2.30522e+07	0	0.0916031
1	2.30738e+07	0.0161547	0.0628146
1	2.30955e+07	0.012127	0.0210497
1	2.31171e+07	0	0.181818
1	2.31388e+07	1.73382	0.00661249
1	2.31604e+07	0	0.6
1	2.31821e+07	0.00960953	0.129776
1	2.32037e+07	0.101771	0.974221
1	2.32254e+07	0	0.571429
1	2.3247e+07	0.0678783	0.0429251
1	2.32687e+07	0.343874	0.0387606
1	2.32903e+07	0	0.20339
1	2.33119e+07	0.659365	0.0061009
1	2.33336e+07	0.341433	0.0189256
1	2.33552e+07	0.818641	0.00353041
1	2.33769e+07	0	0.0670391
1	2.33985e+07	0.525257	0.0136388
1	2.34202e+07	0.471527	1.28084
1	2.34418e+07	0.000398766	0.0205261
1	2.34635e+07	0.157898	0.222739
1	2.34851e+07	0	0.571429
1	2.35067e+07	0	0.0106101
1	2.35284e+07	0.0948124	0.00833291
1	2.355e+07	0	4
1	2.35717e+07	0.886738	0.00152783
1	2.35933e+07	1.3917	0.00171074
1	2.3615e+07	1.13958	0.0508742
1	2.36366e+07	0	0.8
1	2.36583e+07	0.466127	0.0228722
1	2.36799e+07	0.0161548	2.76384
1	2.37016e+07	0.211536	0.0400264
1	2.37232e+07	0.174198	0.0858502
1	2.37448e+07	5.26695e-05	0.122996
1	2.37665e+07	0	4
1	2.37881e+07	0.182653	0.0158103
1	2.38098e+07	0	0.0293399
1	2.38314e+07	0.254721	0.108577
1	2.38531e+07	0.000398766	0.261365
1	2.38747e+07	0	6
1	2.38964e+07	0.0609208	0.00385874
1	2.3918e+07	0	1.33333
1	2.39397e+07	0	0.0618557
1	2.39613e+07	0.0739834	0.0440162
1	2.39829e+07	0	0.230769
1	2.40046e+07	0.0944527	0.0121464
1	2.40262e+07	0	0.142857
1	2.40479e+07	9.48591	0.000867882
1	2.40695e+07	0.244287	0.0186617
1	2.40912e+07	0.456931	0.00961562
1	2.41128e+07	0.000361132	0.100525
1	2.41345e+07	0.0161474	0.69096
1	2.41561e+07	0.529214	0.000753805
1	2.41778e+07	0.014184	0.269454
1	2.41994e+07	0	1
1	2.4221e+07	0	2
1	2.42427e+07	0	0.032
1	2.42643e+07	0	0.0555556
1	2.4286e+07	0.357196	0.41846
1	2.43076e+07	0.0965152	0.109976
1	2.43293e+07	0	1.33333
1	2.43509e+07	0	0.114286
1	2.43726e+07	0	0.324324
1	2.43942e+07	0.0992626	0.338834
1	2.44158e+07	0	0.292683
1	2.44375e+07	0	0.31579
1	2.44591e+07	0.183291	0.00742463
1	2.44808e+07	0.660653	0.00125806
1	2.45024e+07	2.9356	0.000301598
1	2.45241e+07	0	0.6
1	2.45457e+07	0	0.6
1	2.45674e+07	0	0.444445
1	2.4589e+07	0.8968	0.00455335
1	2.46107e+07	0.197572	0.0015277
1	2.46323e+07	10.6083	0.00149147
1	2.46539e+07	0	0.27907
1	2.46756e+07	63.5211	0.00017584
1	2.46972e+07	67.0596	6.76369e-05
1	2.47189e+07	0.387771	0.0975503
1	2.47405e+07	1.39668	0.00483108
1	2.47622e+07	0	0.0983607
1	2.47838e+07	0	0.0875912
1	2.48055e+07	2.31318	0.00864605
1	2.48271e+07	0	0.218182
1	2.48488e+07	0.0235652	0.0312401
1	2.48704e+07	0.101771	0.0590437
1	2.4892e+07	0.101771	0.389688
1	2.49137e+07	0.163863	0.0321469
1	2.49353e+07	0.666273	0.00382402
1	2.4957e+07	0	0.117647
1	2.49786e+07	4.43535	0.00185995
1	2.50003e+07	0	0.0263736
1	2.50219e+07	0	1.09091
1	2.50436e+07	8.68104	0.00103439
1	2.50652e+07	0.0299223	0.208955
1	2.50868e+07	0.894526	0.0177364
1	2.51085e+07	0.115581	0.0320235
1	2.51301e+07	0.000381327	0.0726014
1	2.51518e+07	16.6508	0.000102073
1	2.51734e+07	0.00648834	0.025624
1	2.51951e+07	0.859351	0.025833
1	2.52167e+07	0	1.2
1	2.52384e+07	0.0298921	0.0803672
1	2.526e+07	6.98452	0.000545476
1	2.52817e+07	0.260297	0.0100551
1	2.53033e+07	7.52444	0.0011174
1	2.53249e+07	0	0.0154839
1	2.53466e+07	1.12096	0.000761912
1	2.53682e+07	2.02232	0.000183694
1	2.53899e+07	0	4
1	2.54115e+07	0.143432	0.00357152
1	2.54332e+07	0.429276	0.0392426
1	2.54548e+07	0.201464	0.00460376
1	2.54765e+07	0	0.0202361
1	2.54981e+07	0	0.075
1	2.55198e+07	0	0.110092
1	2.55414e+07	0.0125851	0.00456703
1	2.5563e+07	19.0343	3.91566e-05
1	2.55847e+07	18.0983	7.09795e-05
1	2.56063e+07	4.05221	0.00342943
1	2.5628e+07	2.25886	0.00173314
1	2.56496e+07	1.07252	0.00489069
1	2.56713e+07	0	3
1	2.56929e+07	12.2202	0.00067456
1	2.57146e+07	0	0.16
1	2.57362e+07	2.26567	0.00218765
1	2.57579e+07	0.0161213	0.043185
1	2.57795e+07	0.628572	0.00553385
1	2.58011e+07	0	0.193549
1	2.58228e+07	0	0.0519481
1	2.58444e+07	1.04811	0.0277009
1	2.58661e+07	0	0.857143
1	2.58877e+07	0	0.0097561
1	2.59094e+07	0	0.176471
1	2.5931e+07	1.223	0.25928
1	2.59527e+07	0	0.0857143
1	2.59743e+07	0.0522816	0.0154247
1	2.59959e+07	2.7441	0.00222988
1	2.60176e+07	0.000398745	0.301575
1	2.60392e+07	1.44701	0.000973958
1	2.60609e+07	0	0.084507
1	2.60825e+07	4.87535	0.00139346
1	2.61042e+07	2.19648	0.00198214
1	2.61258e+07	0	2.4
1	2.61475e+07	0.046971	0.00479834
1	2.61691e+07	0	0.545455
1	2.61908e+07	0.0888972	0.0250651
1	2.62124e+07	0.0336892	0.000723986
1	2.6234e+07	0	0.428571
1	2.62557e+07	0	0.4
1	2.62773e+07	0.111505	1.69417
1	2.6299e+07	0.0247444	0.286355
1	2.63206e+07	0	0.222222
1	2.63423e+07	0.752151	0.00157108
1	2.63639e+07	0	0.26087
1	2.63856e+07	0	0.428571
1	2.64072e+07	0.631035	0.00873512
1	2.64289e+07	0.0161548	0.23032
1	2.64505e+07	0.426838	0.00796461
1	2.64721e+07	0	1.09091
1	2.64938e+07	0.132332	0.00576556
1	2.65154e+07	0.295341	0.00081593
1	2.65371e+07	0	6
1	2.65587e+07	0	0.375
1	2.65804e+07	0.689153	0.0202784
1	2.6602e+07	0	0.109091
1	2.66237e+07	0	1.5
1	2.66453e+07	2.01345	0.00638284
1	2.66669e+07	0.101772	0.243555
1	2.66886e+07	0.665953	0.0111741
1	2.67102e+07	32.646	0.000191537
1	2.67319e+07	31.9837	4.46158e-05
1	2.67535e+07	0.414097	0.000309563
1	2.67752e+07	27.0764	0.000152222
1	2.67968e+07	15.072	0.000556618
1	2.68185e+07	0.848191	0.00113994
1	2.68401e+07	7.53494	9.23802e-05
1	2.68618e+07	0	0.0606061
1	2.68834e+07	0.413608	0.00850847
1	2.6905e+07	0	1.2
1	2.69267e+07	1.02541	0.00195858
1	2.69483e+07	0.00336323	0.00387564
1	2.697e+07	0.401727	0.0026366
1	2.69916e+07	0.284949	0.000868482
1	2.70133e+07	0	0.235294
1	2.70349e+07	0.000224106	0.0226617
1	2.70566e+07	0	0.0740741
1	2.70782e+07	0.35729	0.0167384
1	2.70999e+07	0.132815	0.0039548
1	2.71215e+07	3.54512e-05	0.044177
1	2.71431e+07	0	0.0634921
1	2.71648e+07	0.616922	0.0033215
1	2.71864e+07	0.00259417	0.00209583
1	2.72081e+07	0.274195	0.000704687
1	2.72297e+07	0	0.110092
1	2.72514e+07	0	1.71429
1	2.7273e+07	0	0.0377359
1	2.72947e+07	0	0.0437956
1	2.73163e+07	0.116601	0.00637749
1	2.7338e+07	0	0.114286
1	2.73596e+07	0.000166993	0.0710644
1	2.73812e+07	0	0.0338983
1	2.74029e+07	1.35807	0.0122022
1	2.74245e+07	0.100234	0.10255
1	2.74462e+07	0.406385	0.108577
1	2.74678e+07	0.00351658	0.0274159
1	2.74895e+07	0.0161548	0.69096
1	2.75111e+07	0	0.0268456
1	2.75328e+07	0	0.545455
1	2.75544e+07	0.00364378	0.221284
1	2.7576e+07	0	0.2
1	2.75977e+07	0	0.0331492
1	2.76193e+07	0	0.106195
1	2.7641e+07	0.660651	0.012903
1	2.76626e+07	0.370011	0.00316221
1	2.76843e+07	0	0.0287081
1	2.77059e+07	0	0.631579
1	2.77276e+07	1.46591	0.00753258
1	2.77492e+07	0.000321934	0.146229
1	2.77709e+07	0	0.0628272
1	2.77925e+07	0	0.0991736
1	2.78141e+07	0	1.09091
1	2.78358e+07	0	0.255319
1	2.78574e+07	0	0.0447761
1	2.78791e+07	0.134617	0.222739
1	2.79007e+07	2.41475	0.000161686
1	2.79224e+07	0.380132	0.000606903
1	2.7944e+07	0	0.666667
1	2.79657e+07	0	0.109091
1	2.79873e+07	0	0.0794702
1	2.8009e+07	0	0.0521739
1	2.80306e+07	0.916801	0.000863438
1	2.80522e+07	0	0.292683
1	2.80739e+07	0	0.0489796
1	2.80955e+07	0.218745	0.0036655
1	2.81172e+07	0	0.139535
1	2.81388e+07	0.245754	0.0305245
1	2.81605e+07	0.0883426	0.0835819
1	2.81821e+07	0	0.375
1	2.82038e+07	0	0.3
1	2.82254e+07	0.000987897	0.0106861
1	2.8247e+07	0	0.571429
1	2.82687e+07	0.289788	0.00359413
1	2.82903e+07	1.55564	0.00464156
1	2.8312e+07	0.104513	0.0847148
1	2.83336e+07	0	0.4
1	2.83553e+07	0.430742	0.024086
1	2.83769e+07	0	0.139535
1	2.83986e+07	0	0.0727273
1	2.84202e+07	0.9729	0.020249
1	2.84419e+07	0.266447	0.132705
1	2.84635e+07	0.108932	0.0865173
1	2.84851e+07	0	0.118812
1	2.85068e+07	0	0.5
1	2.85284e+07	0.00666417	0.0267186
1	2.85501e+07	0.0161548	0.34548
1	2.85717e+07	0.432338	0.0258079
1	2.85934e+07	0	0.0555556
1	2.8615e+07	0.174177	1.3736
1	2.86367e+07	0.0300532	0.00149636
1	2.86583e+07	5.02117	0.000661761
1	2.868e+07	0	0.571429
1	2.87016e+07	0.84015	0.000537492
1	2.87232e+07	0.0955848	0.0803672
1	2.87449e+07	0.515727	0.0140331
1	2.87665e+07	0	0.0645161
1	2.87882e+07	3.20571	0.000340741
1	2.88098e+07	0.128312	0.106874
1	2.88315e+07	0.0538776	0.00249444
1	2.88531e+07	0	0.5
1	2.88748e+07	0	0.521739
1	2.88964e+07	0	0.24
1	2.8918e+07	0.120648	0.0221569
1	2.89397e+07	0.603959	0.00376248
1	2.89613e+07	0	0.521739
1	2.8983e+07	0.0298921	0.139303
1	2.90046e+07	0.0996303	0.0389688
1	2.90263e+07	0.352169	0.00924896
1	2.90479e+07	0	0.2
1	2.90696e+07	0.0733343	0.00775389
1	2.90912e+07	0	0.024
1	2.91129e+07	0.083277	0.00892779
1	2.91345e+07	0.306152	0.0100105
1	2.91561e+07	0.129999	0.0546506
1	2.91778e+07	0	0.110092
1	2.91994e+07	0.12067	0.064888
1	2.92211e+07	2.84047	0.00416333
1	2.92427e+07	5.53056	0.000544355
1	2.92644e+07	0	0.6
1	2.9286e+07	0.726401	0.00948151
1	2.93077e+07	0	1.71429
1	2.93293e+07	1.31383	0.0101454
1	2.9351e+07	0.642449	0.00905362
1	2.93726e+07	0	0.00870827
1	2.93942e+07	21.1734	0.00027467
1	2.94159e+07	33.8433	4.09053e-05
1	2.94375e+07	7.33146	0.000178588
1	2.94592e+07	0	0.133333
1	2.94808e+07	1.08312	0.00121343
1	2.95025e+07	0.111505	0.0151265
1	2.95241e+07	0.101771	0.097422
1	2.95458e+07	0.029892	0.0168512
1	2.95674e+07	1.44227	0.00172022
1	2.95891e+07	1.0064	0.00167299
1	2.96107e+07	0.457987	0.00258072
1	2.96323e+07	0	1
1	2.9654e+07	0.475222	0.00278973
1	2.96756e+07	5.61458	0.00276402
1	2.96973e+07	0.357188	0.20923
1	2.97189e+07	1.53373	0.000379655
1	2.97406e+07	0.232178	0.0254371
1	2.97622e+07	2.51718	0.000729593
1	2.97839e+07	0.107445	0.011259
1	2.98055e+07	2.01173	0.00126611
1	2.98271e+07	0.174198	0.152623
1	2.98488e+07	0.0298921	0.139303
1	2.98704e+07	0.0161859	0.11516
1	2.98921e+07	0.0298921	0.298507
1	2.99137e+07	0	0.342857
1	2.99354e+07	0.197634	0.00325016
1	2.9957e+07	0.0161548	1.38192
1	2.99787e+07	0	0.27907
1	3.00003e+07	5.95702	0.00130345
1	3.0022e+07	0.651268	0.0162579
1	3.00436e+07	0	0.164384
1	3.00652e+07	0.0048681	0.0432987
1	3.00869e+07	2.90237	0.00100534
1	3.01085e+07	0.00484093	0.064948
1	3.01302e+07	0	0.923077
1	3.01518e+07	0.0162296	0.69096
1	3.01735e+07	0	0.148148
1	3.01951e+07	7.25161	0.000248067
1	3.02168e+07	0.0160761	0.0254867
1	3.02384e+07	0.48485	0.119435
1	3.02601e+07	0	0.0909091
1	3.02817e+07	0.0137667	0.134727
1	3.03033e+07	0.592968	0.00266963
1	3.0325e+07	1.12067	0.0128995
1	3.03466e+07	0	0.363636
1	3.03683e+07	1.3335	0.000632222
1	3.03899e+07	1.66032	0.000736798
1	3.04116e+07	0	0.0574163
1	3.04332e+07	0.381033	0.00365146
1	3.04549e+07	0.11604	0.0142563
1	3.04765e+07	0.296435	0.426948
1	3.04981e+07	0.00210678	0.186689
1	3.05198e+07	0.653311	0.00108799
1	3.05414e+07	0	0.0659341
1	3.05631e+07	0.101362	0.0115979
1	3.05847e+07	0	4
1	3.06064e+07	0.834647	0.017188
1	3.0628e+07	0	0.631579
1	3.06497e+07	0.174198	0.686802
1	3.06713e+07	0	0.31579
1	3.0693e+07	0.000390424	0.0237605
1	3.07146e+07	0.667094	0.0271641
1	3.07362e+07	1.28119	0.00115834
1	3.07579e+07	0.0587976	0.0772715
1	3.07795e+07	0.0635389	0.0772715
1	3.08012e+07	0.120588	0.151405
1	3.08228e+07	0.682226	0.00236928
1	3.08445e+07	0.402658	0.0148551
1	3.08661e+07	0.0298921	0.232172
1	3.08878e+07	0.640196	0.00609525
1	3.09094e+07	0.0298921	208.955
1	3.09311e+07	0.204015	0.00826424
1	3.09527e+07	0.1447	0.176592
1	3.09743e+07	0.0274024	0.00611134
1	3.0996e+07	0.184201	0.00339105
1	3.10176e+07	0.325776	0.00114777
1	3.10393e+07	0	0.244898
1	3.10609e+07	0	0.292683
1	3.10826e+07	0.297407	0.00410756
1	3.11042e+07	0.283683	0.00150691
1	3.11259e+07	1.87817	0.000203802
1	3.11475e+07	1.37362	0.00126112
1	3.11692e+07	0.390467	0.0554225
1	3.11908e+07	1.18206	0.000401142
1	3.12124e+07	0	3
1	3.12341e+07	0	0.571429
1	3.12557e+07	0.264108	0.0190209
1	3.12774e+07	0.0867672	0.00534439
1	3.1299e+07	1.33413	0.00460696
1	3.13207e+07	5.0804	0.00013856
1	3.13423e+07	0.972185	0.0113834
1	3.1364e+07	0.101574	0.00785662
1	3.13856e+07	0	0.333333
1	3.14072e+07	1.20966	0.00106045
1	3.14289e+07	3.26441	0.00219234
1	3.14505e+07	1.00278	0.00645997
1	3.14722e+07	1.47303	0.00025768
1	3.14938e+07	3.30716	0.000215229
1	3.15155e+07	4.49741	8.08963e-05
1	3.15371e+07	17.7237	0.000207991
1	3.15588e+07	5.78513	4.08768e-05
1	3.15804e+07	0	0.0655738
1	3.16021e+07	2.49182	0.000596818
1	3.16237e+07	0.000398766	0.0800097
1	3.16453e+07	1.02594	0.00244955
1	3.1667e+07	0.283759	0.00345681
1	3.16886e+07	0	0.923077
1	3.17103e+07	11.2411	4.8702e-05
1	3.17319e+07	13.907	0.000114984
1	3.17536e+07	0	4
1	3.17752e+07	5.33639	0.000371783
1	3.17969e+07	1.23699	0.00824417
1	3.18185e+07	10.5475	0.000701095
1	3.18402e+07	2.54973	0.000149414
1	3.18618e+07	0	0.8
1	3.18834e+07	0.101772	0.48711
1	3.19051e+07	0.207425	0.00031308
1	3.19267e+07	0.00643114	0.0140842
1	3.19484e+07	1.46699	0.00158306
1	3.197e+07	0	0.134831
1	3.19917e+07	0.265892	0.0101965
1	3.20133e+07	0.119093	0.0878916
1	3.2035e+07	0	0.31579
1	3.20566e+07	0.522472	0.00173981
1	3.20782e+07	0	0.214286
1	3.20999e+07	0	0.571429
1	3.21215e+07	0.768303	0.00238888
1	3.21432e+07	0.267809	0.000138299
1	3.21648e+07	1.84144	0.00050447
1	3.21865e+07	19.213	6.78794e-05
1	3.22081e+07	3.55771	0.00100067
1	3.22298e+07	0	0.631579
1	3.22514e+07	2.79421	0.00138835
1	3.22731e+07	0.873142	0.0147717
1	3.22947e+07	0.83949	0.0263223
1	3.23163e+07	0	0.5
1	3.2338e+07	2.95046	0.00168749
1	3.23596e+07	1.35719	0.00149785
1	3.23813e+07	1.12908	0.000462413
1	3.24029e+07	0.366654	0.00538398
1	3.24246e+07	0.00218498	0.0173968
1	3.24462e+07	0	0.218182
1	3.24679e+07	0.0316089	0.00248835
1	3.24895e+07	0.120669	0.363372
1	3.25112e+07	0	0.164384
1	3.25328e+07	0	0.141177
1	3.25544e+07	0	0.230769
1	3.25761e+07	0	0.00467654
1	3.25977e+07	0.286405	0.00215701
1	3.26194e+07	0.0605636	0.00407648
1	3.2641e+07	0	0.0677966
1	3.26627e+07	0.0161205	0.0189304
1	3.26843e+07	0.0726118	0.200263
1	3.2706e+07	0	0.0331492
1	3.27276e+07	3.47754	0.00139503
1	3.27493e+07	0.549449	0.00786904
1	3.27709e+07	0.913738	0.00163877
1	3.27925e+07	0.44569	0.00154578
1	3.28142e+07	0	0.113208
1	3.28358e+07	0.691977	0.047543
1	3.28575e+07	0	0.184615
1	3.28791e+07	0.0161548	276.384
1	3.29008e+07	0.645423	0.000330453
1	3.29224e+07	0.009037	0.0130978
1	3.29441e+07	3.43302	0.00102141
1	3.29657e+07	1.48469	0.01197
1	3.29873e+07	0	0.666667
1	3.3009e+07	0	0.4
1	3.30306e+07	0.0200807	0.0400557
1	3.30523e+07	0	0.0272109
1	3.30739e+07	0	0.218182
1	3.30956e+07	0.175032	0.0144107
1	3.31172e+07	1.2498	0.000656011
1	3.31389e+07	0.529632	0.00168455
1	3.31605e+07	0	1.2
1	3.31822e+07	0	0.0550459
1	3.32038e+07	0	0.0266667
1	3.32254e+07	0	0.0318302
1	33247090	0.96755	0.00201408
1	3.32687e+07	0	0.0298507
1	3.32904e+07	0	0.0339943
1	3.3312e+07	1.57783	0.0118414
1	3.33337e+07	0.471527	0.320211
1	3.33553e+07	0	0.705882
1	3.3377e+07	3.87599	0.00208739
1	3.33986e+07	1.69574	0.0220954
1	3.34203e+07	2.25856	0.00493763
1	3.34419e+07	0.0131841	0.00724896
1	3.34635e+07	0.171325	0.0654097
1	3.34852e+07	0	0.0634921
1	3.35068e+07	0.589443	0.00983573
1	3.35285e+07	0.693446	0.00489388
1	3.35501e+07	1.55679e-06	0.00391097
1	3.35718e+07	0.108488	0.00121985
1	3.35934e+07	0.21106	0.00628388
1	3.36151e+07	6.62423	0.00110581
1	3.36367e+07	0.240488	0.0702558
1	3.36583e+07	0.00768206	0.0302729
1	3.368e+07	0.402772	0.0153067
1	3.37016e+07	0	0.244898
1	3.37233e+07	0.11152	0.188241
1	3.37449e+07	0.894097	0.207971
1	3.37666e+07	0.101771	0.081185
1	3.37882e+07	0.195085	0.0642106
1	3.38099e+07	0	0.173913
1	3.38315e+07	0.0738656	0.0334791
1	3.38532e+07	58.1911	6.39451e-05
1	3.38748e+07	6.79232	0.000560256
1	3.38964e+07	0.109116	0.0677668
1	3.39181e+07	0	0.2
1	3.39397e+07	0.835296	0.00760836
1	3.39614e+07	0.17436	0.0124873
1	3.3983e+07	0	6
1	3.40047e+07	0.0978227	0.00188631
1	3.40263e+07	0.442837	0.0472039
1	3.4048e+07	4.95129	0.000629544
1	3.40696e+07	0.000398766	1.30682
1	3.40913e+07	0.0737796	0.00497662
1	3.41129e+07	0	6
1	3.41345e+07	0.0263299	0.0309896
1	3.41562e+07	0	0.0272109
1	3.41778e+07	0.276552	0.00500513
1	3.41995e+07	0	1.33333
1	3.42211e+07	1.25332	0.00954794
1	3.42428e+07	0	0.00553251
1	3.42644e+07	0	0.266667
1	3.42861e+07	0.307993	0.00989035
1	3.43077e+07	0	0.244898
1	3.43294e+07	0.090138	0.029707
1	3.4351e+07	0.231455	0.0859066
1	3.43726e+07	0.0526573	0.0988
1	3.43943e+07	0	0.923077
1	3.44159e+07	0.270344	0.0747942
1	3.44376e+07	0.470641	0.044167
1	3.44592e+07	0.0868759	0.0191867
1	3.44809e+07	0	0.0232108
1	3.45025e+07	0	2.4
1	3.45242e+07	0.00490729	0.0348706
1	3.45458e+07	0.0085919	0.00943221
1	3.45674e+07	0.000398766	0.126467
1	3.45891e+07	0.00613271	0.00686534
1	3.46107e+07	1.41531	0.0324653
1	3.46324e+07	0	0.126316
1	3.4654e+07	4.62301	0.00119082
1	3.46757e+07	1.5782	0.0137541
1	3.46973e+07	0.0968579	0.0457884
1	3.4719e+07	0.0161548	0.276384
1	3.47406e+07	0	0.0278422
1	3.47623e+07	1.72066	0.0133389
1	3.47839e+07	0	2
1	3.48055e+07	0.00382842	0.0382047
1	3.48272e+07	10.1555	0.000279963
1	3.48488e+07	0	0.190476
1	3.48705e+07	0	0.218182
1	3.48921e+07	1.6569	0.00107699
1	3.49138e+07	0.120669	0.129776
1	3.49354e+07	0.213276	0.0222515
1	3.49571e+07	5.91327	0.000210832
1	3.49787e+07	0	12
1	3.50004e+07	3.52599	0.000669049
1	3.5022e+07	0.334499	0.00555465
1	3.50436e+07	0.0787586	0.00198166
1	3.50653e+07	0.0931745	0.00634796
1	3.50869e+07	4.45541	0.00401721
1	3.51086e+07	0	0.48
1	3.51302e+07	1.12716	0.00426585
1	3.51519e+07	2.29387	0.00177131
1	3.51735e+07	1.9037	0.00115646
1	3.51952e+07	0.0890865	0.0251519
1	3.52168e+07	0	0.292683
1	3.52384e+07	0	0.16
1	3.52601e+07	0	0.1875
1	3.52817e+07	2.40701	0.00474622
1	3.53034e+07	0.605079	0.00382059
1	3.5325e+07	0	1200
1	3.53467e+07	0.0058167	0.0215867
1	3.53683e+07	6.11964	0.000228159
1	3.539e+07	0.74731	0.00375581
1	3.54116e+07	0.0238182	0.00698593
1	3.54333e+07	0.0161547	0.0588051
1	3.54549e+07	1.82445	0.000745704
1	3.54765e+07	0.304472	0.00438645
1	3.54982e+07	0.410809	0.00909383
1	3.55198e+07	0	0.0273349
1	3.55415e+07	0.135492	0.0358651
1	3.55631e+07	1.96823e-06	0.0160605
1	3.55848e+07	0.0849119	0.0112341
1	3.56064e+07	1.59408	0.00137229
1	3.56281e+07	0.174198	0.171701
1	3.56497e+07	0.0761187	0.0286091
1	3.56714e+07	0.355546	0.00150799
1	3.5693e+07	0	1200
1	3.57146e+07	0.629483	0.0157025
1	3.57363e+07	8.46093	0.000302494
1	3.57579e+07	0	1200
1	3.57796e+07	0.0777673	0.248986
1	3.58012e+07	0.294582	0.00831717
1	3.58229e+07	0.0502026	0.00549922
1	3.58445e+07	0.00143645	0.0483264
1	3.58662e+07	0.0048446	0.48711
1	3.58878e+07	0	0.0648649
1	3.59094e+07	0.0462876	0.00889169
1	3.59311e+07	0.264068	0.00794327
1	3.59527e+07	0.314952	0.00717869
1	3.59744e+07	0.422247	0.0354728
1	3.5996e+07	0	0.5
1	3.60177e+07	0	1.33333
1	3.60393e+07	0	0.027972
1	3.6061e+07	0.411008	0.00880073
1	3.60826e+07	0.240535	0.0127948
1	3.61043e+07	0	0.444445
1	3.61259e+07	0.12233	0.00774393
1	3.61475e+07	0	0.342857
1	3.61692e+07	0.393592	0.00237193
1	3.61908e+07	0	0.125
1	3.62125e+07	0.111382	0.423542
1	3.62341e+07	0.201868	0.0116039
1	3.62558e+07	0	0.0923077
1	3.62774e+07	0	0.235294
1	3.62991e+07	0	0.10084
1	3.63207e+07	0.742022	0.00683215
1	3.63424e+07	0	0.0674157
1	3.6364e+07	0.164349	0.00863902
1	3.63856e+07	0.349634	0.000835304
1	3.64073e+07	0.151256	0.00529698
1	3.64289e+07	0	0.0385852
1	3.64506e+07	0	0.285714
1	3.64722e+07	0.191498	0.0113308
1	3.64939e+07	0.111505	169.417
1	3.65155e+07	0	0.00580552
1	3.65372e+07	0	0.0628273
1	3.65588e+07	0.70529	0.17204
1	3.65805e+07	0.079849	0.0422971
1	3.66021e+07	3.36777	0.00246771
1	3.66237e+07	0	0.631579
1	3.66454e+07	0.00757014	0.0521479
1	3.6667e+07	2.60915	0.0025772
1	3.66887e+07	0	0.0375
1	3.67103e+07	0	0.0127524
1	3.6732e+07	0	0.210526
1	3.67536e+07	2.20686	0.00219756
1	3.67753e+07	0	0.0314136
1	3.67969e+07	0.158404	0.0170034
1	3.68185e+07	0	0.00763845
1	3.68402e+07	1.46824	0.00106481
1	3.68618e+07	0.0838336	0.052
1	3.68835e+07	0.975428	0.0388135
1	3.69051e+07	0.18368	0.00181001
1	3.69268e+07	0.957685	0.00510272
1	3.69484e+07	0	6
1	3.69701e+07	2.02864	0.00183173
1	3.69917e+07	0.919347	0.0124657
1	3.70134e+07	0	0.134831
1	3.7035e+07	0	0.521739
1	3.70566e+07	0	0.352941
1	3.70783e+07	0.101108	0.0556697
1	3.70999e+07	0.509934	0.0171927
1	3.71216e+07	0.790785	0.00749186
1	3.71432e+07	0.00482778	0.0628529
1	3.71649e+07	0.391101	0.228934
1	3.71865e+07	0	0.292683
1	3.72082e+07	0.0631256	0.00148759
1	3.72298e+07	3.48332	0.0028865
1	3.72515e+07	1.58467	0.0326492
1	3.72731e+07	0.0161539	0.0552768
1	3.72947e+07	0	0.0670391
1	3.73164e+07	0.905561	0.00113779
1	3.7338e+07	0.000398766	0.392048
1	3.73597e+07	1.38089	0.00236486
1	3.73813e+07	0.0161548	0.34548
1	3.7403e+07	0	0.387097
1	3.74246e+07	0.000398766	1.96024
1	3.74463e+07	0.526724	0.0400557
1	3.74679e+07	0	0.444445
1	3.74895e+07	0.17453	0.0891668
1	3.75112e+07	0.101771	1.94844
1	3.75328e+07	0.504488	0.00963184
1	3.75545e+07	0	0.333333
1	3.75761e+07	0.822734	0.00280129
1	3.75978e+07	0	0.292683
1	3.76194e+07	0.174198	0.171701
1	3.76411e+07	0	0.0190174
1	3.76627e+07	0.509133	0.0384033
1	3.76844e+07	0	2.4
1	3.7706e+07	0	0.666667
1	3.77276e+07	0.0161548	0.131611
1	3.77493e+07	4.51408	0.0028573
1	3.77709e+07	1.15888	0.0171703
1	3.77926e+07	1.43453	0.000648308
1	3.78142e+07	3.20096	0.000782465
1	3.78359e+07	0.214398	0.0142316
1	3.78575e+07	0.0488488	0.0124391
1	3.78792e+07	0.25472	0.597174
1	3.79008e+07	0.174123	0.0190778
1	3.79225e+07	0	0.0789474
1	3.79441e+07	0.0298921	208.955
1	3.79657e+07	0.324773	0.0136902
1	3.79874e+07	0	0.222222
1	3.8009e+07	0.0479181	0.00397778
1	3.80307e+07	0	0.193548
1	3.80523e+07	0.120668	0.0111464
1	3.8074e+07	0.168966	0.0269334
1	3.80956e+07	0	0.27907
1	3.81173e+07	2.0083e-05	0.00759731
1	3.81389e+07	0.686103	0.0129499
1	3.81606e+07	0	6
1	3.81822e+07	0.864375	0.00755267
1	3.82038e+07	0.104642	0.0567769
1	3.82255e+07	0	0.193548
1	3.82471e+07	0.105249	0.113314
1	3.82688e+07	0.540343	0.00628529
1	3.82904e+07	0	0.631579
1	3.83121e+07	0	0.155844
1	3.83337e+07	0	0.125
1	3.83554e+07	5.65211	0.00170755
1	3.8377e+07	0.323415	0.00564155
1	3.83986e+07	0.000401714	0.0210778
1	3.84203e+07	0.393339	0.00378808
1	3.84419e+07	0.370128	0.0370888
1	3.84636e+07	0.967951	0.0125466
1	3.84852e+07	1.53297	0.000851796
1	3.85069e+07	0	4
1	3.85285e+07	8.68885	0.000514205
1	3.85502e+07	32.6298	0.000140567
1	3.85718e+07	0.312916	0.0471284
1	3.85935e+07	0.246811	0.00344926
1	3.86151e+07	0	0.387097
1	3.86367e+07	0	0.137931
1	3.86584e+07	43.2046	0.000135874
1	3.868e+07	7.28027	0.00078013
1	3.87017e+07	10.5677	0.000510964
1	3.87233e+07	0	3
1	3.8745e+07	0.11161	0.0155428
1	3.87666e+07	2.53649	0.00211043
1	3.87883e+07	0.25472	0.108577
1	3.88099e+07	0	2.4
1	3.88316e+07	0.00701033	0.0105955
1	3.88532e+07	0.106921	0.00269122
1	3.88748e+07	0	0.0952381
1	3.88965e+07	0.0241977	0.0276225
1	3.89181e+07	0.0187109	0.0211787
1	3.89398e+07	0.184304	0.0860197
1	3.89614e+07	0	0.333333
1	3.89831e+07	4.56819	0.000324627
1	3.90047e+07	0	1200
1	3.90264e+07	0	2.4
1	3.9048e+07	3.38383	0.00142931
1	3.90696e+07	0.498722	0.0207863
1	3.90913e+07	0	0.025974
1	3.91129e+07	0	0.413793
1	3.91346e+07	4.78991	0.00060474
1	3.91562e+07	0.514171	0.0503178
1	3.91779e+07	0.52558	0.00819456
1	3.91995e+07	0.133601	0.0789669
1	3.92212e+07	0.37034	0.00903731
1	3.92428e+07	30.5874	0.000177023
1	3.92645e+07	0.114314	0.0022222
1	3.92861e+07	0.629928	0.00464648
1	3.93077e+07	0	0.3
1	3.93294e+07	1.2247	0.000710614
1	3.9351e+07	2.33876	0.00312161
1	3.93727e+07	0.113596	0.0586085
1	3.93943e+07	0	0.0321716
1	3.9416e+07	1.5564	0.000730838
1	3.94376e+07	5.01084	0.000123256
1	3.94593e+07	0.510991	0.00221489
1	3.94809e+07	7.71839	0.000528923
1	3.95026e+07	0	1
1	3.95242e+07	3.62571	0.000171999
1	3.95458e+07	0.422229	0.00104178
1	3.95675e+07	0.857087	0.00199661
1	3.95891e+07	0.310493	0.00849335
1	3.96108e+07	0.502004	0.00160043
1	3.96324e+07	3.00356	0.00132564
1	3.96541e+07	0	0.545455
1	3.96757e+07	0	0.0916031
1	3.96974e+07	0	0.141177
1	3.9719e+07	0.710717	0.00315793
1	3.97407e+07	0.7231	0.00747451
1	3.97623e+07	0	0.173913
1	3.97839e+07	0	0.705883
1	3.98056e+07	0	0.111111
1	3.98272e+07	0.0296589	0.013225
1	3.98489e+07	0.174198	0.105662
1	3.98705e+07	0.120669	0.259552
1	3.98922e+07	0.0951042	0.00801694
1	3.99138e+07	0	6
1	3.99355e+07	51.4982	4.39639e-05
1	3.99571e+07	6.40953	0.00477798
1	3.99787e+07	1.89452	0.00115499
1	4.00004e+07	3.5138	0.00101798
1	4.0022e+07	0.0924875	0.000387294
1	4.00437e+07	2.88692	0.00152783
1	4.00653e+07	0	0.631579
1	4.0087e+07	2.97108	0.00275608
1	4.01086e+07	0.00563528	0.0532202
1	4.01303e+07	0.135587	0.0130768
1	4.01519e+07	0.0750472	0.00112018
1	4.01736e+07	0.817674	0.0297101
1	4.01952e+07	0	0.0345821
1	4.02168e+07	0.176023	0.0146539
1	4.02385e+07	0.0159925	0.037519
1	4.02601e+07	7.98658	0.00051442
1	4.02818e+07	1.29821	0.000787831
1	4.03034e+07	2.87495	0.000758019
1	4.03251e+07	0.0739511	0.0144519
1	4.03467e+07	0	0.0357143
1	4.03684e+07	0	0.666667
1	4.039e+07	0.118038	0.519243
1	4.04117e+07	0.315753	0.100132
1	4.04333e+07	0.000398766	0.261365
1	4.04549e+07	0.198729	0.00823851
1	4.04766e+07	0.0139649	0.0179636
1	4.04982e+07	0.0354065	0.0891561
1	4.05199e+07	0.00484459	0.243555
1	4.05415e+07	1.12666	0.000841805
1	4.05632e+07	0.22878	0.0153421
1	4.05848e+07	23.9544	7.62894e-05
1	4.06065e+07	21.2048	0.000164048
1	4.06281e+07	0	0.0606061
1	4.06497e+07	6.24418	0.0010791
1	4.06714e+07	5.17694	0.000210736
1	4.0693e+07	0.0140762	0.228
1	4.07147e+07	0	0.352941
1	4.07363e+07	0.633552	0.00385844
1	4.0758e+07	0	0.25
1	4.07796e+07	9.35461	0.000504202
1	4.08013e+07	4.02145	0.00444286
1	4.08229e+07	1.63826	0.00767876
1	4.08446e+07	0.150973	0.0232814
1	4.08662e+07	0	0.0524018
1	4.08878e+07	0	1.2
1	4.09095e+07	0.04312	0.00958551
1	4.09311e+07	0	0.0346821
1	4.09528e+07	0	6
1	4.09744e+07	0.000674744	0.0622298
1	4.09961e+07	0.34004	0.00649529
1	4.10177e+07	0.680771	0.00470912
1	4.10394e+07	0	0.75
1	4.1061e+07	0.471524	0.0104134
1	4.10827e+07	0.101771	0.0695872
1	4.11043e+07	3.51307	0.00421579
1	4.11259e+07	0.103668	0.0100843
1	4.11476e+07	0.150793	0.0104477
1	4.11692e+07	0	0.117647
1	4.11909e+07	1.4039	0.00196502
1	4.12125e+07	5.94357	0.000460576
1	4.12342e+07	0.457444	0.00394143
1	4.12558e+07	0.118312	0.0157988
1	4.12775e+07	0	0.032345
1	4.12991e+07	0	0.0258621
1	4.13208e+07	0.256814	0.0254117
1	4.13424e+07	2.86347	0.000420621
1	4.1364e+07	0.357181	0.0278973
1	4.13857e+07	0.485477	0.295004
1	4.14073e+07	0.124236	0.00087498
1	4.1429e+07	0.78382	0.000375818
1	4.14506e+07	0.558882	0.00022919
1	4.14723e+07	0	0.0097561
1	4.14939e+07	0	1
1	4.15156e+07	1.03329	0.0045003
1	4.15372e+07	2.46104	0.0138665
1	4.15588e+07	0.0467105	0.0365363
1	4.15805e+07	0.966622	0.0015339
1	4.16021e+07	0.0161579	0.0891562
1	4.16238e+07	0	2
1	4.16454e+07	0.0508288	0.000280088
1	4.16671e+07	0.141457	0.00530511
1	4.16887e+07	0.336401	0.000430404
1	4.17104e+07	0	0.12766
1	4.1732e+07	11.3897	0.00016964
1	4.17537e+07	0.579575	0.000837494
1	4.17753e+07	6.28329	0.00123061
1	4.17969e+07	0.654391	0.00126337
1	4.18186e+07	1.02234	0.00135534
1	4.18402e+07	0.120669	0.30281
1	4.18619e+07	4.81889e-05	0.0656406
1	4.18835e+07	0	1.71429
1	4.19052e+07	0	3
1	4.19268e+07	0.0528048	0.00195967
1	4.19485e+07	0	0.0909091
1	4.19701e+07	2.58447	0.00246478
1	4.19918e+07	0.000398757	0.156819
1	4.20134e+07	2.30255	0.00593877
1	4.2035e+07	0	0.16
1	4.20567e+07	0	1.71429
1	4.20783e+07	0	0.101695
1	4.21e+07	0.614474	0.0219845
1	4.21216e+07	0	0.428571
1	4.21433e+07	0.103792	0.016943
1	4.21649e+07	0.11059	0.363372
1	4.21866e+07	0.105242	0.0100365
1	4.22082e+07	0.00236495	0.0536916
1	4.22298e+07	0.154378	0.00580049
1	4.22515e+07	0.492893	0.0177895
1	4.22731e+07	0.103857	0.0397641
1	4.22948e+07	2.01156	0.00534522
1	4.23164e+07	0	0.48
1	4.23381e+07	1.7335	0.000151848
1	4.23597e+07	2.79799	0.00625015
1	4.23814e+07	0	3
1	4.2403e+07	1.26784	0.0435608
1	4.24247e+07	0	0.0983607
1	4.24463e+07	1.61111	0.00263294
1	4.24679e+07	0.120669	0.30281
1	4.24896e+07	0.351453	0.0121323
1	4.25112e+07	2.57506	0.00171185
1	4.25329e+07	1.43496	0.00362589
1	4.25545e+07	0.25472	0.398116
1	4.25762e+07	2.42583	0.00159254
1	4.25978e+07	0	0.181818
1	4.26195e+07	0.812907	0.0434402
1	4.26411e+07	0.183651	0.0143902
1	4.26628e+07	2.30375	0.000101885
1	4.26844e+07	3.55666	0.000452698
1	4.2706e+07	0.120669	181.686
1	4.27277e+07	0.828686	0.00276044
1	4.27493e+07	0.0664365	0.00817706
1	4.2771e+07	1.0467	0.00130032
1	4.27926e+07	0	0.0169972
1	4.28143e+07	0.0768756	0.0166958
1	4.28359e+07	0	0.521739
1	4.28576e+07	0	0.375
1	4.28792e+07	0.111505	0.121012
1	4.29008e+07	0.189076	0.00223924
1	4.29225e+07	18.8302	0.000283618
1	4.29441e+07	18.9505	0.000418477
1	4.29658e+07	0.109585	0.0201687
1	4.29874e+07	2.3327	0.000420153
1	4.30091e+07	1.35027	0.000559089
1	4.30307e+07	0.00239773	0.0389688
1	4.30524e+07	32.0236	0.000125091
1	4.3074e+07	0.470972	0.00540429
1	4.30957e+07	0.328747	0.00588028
1	4.31173e+07	1.49273	0.000778459
1	4.31389e+07	1.33633	0.000597728
1	4.31606e+07	1.154	0.00298282
1	4.31822e+07	0.966621	0.0098812
1	4.32039e+07	0	12
1	4.32255e+07	1.76283	0.00116281
1	4.32472e+07	11.9438	0.000373878
[truncated: 22,001 more rows]
