# Supplementary material for: Porous borders at the wild-crop interface promote weed adaptation in Southeast Asia
Source: Nat Commun. 2024 Feb 21;15:1182. doi: 10.1038/s41467-024-45447-0 (PMC10881511; doi:10.1038/s41467-024-45447-0)
Supplement: Supplementary file 16 — Source data [file 41467_2024_45447_MOESM16_ESM.zip › Suppl Fig 2.txt]

pop	name	pc1	pc2	pc3	pc4	pc5	pc6	pc7	pc8	pc9	pc10
Aus	Aus-IRIS_313-11454	0.00958033	-0.000722381	-0.0144132	-0.0051554	0.000719757	-0.023216	-0.021637	0.0115952	0.0040685	0.00229944
Aus	Aus-IRIS_313-11456	0.0114553	0.000238091	-0.0146443	0.000594433	7.32E-05	-0.0229136	-0.0200657	0.0102715	-0.000795703	0.00263565
Aus	Aus-IRIS_313-11476	0.00870446	-0.000975182	-0.0132391	-0.000806373	-0.00072159	-0.0192265	-0.0151199	0.00737788	-0.00181546	0.00217488
Aus	Aus-IRIS_313-11481	0.00988715	-0.000386434	-0.0156863	-0.00435225	0.000486063	-0.0256536	-0.0235086	0.0137789	0.00103213	0.00280996
Aus	Aus-IRIS_313-11482	0.0113659	2.95E-05	-0.0120515	0.000961407	-0.000284638	-0.0197495	-0.019436	0.00987782	0.00274671	0.00114224
Aus	Aus-IRIS_313-11597	0.0160673	0.00204643	-0.0150133	0.00807091	0.000967803	-0.0228872	-0.0194184	-0.0032907	-0.0165783	0.00348952
Aus	Aus-IRIS_313-11600	0.0162757	0.00204698	-0.0152171	0.00838911	0.000907637	-0.0228417	-0.0195097	-0.00429113	-0.0181737	0.0037066
Aus	Aus-IRIS_313-11602	0.0103931	-0.000470782	-0.0145549	-0.00209864	3.00E-05	-0.0231779	-0.0205727	0.0112534	0.00139688	0.00262233
Aus	Aus-IRIS_313-11603	0.0100196	-0.000522623	-0.0143178	-0.00132161	-0.00028863	-0.0228856	-0.0220038	0.0126402	0.0101326	0.00239084
Aus	Aus-IRIS_313-11617	0.00940104	-0.000747463	-0.01287	-0.00263041	0.000236704	-0.0207162	-0.0173884	0.00855532	-0.00225893	0.00203304
Basmati	Basmati-IRIS_313-11625	0.008608	0.00110479	-0.00193173	0.000989701	0.00024542	0.00934714	0.0205109	-0.00119537	-0.00707713	-0.00259756
Basmati	Basmati-IRIS_313-11630	0.0076951	0.00102482	-0.000179627	-0.000675941	0.00023985	0.0122791	0.0246983	-0.00131877	-0.00664766	-0.00284205
Basmati	Basmati-IRIS_313-9170	0.00532973	0.000968759	0.00516425	-0.00192009	0.000637105	0.0241379	0.0381231	-0.00243234	-0.00484915	-0.00622904
BHA	BHA-1005-02	0.0136972	0.000837122	-0.0165387	0.0022233	0.000166386	-0.0275156	-0.0255623	0.0109785	-0.00156699	0.00369905
BHA	BHA-1025-01	0.0136879	0.000897945	-0.0156785	0.00313257	0.000144451	-0.0253914	-0.0229402	0.0100322	-0.000688103	0.00296223
BHA	BHA-1081-01	0.0136509	0.000881014	-0.0157806	0.00300605	0.000117021	-0.0256984	-0.0233864	0.0103163	-0.000572235	0.00303884
BHA	BHA-1096-01	0.013676	0.000837443	-0.0164576	0.00223152	0.000167244	-0.0272515	-0.0251678	0.0107595	-0.00169551	0.00364976
BHA	BHA-10A	0.0134293	0.000484722	-0.0173085	0.00113004	1.89E-05	-0.0296935	-0.0291062	0.0141403	0.00251355	0.00385862
BHA	BHA-1107-01	0.013679	0.000873938	-0.0157854	0.00300092	0.00012128	-0.0256925	-0.0234003	0.0103099	-0.000541251	0.00304861
BHA	BHA-1166-02	0.0136849	0.000838871	-0.0164661	0.00223939	0.000191877	-0.0272539	-0.0251794	0.0107859	-0.00168699	0.00365486
BHA	BHA-1188-01	0.0136943	0.000688524	-0.0167656	0.00269374	-3.11E-05	-0.0282272	-0.0271425	0.0125262	0.00140533	0.00354976
BHA	BHA-1214-02	0.0137019	0.000696135	-0.0167936	0.00268872	-3.68E-05	-0.0282338	-0.0271695	0.0125486	0.00142108	0.00355723
BHA	BHA-18A	0.0136782	0.000847462	-0.0164547	0.00223364	0.000187847	-0.027245	-0.0251725	0.0107735	-0.00164099	0.00364727
BHA	BHA-1995-13	0.0144651	0.000951586	-0.0173017	0.00300138	0.000309415	-0.0291677	-0.0276949	0.0094385	-0.00442497	0.00406689
BHA	BHA-1995-14	0.0150008	0.00107811	-0.0172331	0.00480268	0.000129019	-0.0287841	-0.0270603	0.00840565	-0.00599694	0.0038089
BHA	BHA-2002-2-p1	0.0127924	0.00123855	-0.013459	0.00352427	0.000187993	-0.0189679	-0.0141963	0.00688332	-0.00386259	0.00216654
BHA	BHA-LA3	0.0150114	0.00108826	-0.0172805	0.00480289	0.000142439	-0.0288128	-0.0271252	0.00841596	-0.00596596	0.00381199
BHA	BHA-PrCoSrt1	0.0137142	0.000845515	-0.0165456	0.00219554	0.000174192	-0.0275185	-0.0255366	0.0109374	-0.00157879	0.00368102
BHA	BHA-PrCoTall1	0.0137146	0.00083967	-0.0165535	0.00220147	0.000179428	-0.0275313	-0.0255588	0.0109532	-0.00159133	0.00368749
BHA	BHA-PrCoTall3	0.0136772	0.000833364	-0.0164765	0.00225247	0.000176111	-0.0272657	-0.0252292	0.0107702	-0.00163661	0.00364795
BHA	BHA-StgS	0.015003	0.00107334	-0.01727	0.00481257	0.000141747	-0.0287917	-0.0271066	0.00840412	-0.00596668	0.0038145
BHA	BHA-TX4	0.0136954	0.000700077	-0.0167698	0.00269246	-3.64E-05	-0.0281769	-0.0270916	0.0125095	0.00139448	0.00354613
wild	ERX046495	-0.00177812	0.00062548	0.0669945	-0.0035347	-0.00131004	0.165488	0.147098	-0.0188028	0.042359	-0.093405
wild	ERX046541	0.00297798	0.00129219	0.0307733	-0.00138525	-0.000247274	0.0837498	0.0885453	-0.00917536	0.0130509	-0.0225731
wild	ERX046544	0.00262922	0.00116148	0.0248517	-0.00180308	2.27E-05	0.0680228	0.0745022	-0.00761573	0.00977942	-0.0184968
wild	ERX046545	-0.0127813	-0.00434214	0.0299747	-0.0059947	-0.00785808	0.12676	0.252264	0.0511342	0.05617	0.942285
wild	ERX046585	0.012943	0.00178369	-0.00682811	0.00627981	0.00058706	-0.00608368	-0.0040796	-0.00404401	-0.0116089	-0.000883132
wild	ERX046596	-0.00739371	-0.00101153	0.0482217	-0.006733	-0.00262644	0.123608	0.124892	-0.00139237	0.0310065	-0.013899
wild	ERX046604	0.00537394	0.00109331	0.0255345	0.00079596	-0.000124538	0.0631616	0.061794	-0.00881535	0.0048107	-0.0271529
wild	ERX046611	0.00496743	0.00105608	0.0082264	-0.00127628	0.000370255	0.0302179	0.0517658	-0.00508688	-0.00553873	-0.00988386
wild	ERX046627	-0.0112396	-0.00530287	0.0160304	-0.00794357	-0.000619984	0.0462847	0.0564276	0.0125596	0.00601205	-0.0113537
wild	ERX046634	0.00910398	-0.000808605	-0.0133986	-0.00267574	-0.000348982	-0.0220256	-0.0240199	0.0135598	0.0231714	0.0024157
wild	ERX046640	-0.0425933	-0.0244356	0.0201347	-0.0162137	0.00177648	0.0634389	0.0873214	0.0480608	0.00687538	-0.0200795
wild	ERX046654	-0.00487879	6.36E-05	0.0369675	-0.00619131	-0.00121091	0.0956235	0.101864	-0.00378176	0.0209812	-0.0140946
wild	ERX046672	-0.00356371	0.00133155	0.0591581	-0.00442814	0.00172212	0.160299	0.187343	-0.0223752	0.0451448	-0.101839
wild	ERX046673	-0.00156058	0.00179376	0.0496255	-0.00327773	0.00145885	0.13528	0.157755	-0.019212	0.0360455	-0.0851245
wild	ERX046676	-0.000307389	0.00164298	0.0522514	-0.00174068	-0.00039857	0.133526	0.136625	-0.0155864	0.0315846	-0.0703477
wild	ERX046677	0.000979215	0.00117778	0.0400556	-0.00238914	-0.000159715	0.100764	0.108385	-0.0130431	0.0211639	-0.0494712
wild	ERX046679	-0.000273373	0.000930317	0.0520601	-0.00249697	-0.000373429	0.122531	0.111863	-0.0129108	0.0258344	-0.0504418
wild	ERX046683	0.00314353	0.00084246	0.0415764	0.000805649	0.000479922	0.0861014	0.0769196	-0.0121657	0.0129298	-0.0426869
wild	ERX046705	-0.0015263	0.000730477	0.0715223	-0.00474985	0.000256384	0.151164	0.160631	-0.0215979	0.0389373	-0.114536
wild	ERX046740	-0.0012892	0.000343012	0.0744318	-0.00339803	0.000566024	0.147732	0.162554	-0.0210439	0.0410912	-0.121101
wild	ERX046741	-0.00150341	0.000345598	0.0770224	-0.00393393	-0.000322975	0.149828	0.168537	-0.0233494	0.043011	-0.130622
wild	ERX046761	-0.000171914	0.000673312	0.0594033	-0.00308738	0.000340674	0.110464	0.116401	-0.0146849	0.0254394	-0.0779072
wild	ERX046762	0.00297391	0.000833689	0.0137742	-0.0025764	0.000379072	0.0455235	0.0743837	-0.00676628	-0.00374376	-0.0162184
wild	ERX046776	0.000427922	0.000582205	0.0444073	-0.00236377	-0.00047402	0.106026	0.100174	-0.0106736	0.020611	-0.0424466
wild	ERX046848	0.00293277	0.000955543	0.0123746	-0.00235948	0.00079673	0.0425594	0.0680569	-0.00627095	-0.00371325	-0.0140377
wild	ERX046850	0.0027626	0.000679987	0.0159853	-0.0025725	0.00015927	0.0484984	0.0730679	-0.00787306	-0.00155476	-0.0166073
wild	ERX046851	0.00216613	0.000782235	0.0192253	-0.00219285	0.000413834	0.0536691	0.0703854	-0.0075549	0.0017673	-0.0186987
wild	ERX046872	0.00218211	0.00060227	0.0291669	-0.00196477	0.000524166	0.0662127	0.0757852	-0.00911335	0.00217613	-0.0270601
wild	ERX046874	0.0084113	0.00142015	0.0065381	0.00282903	0.000593061	0.0191007	0.0257755	-0.00616572	-0.00795134	-0.00948304
wild	ERX046901	0.0132625	0.000439936	-0.0169752	0.00100879	9.54E-07	-0.0293318	-0.0288395	0.0141047	0.00261888	0.00385646
wild	ERX096841	0.00268682	0.00066821	0.0167694	-0.00330356	0.000535498	0.0480389	0.0828438	-0.00814749	-0.00511901	-0.0189342
Indica	Indica-IRIS_313-10337	0.0165466	0.00214281	-0.0143579	0.00939813	0.000955568	-0.020678	-0.0169061	-0.00555953	-0.0192452	0.00250778
Indica	Indica-IRIS_313-11521	0.0165198	0.00223257	-0.0147906	0.00914896	0.00094142	-0.0221941	-0.0186935	-0.00512079	-0.0179035	0.00295784
Indica	Indica-IRIS_313-11561	0.0162428	0.00185572	-0.0150629	0.00878246	0.000648025	-0.0233381	-0.02012	-0.00258971	-0.0148373	0.00351384
Indica	Indica-IRIS_313-11643	0.0149972	0.00154273	-0.0149987	0.00606461	0.000703939	-0.0228987	-0.0198788	-0.000107616	-0.013254	0.0028489
Indica	Indica-IRIS_313-11683	0.0169165	0.00222954	-0.0152753	0.00974566	0.000810721	-0.0233583	-0.0201345	-0.00540372	-0.018676	0.00304454
Indica	Indica-IRIS_313-11686	0.0167951	0.00216293	-0.0149358	0.00969139	0.00095789	-0.0226217	-0.0191715	-0.00581021	-0.0192459	0.00321561
Indica	Indica-IRIS_313-11710	0.0168901	0.00220632	-0.015088	0.00966851	0.000890986	-0.0232657	-0.0197057	-0.00551789	-0.0190639	0.00321646
Indica	Indica-IRIS_313-8454	0.0168801	0.0021842	-0.0151875	0.00957108	0.000921269	-0.0231225	-0.0197698	-0.00521492	-0.0182753	0.00305205
Indica	Indica-IRIS_313-8493	0.0165021	0.00216532	-0.0143743	0.00951426	0.000949774	-0.0213912	-0.0187675	-0.00541735	-0.0186491	0.00286653
Indica	Indica-IRIS_313-8557	0.0167478	0.00222301	-0.0149129	0.0096425	0.000902034	-0.0225357	-0.0189168	-0.00561981	-0.0202337	0.00296765
Indica	Indica-IRIS_313-8638	0.0166598	0.0021643	-0.0149028	0.00937142	0.000892838	-0.0225861	-0.018774	-0.00552421	-0.0189952	0.00295678
Indica	Indica-IRIS_313-8703	0.0165645	0.00208611	-0.0142058	0.00916924	0.000810922	-0.0225119	-0.0187257	-0.00452962	-0.0173533	0.0039248
Indica	Indica-IRIS_313-8751	0.0169869	0.00232252	-0.0150582	0.00975801	0.000875977	-0.023105	-0.0198586	-0.00563372	-0.019386	0.00329834
Indica	Indica-IRIS_313-8948	0.0167246	0.00227065	-0.0148979	0.00956998	0.000764701	-0.0224679	-0.0194319	-0.00548657	-0.0184376	0.0028772
Indica	Indica-IRIS_313-9182	0.0165043	0.00217906	-0.014785	0.00926639	0.000805425	-0.0226399	-0.0194333	-0.00486357	-0.016621	0.00291116
Indica	Indica-IRIS_313-9262	0.0167404	0.00211038	-0.015362	0.00924056	0.00083744	-0.0241751	-0.0208945	-0.00361864	-0.0162861	0.00442908
Indica	Indica-IRIS_313-9409	0.0167707	0.00220569	-0.0146723	0.00961063	0.000924669	-0.0220892	-0.0187655	-0.00559937	-0.0196814	0.00289603
Indica	Indica-IRIS_313-9429	0.0163029	0.00222526	-0.0141847	0.00932025	0.000791124	-0.0213988	-0.0178924	-0.00499866	-0.0179232	0.00375973
Indica	Indica-IRIS_313-9472	0.0164641	0.00202098	-0.0150658	0.00921513	0.000913133	-0.0233946	-0.0197849	-0.00472938	-0.0195132	0.00370255
Indica	Indica-IRIS_313-9572	0.0156345	0.00183849	-0.0150332	0.0073838	0.000692954	-0.0228578	-0.0189895	-0.00195069	-0.0146699	0.0037462
Indica	Indica-IRIS_313-9637	0.0156782	0.00212564	-0.012463	0.00893689	0.000720303	-0.0187863	-0.0165565	-0.0047683	-0.0139899	0.00145398
Indica	Indica-IRIS_313-9917	0.0158386	0.00206746	-0.0152032	0.00891429	0.00118737	-0.0230529	-0.0192101	-0.00444665	-0.0185559	0.00371465
IRIS	IRIS_313-10235	0.0163147	0.00187346	-0.014997	0.0093762	0.000788421	-0.0226752	-0.0195295	-0.00479529	-0.0184896	0.00272616
IRIS	IRIS_313-10969	0.0109011	-0.000199697	-0.0152433	-0.00112675	-0.00017127	-0.024983	-0.0226533	0.0117734	0.00117644	0.00280245
IRIS	IRIS_313-11453	0.0142013	0.000865237	-0.0152676	0.00806799	0.00149104	-0.0234533	-0.0202776	-0.000427514	-0.0145332	0.00356625
IRIS	IRIS_313-11461	0.014346	0.00071814	-0.0161117	0.00955611	0.00105239	-0.0247781	-0.0216683	-0.00209811	-0.0169425	0.00354654
IRIS	IRIS_313-11483	0.0090069	-0.000437941	-0.015423	-0.0078097	0.000933173	-0.02546	-0.0234015	0.0124762	0.00175737	0.00284744
IRIS	IRIS_313-11547	0.0161706	0.0020864	-0.0139422	0.0089035	0.000869204	-0.0197888	-0.0153589	-0.00532945	-0.0188468	0.00276762
IRIS	IRIS_313-11624	0.0164957	0.00213937	-0.0150611	0.00929446	0.000849872	-0.0226842	-0.0190298	-0.00497352	-0.0171997	0.00319431
IRIS	IRIS_313-11626	0.00618308	0.000812493	-0.00114064	-0.00156234	0.000244665	0.0120305	0.0247808	-0.00151827	-0.00627743	-0.00192661
IRIS	IRIS_313-11646	0.0166668	0.00211947	-0.0154788	0.00906458	0.000796933	-0.0237752	-0.0203764	-0.00395806	-0.0174342	0.00381709
IRIS	IRIS_313-11651	0.00504308	0.00107473	0.00213372	-0.00151969	0.00055212	0.0182405	0.0344874	-0.00338923	-0.00644952	-0.00391061
IRIS	IRIS_313-11656	0.0145912	0.00117339	-0.0143839	0.00815889	0.0015928	-0.0206305	-0.0166429	-0.00483497	-0.0196652	0.00259143
IRIS	IRIS_313-11665	0.0165107	0.0022585	-0.0150298	0.00907179	0.000936359	-0.0225016	-0.0186357	-0.00491582	-0.0188266	0.00296469
IRIS	IRIS_313-11668	0.0161821	0.0020846	-0.0144761	0.00878473	0.000906357	-0.0213231	-0.0173537	-0.00494749	-0.0177999	0.00279329
IRIS	IRIS_313-11669	0.0156947	0.00221473	-0.0135558	0.0084553	0.000950686	-0.0195085	-0.0149321	-0.00500953	-0.0179347	0.00256336
IRIS	IRIS_313-11681	0.0157488	0.00211003	-0.0120796	0.00937197	0.000605398	-0.0181077	-0.0176826	-0.00507745	-0.0148375	0.000864925
IRIS	IRIS_313-11690	0.011124	0.00164813	-0.00679631	0.0041748	0.000635152	-0.00252671	0.00789254	-0.00405743	-0.0128547	-0.000668063
IRIS	IRIS_313-11692	0.0167687	0.00219408	-0.0149301	0.00938923	0.00096145	-0.0227197	-0.0187657	-0.00533964	-0.0189793	0.00307288
IRIS	IRIS_313-11700	0.0169328	0.00225591	-0.0154118	0.00965235	0.000981348	-0.0236428	-0.0199277	-0.00543939	-0.0197826	0.00349039
IRIS	IRIS_313-11717	0.0167766	0.00208213	-0.0150297	0.00946265	0.000975371	-0.0225246	-0.0192985	-0.00519475	-0.0199797	0.00308274
IRIS	IRIS_313-11722	0.0169186	0.00220692	-0.015471	0.00935062	0.00093807	-0.0234814	-0.0192471	-0.00491087	-0.0194243	0.00384905
IRIS	IRIS_313-11741	0.015675	0.00164083	-0.0156633	0.0083619	0.000802397	-0.024208	-0.0208166	-0.00221264	-0.0158894	0.00351366
IRIS	IRIS_313-8072	0.00664756	0.00122968	0.000977377	-0.00011646	0.000339869	0.0157432	0.0338326	-0.00330553	-0.00800619	-0.00486272
IRIS	IRIS_313-8102	0.00697619	0.00158821	-0.000301623	0.000328238	0.000465402	0.0150191	0.0327515	-0.00404597	-0.00912574	-0.00473297
IRIS	IRIS_313-8105	0.00527539	0.00114064	0.00180058	-0.00127119	0.000420356	0.0174823	0.0334819	-0.00343843	-0.0071607	-0.00373173
IRIS	IRIS_313-8173	0.00745746	0.00135912	-0.00100038	0.000643906	0.000470317	0.0115662	0.0285857	-0.00343046	-0.00899632	-0.00387546
IRIS	IRIS_313-8180	0.00700932	0.00159637	-0.00042467	0.000388135	0.000476073	0.0144376	0.0315865	-0.00395201	-0.00888232	-0.00451023
IRIS	IRIS_313-8202	0.00774414	0.00137025	-0.00126459	0.000981472	0.000527895	0.0112378	0.0284238	-0.00399161	-0.0102073	-0.00398682
IRIS	IRIS_313-8204	0.00520721	0.00120739	0.00175561	-0.0013019	0.000460091	0.0173387	0.0334756	-0.00343556	-0.00676028	-0.00368539
IRIS	IRIS_313-8312	0.0165037	0.00207222	-0.0143244	0.00938076	0.00117268	-0.0215956	-0.0184775	-0.00534321	-0.0191998	0.00250539
IRIS	IRIS_313-8381	0.00713013	0.00145357	9.84E-05	0.000217826	0.000588384	0.0143362	0.0314526	-0.00359864	-0.00473103	-0.00441195
IRIS	IRIS_313-8400	0.00655998	0.00132952	0.000605177	-2.71E-05	0.000453181	0.0141733	0.030453	-0.00387935	-0.00747972	-0.00415101
IRIS	IRIS_313-8407	0.0164725	0.00214177	-0.0136519	0.00947263	0.000896955	-0.0201904	-0.0176377	-0.00594441	-0.0194993	0.00213441
IRIS	IRIS_313-8434	0.00686292	0.00115188	0.000333864	0.000136496	0.000421857	0.0149222	0.0332509	-0.00398117	-0.00916469	-0.00482681
IRIS	IRIS_313-8502	0.00566966	0.00122912	0.0016505	-0.000971356	0.000489293	0.0173978	0.0334765	-0.00372832	-0.00762509	-0.00386296
IRIS	IRIS_313-8627	0.00641623	0.001479	0.000813686	-0.000409219	0.000490475	0.0166585	0.0341124	-0.00390825	-0.00864129	-0.00463659
IRIS	IRIS_313-8658	0.00620052	0.00134916	0.000636029	-0.000364326	0.000429092	0.0162032	0.0331921	-0.00386387	-0.00791909	-0.00439749
IRIS	IRIS_313-8659	0.0165046	0.00210117	-0.0147873	0.00905499	0.000925481	-0.0228631	-0.0192745	-0.00466394	-0.0175601	0.00327827
IRIS	IRIS_313-8665	0.0054163	0.00115283	0.00193796	-0.00114158	0.000384686	0.0178471	0.0338959	-0.00356985	-0.00725934	-0.00405899
IRIS	IRIS_313-8669	0.00587944	0.0012392	0.00155907	-0.00146365	0.000686935	0.0168695	0.0354247	-0.00354492	-0.00787801	-0.00513634
IRIS	IRIS_313-8755	0.00496789	0.00110953	0.00200319	-0.00153395	0.000483543	0.0174305	0.0334138	-0.00334049	-0.00671332	-0.00360847
IRIS	IRIS_313-8856	0.00531713	0.00114584	0.00174465	-0.00124218	0.000421095	0.0173658	0.0333594	-0.00345116	-0.00723118	-0.00371772
IRIS	IRIS_313-9048	0.0057715	0.0013814	0.000960537	-0.000857722	0.000486903	0.0165126	0.033849	-0.00350841	-0.00720641	-0.0041106
IRIS	IRIS_313-9066	0.0147029	0.00194967	-0.0116598	0.00729876	0.000878586	-0.0139281	-0.00682974	-0.00528909	-0.0180863	0.00125393
IRIS	IRIS_313-9131	0.0168157	0.00231358	-0.014619	0.00956026	0.000977111	-0.0220596	-0.0185648	-0.00557981	-0.0188749	0.00276231
IRIS	IRIS_313-9198	0.0168017	0.00220942	-0.0150319	0.0095959	0.000852696	-0.0229675	-0.0194856	-0.00565141	-0.0186935	0.00312728
IRIS	IRIS_313-9239	0.00662855	0.00180762	0.000807264	0.000111601	0.000521043	0.0163958	0.0342682	-0.00412457	-0.00798978	-0.00530316
IRIS	IRIS_313-9449	0.00766475	-0.00122937	-0.014479	-0.0120853	0.00112639	-0.024213	-0.022291	0.0119876	0.00297335	0.002572
IRIS	IRIS_313-9470	0.00699939	0.00188767	6.51E-05	0.000245627	0.000506048	0.0152891	0.0324621	-0.00377902	-0.00660679	-0.00476385
IRIS	IRIS_313-9550	0.00702278	0.00158169	-0.000420843	0.000373583	0.00049698	0.0146923	0.0324637	-0.00407283	-0.00917407	-0.00459933
IRIS	IRIS_313-9682	0.0057019	0.00110219	0.0039171	-0.00139182	0.000614073	0.0221384	0.0370377	-0.00246712	-0.00575727	-0.00632467
IRIS	IRIS_313-9922	0.0156649	0.00206984	-0.01356	0.00834149	0.000924022	-0.0191376	-0.0140204	-0.00521976	-0.0186826	0.00257902
IRIS	IRIS_313-9953	0.0167578	0.00218109	-0.0146267	0.00948976	0.000915639	-0.0219117	-0.0186444	-0.00589695	-0.0197354	0.0025146
IRIS	IRIS_313-9996	0.0050867	0.001122	0.00180557	-0.00131198	0.000437295	0.0167538	0.032061	-0.00321856	-0.00615859	-0.00333168
indica	M01.filter	0.0168852	0.00209331	-0.0157347	0.00965481	0.000869348	-0.023946	-0.0200752	-0.00511022	-0.0206026	0.00355663
indica	M02.filter	0.0168988	0.00210061	-0.0157628	0.00967777	0.000875562	-0.0239915	-0.0201348	-0.00515126	-0.0207363	0.0035529
wild	M03.filter	0.0133895	0.00049297	-0.0171971	0.000993754	2.06E-05	-0.0296067	-0.0290261	0.0141573	0.00249571	0.00384592
Malysian	M06.filter	0.0160259	0.00201215	-0.013564	0.00911841	0.000908154	-0.0201349	-0.0170881	-0.00535996	-0.0201908	0.00277069
Malysian	M07.filter	0.0167453	0.00208702	-0.0150899	0.00971298	0.000913252	-0.022902	-0.0193005	-0.00542138	-0.0206478	0.00360958
Malysian	M08.filter	0.0119451	-0.00101561	-0.015857	0.010144	0.00546287	-0.0237968	-0.0203322	-0.00657203	-0.0205202	0.00313667
Malysian	M09.filter	0.0163432	0.00196722	-0.014726	0.00952602	0.00093823	-0.0222151	-0.0184377	-0.00496912	-0.0196931	0.00344317
Malysian	M10.filter	0.0169098	0.00219003	-0.0151841	0.00933032	0.00106726	-0.022992	-0.0192037	-0.00545418	-0.0201572	0.00319261
Malysian	M11.filter	0.0171337	0.00227368	-0.0152889	0.00977806	0.000953045	-0.0234122	-0.0197959	-0.00560127	-0.0206595	0.00335905
Malysian	M12.filter	0.0167228	0.0022049	-0.0148135	0.0095027	0.001035	-0.0226175	-0.0191707	-0.00548282	-0.0199827	0.00334511
Malysian	M13.filter	0.0171364	0.00226205	-0.0152729	0.00976419	0.000953323	-0.0234269	-0.0198246	-0.00560999	-0.0206135	0.0033662
Malysian	M14.filter	0.0159105	0.00199223	-0.0133108	0.00895194	0.000911324	-0.0196853	-0.0167315	-0.00532314	-0.0198288	0.00262968
Malysian	M15.filter	0.0168696	0.0022194	-0.0153342	0.00972957	0.000937425	-0.0235828	-0.0201196	-0.00512963	-0.019726	0.00342371
Malysian	M16.filter	0.0164555	0.00188961	-0.0148226	0.00821166	0.000903242	-0.0234688	-0.0212111	-0.00292393	-0.0166875	0.0029959
Malysian	M17.filter	0.0161638	0.00195142	-0.0140506	0.00855072	0.000856125	-0.021522	-0.0187175	-0.00396855	-0.0179306	0.00280325
Malysian	M18.filter	0.0165076	0.00190526	-0.0147545	0.00821034	0.000912783	-0.0233267	-0.0209208	-0.00301655	-0.016975	0.00299576
Thai	s_7002.filter	0.0169486	0.00214137	-0.0150832	0.0096748	0.000927465	-0.0231414	-0.0195693	-0.00552809	-0.0189575	0.00308924
Thai	s_7003.filter	0.0166691	0.00220615	-0.014744	0.00934717	0.000983655	-0.0218104	-0.0181365	-0.00552985	-0.0195126	0.00290813
Thai	s_7010.filter	0.0161648	0.00209811	-0.0145216	0.00810167	0.000948922	-0.0230995	-0.0223744	-0.00460613	-0.0103233	0.00242622
Thai	s_7011.filter	0.0154917	0.00218411	-0.0130046	0.00902127	0.000591848	-0.0225036	-0.0266413	-0.00455319	0.00671198	0.00143667
Thai	s_7012.filter	0.0152743	0.001824	-0.0143643	0.0055076	0.00169345	-0.0229309	-0.022172	-0.00520242	-0.0106243	0.00231433
Thai	s_7016.filter	0.0140481	0.000970311	-0.0148425	0.00499432	0.00244177	-0.022761	-0.0200667	-0.00522899	-0.0170454	0.00235872
Thai	s_8001.filter	0.0152821	0.00227853	-0.0121878	0.00862899	0.000330617	-0.0213551	-0.0256599	-0.00407417	0.00840263	0.00102467
Thai	s_8002.filter	0.0152175	0.00184741	-0.0134847	0.00599367	0.00124562	-0.0223884	-0.0239792	-0.00464352	-0.00254504	0.00180063
Thai	s_8003.filter	0.0154555	0.00226485	-0.0127977	0.00903143	0.000651218	-0.0214777	-0.0265267	-0.00422151	0.00713373	0.00105347
Thai	s_8005R.filter	0.0154076	0.00175692	-0.0139727	0.00535174	0.00157691	-0.0217994	-0.0205731	-0.00531923	-0.0137671	0.00189481
Thai	s_8006.filter	0.0164489	0.00212234	-0.0148209	0.00937677	0.00104774	-0.0232224	-0.0214469	-0.00567413	-0.0141111	0.00269981
Thai	s_9006R.filter	0.016398	0.00177026	-0.0157505	0.00986581	0.000903695	-0.0243381	-0.0206524	-0.00543093	-0.0196716	0.00359217
Thai	s_9007R.filter	0.017248	0.00215908	-0.0159216	0.00982948	0.000960965	-0.0247416	-0.02121	-0.00567924	-0.0202134	0.0037793
Thai	s_9011R.filter	0.0167743	0.00202866	-0.0155528	0.00961878	0.000969638	-0.023774	-0.0198494	-0.00564586	-0.020076	0.00359303
Thai	s_9012.filter	0.0141961	0.00161012	-0.013379	0.0024534	0.00134629	-0.0227691	-0.0259344	-0.00362524	0.00364437	0.00214707
Thai	s_9016R.filter	0.0154803	0.0020264	-0.0130411	0.0090122	0.000302409	-0.023319	-0.0332989	-0.00213317	0.0381412	0.00224893
Thai	s_9018R.filter	0.016126	0.00202548	-0.0141574	0.00947998	0.000393024	-0.0226374	-0.0229906	-0.00422797	-0.000344292	0.00280574
Thai	s_9023R.filter	0.0141808	0.00164104	-0.0127263	0.0074487	0.000389027	-0.0242922	-0.0313157	-0.00179631	0.0351475	0.00218505
SH	SH-1001-01	0.0175647	0.00226502	-0.0165558	0.0100712	0.00106149	-0.0259387	-0.0220748	-0.00559515	-0.0235442	0.00421433
SH	SH-1002-02	0.0176005	0.00228581	-0.0162987	0.0100986	0.00106904	-0.0255346	-0.0217933	-0.00565002	-0.0228297	0.00412917
SH	SH-1004-01	0.0176011	0.00229101	-0.01635	0.0101106	0.00102427	-0.025644	-0.0218045	-0.00559354	-0.0232504	0.00414636
SH	SH-1047-01	0.0176073	0.00224728	-0.0162691	0.0100659	0.00104931	-0.0254446	-0.0217219	-0.00553179	-0.0225	0.00403504
SH	SH-1091-01	0.0175861	0.00226272	-0.0164122	0.0100437	0.000997637	-0.0257448	-0.0219175	-0.00556078	-0.0230354	0.00408569
SH	SH-1098-01	0.0176456	0.00226426	-0.0164044	0.0101698	0.0010453	-0.0256811	-0.0218222	-0.00568864	-0.0235284	0.00412789
SH	SH-1141-01	0.0175486	0.0022597	-0.0165464	0.0100774	0.00104221	-0.0259187	-0.0220635	-0.00559549	-0.023524	0.00420944
SH	SH-1160-01	0.0175003	0.00228654	-0.0160947	0.0100035	0.000990274	-0.0250944	-0.0213016	-0.0055708	-0.0227356	0.00391911
SH	SH-1179-01	0.0175063	0.00224927	-0.0164885	0.0100205	0.00105207	-0.0257627	-0.0218705	-0.00554389	-0.0233883	0.00420328
SH	SH-1190-01	0.0175429	0.00231711	-0.0163501	0.010092	0.00101967	-0.0256748	-0.0219377	-0.00564758	-0.023004	0.00398602
SH	SH-1199-01	0.0175649	0.00226002	-0.0165482	0.0100718	0.00105905	-0.0259227	-0.0220471	-0.00559607	-0.0235409	0.00421217
SH	SH-1210-02	0.0176372	0.00226837	-0.0163806	0.0101483	0.00103221	-0.0256463	-0.0217849	-0.00569165	-0.0235305	0.00412566
SH	SH-1333-02	0.0175515	0.00225982	-0.0165267	0.0100633	0.00104755	-0.0259009	-0.0220415	-0.00558761	-0.0235065	0.00420852
SH	SH-1344-02	0.0176338	0.00226237	-0.0163857	0.0101426	0.00103436	-0.0256267	-0.0217873	-0.00569096	-0.0235159	0.00412682
SH	SH-1995-12	0.0174067	0.00227954	-0.0161121	0.00993912	0.000989615	-0.0251869	-0.0214185	-0.0054391	-0.0219776	0.00385981
SH	SH-1995-15	0.017536	0.00228996	-0.0161649	0.0100534	0.00101379	-0.0252578	-0.0216009	-0.00564634	-0.022709	0.00392454
SH	SH-1996-05	0.0173987	0.00227228	-0.0159934	0.00992037	0.000985221	-0.0248274	-0.0210411	-0.00543955	-0.0221725	0.00397097
CN	SRR1283213	0.0158909	0.00203102	-0.0139246	0.00873023	0.000885387	-0.0204007	-0.0158172	-0.0050163	-0.0184517	0.00237292
CN	SRR1283214	0.0159297	0.00204752	-0.0140271	0.00876174	0.000852952	-0.0206142	-0.0161089	-0.00499382	-0.0183834	0.00241568
CN	SRR1283217	0.0156563	0.00201715	-0.0135989	0.00846699	0.000865853	-0.0194764	-0.0146359	-0.00496307	-0.0181788	0.00220102
	SRR851033	0.0132535	0.000441151	-0.0173339	0.00113288	-0.000101571	-0.0301763	-0.0300217	0.0150143	0.00324039	0.00403864
	SRR851121	0.0163316	0.00228465	-0.0147966	0.00911187	0.000877308	-0.0223249	-0.0183506	-0.00518371	-0.0188262	0.00292128
	SRR851259	0.0174498	0.00222359	-0.016566	0.0101904	0.00105091	-0.0261674	-0.0225141	-0.00542537	-0.0236304	0.00427819
wild	SRX158100	0.00249337	0.000777825	0.0155374	-0.00312288	0.000504162	0.0486094	0.0782973	-0.00737146	-0.00289105	-0.0176069
wild	SRX367228	-0.383415	-0.249846	-0.0336209	0.0603599	-0.178391	-0.0232338	0.0393851	0.775407	-0.0399436	-0.0638777
wild	SRX367229	-0.149112	-0.100146	-0.0237123	0.0199614	-0.0690055	-0.0204942	0.0107011	0.293454	-0.0194	-0.0214433
wild	SRX367231	-0.422919	-0.276159	-0.0304351	0.00726289	-0.717426	-0.0335107	-0.0416598	-0.46939	0.00164073	0.0233288
wild	SRX367232	-0.549623	-0.358984	-0.0542012	0.254509	0.651079	-0.014313	-0.0275015	-0.265722	0.00410929	0.017045
wild	SRX367233	-0.0201844	-0.00734508	0.215683	0.00698718	-0.00853402	0.686653	-0.666885	0.0454288	-0.134298	0.0803969
wild	SRX367234	-0.0365651	-0.0106652	0.927836	0.0407646	0.00960016	-0.355278	-0.0444706	0.00561345	-0.0346113	0.0287567
wild	SRX367235	-0.00587885	-0.0021836	0.0479413	-0.000253477	-0.0024907	0.109203	0.0810136	-0.00419692	0.0440652	0.000519757
wild	SRX367236	0.0019454	-0.00314302	0.00673379	0.0126119	-0.00632235	-0.0198513	-0.171007	0.0371628	0.879012	0.00430075
wild	SRX367237	0.00662573	-0.00300777	0.00193951	0.0135225	-0.0047551	-0.0210407	-0.0999733	0.0171362	0.282483	0.00146597
wild	SRX367238	0.00296795	-0.00371262	0.0115037	0.0082486	0.000337689	0.0141116	0.00926275	-0.00681785	0.00509388	-0.00437474
wild	SRX554419	0.00262289	0.000597493	0.0162768	-0.00235876	0.000442537	0.0499559	0.0817536	-0.00780314	-0.00407273	-0.0193138
wild	SRX621476	0.0125292	0.000275139	-0.0129078	0.00443528	-0.000235645	-0.0197397	-0.0175752	0.00315237	-0.00453394	0.00293913
wild	SRX621477	0.0116074	0.00170048	-0.00471829	0.00535974	0.00091447	0.000650393	0.0121245	-0.00590487	-0.0146965	-0.00304133
wild	SRX621478	-0.127046	-0.043806	0.00206336	-0.677592	0.114698	-0.0355134	-0.0334085	-0.0173773	-0.00510708	0.00270834
wild	SRX621479	0.011949	0.00253161	-0.0045373	0.00552653	-0.000879961	-0.00824503	-0.0310876	0.000709244	0.199642	-0.0275532
wild	SRX621480	0.0100408	-0.000459641	-0.0151857	-0.00536864	0.000484661	-0.0260256	-0.0266723	0.0142559	0.00962136	0.00277966
wild	SRX621481	-0.522911	0.846728	-0.0276931	0.0563194	-0.00730957	-0.0224161	-0.0173513	-3.08E-05	-0.00582281	-0.000298955
wild	SRX621482	-0.143233	-0.0461381	0.00260731	-0.67578	0.105537	-0.0374438	-0.0372331	-0.0153247	-0.00285182	0.00213816
wild	SRX663049	0.00920077	-0.000167017	-0.0123481	-0.00271844	-0.000919537	-0.0246706	-0.0351959	0.0141913	0.0542857	0.00181125
wild	SRX806803	0.0125231	0.00257147	-0.00719157	0.00814581	-0.00129791	-0.0186533	-0.0424233	0.000274187	0.103657	-0.0116355
wild	SRX809753	0.0124723	0.0025212	-0.00714605	0.00814752	-0.00130044	-0.0186171	-0.0426412	0.000257706	0.10403	-0.0116116
